# Supplementary material for: Transcriptional Profiling Uncovers a Network of Cholesterol-Responsive Atherosclerosis Target Genes
Source: PLoS Genet. 2008 Mar 14;4(3):e1000036. doi: 10.1371/journal.pgen.1000036 (PMC2265530; doi:10.1371/journal.pgen.1000036)
Supplement: Table S1 — Textmining list, Atherosclerosis (0.24 MB XLS) [file pgen.1000036.s002.xls]

## Sheet: Table S1 - atherosclerosis list
Table S1 - Textmining list, Atherosclerosis
MGI	GeneSymbol	Gene name
MGI:101761	Hmga2	high mobility group AT-hook 2
MGI:101762	Elk3	ELK3, member of ETS oncogene family
MGI:101769	Mcl1	myeloid cell leukemia sequence 1
MGI:101773	Cd86	CD86 antigen
MGI:101774	Cd79a	CD79A antigen (immunoglobulin-associated alpha)
MGI:101775	Cd80	CD80 antigen
MGI:101780	Serpine2	serine (or cysteine) peptidase inhibitor, clade E, member 2
MGI:101784	Nes	nestin
MGI:101785	Mybl2	myeloblastosis oncogene-like 2
MGI:101833	Elk1	ELK1, member of ETS oncogene family
MGI:101835	Traf2	Tnf receptor-associated factor 2
MGI:101838	Tbp	TATA box binding protein
MGI:101842	Pla2g1b	phospholipase A2, group IB, pancreas
MGI:101865	Srms	src-related kinase lacking C-terminal regulatory tyrosine and N-terminal myristylation sites
MGI:101875	Thpo	thrombopoietin
MGI:101876	Tead1	TEA domain family member 1
MGI:101884	Ppard	peroxisome proliferator activator receptor delta
MGI:101900	Mmp14	matrix metallopeptidase 14 (membrane-inserted)
MGI:101922	Tnc	tenascin C
MGI:101932	Cpe	carboxypeptidase E
MGI:101941	E2f1	E2F transcription factor 1
MGI:101946	Car5a	carbonic anhydrase 5a, mitochondrial
MGI:102462	Slc9a1	solute carrier family 9 (sodium/hydrogen exchanger), member 1
MGI:102463	Nfatc2	nuclear factor of activated T-cells, cytoplasmic, calcineurin-dependent 2
MGI:102469	Nfatc1	nuclear factor of activated T-cells, cytoplasmic, calcineurin-dependent 1
MGI:102519	Cst3	cystatin C
MGI:102520	Bcap37	B-cell receptor-associated protein 37
MGI:102563	Dct	dopachrome tautomerase
MGI:102570	Ndph	Norrie disease homolog
MGI:102579	Nmt1	N-myristoyltransferase 1
MGI:102670	Ddx4	DEAD (Asp-Glu-Ala-Asp) box polypeptide 4
MGI:102685	Cdc27	cell division cycle 27 homolog (S. cerevisiae)
MGI:102695	Ptprf	protein tyrosine phosphatase, receptor type, F
MGI:102709	Cav1	caveolin, caveolae protein 1
MGI:102718	Vav2	Vav2 oncogene
MGI:102720	Ednrb	endothelin receptor type B
MGI:102797	Acsl1	acyl-CoA synthetase long-chain family member 1
MGI:102805	Entpd1	ectonucleoside triphosphate diphosphohydrolase 1
MGI:102844	Mybpc3	myosin binding protein C, cardiac
MGI:102858	Fosl2	fos-like antigen 2
MGI:102896	Sult1a1	sulfotransferase family 1A, phenol-preferring, member 1
MGI:102960	Txk	TXK tyrosine kinase
MGI:103011	Ccr7	chemokine (C-C motif) receptor 7
MGI:103014	Il15	interleukin 15
MGI:103025	Mtx1	metaxin 1
MGI:103034	Stat6	signal transducer and activator of transcription 6
MGI:103035	Stat5b	signal transducer and activator of transcription 5B
MGI:103036	Stat5a	signal transducer and activator of transcription 5A
MGI:103038	Stat3	signal transducer and activator of transcription 3
MGI:103062	Stat4	signal transducer and activator of transcription 4
MGI:103063	Stat1	signal transducer and activator of transcription 1
MGI:103076	Vdr	vitamin D receptor
MGI:103100	Car7	carbonic anhydrase 7
MGI:103107	F10	coagulation factor X
MGI:103123	Serpinb6a	serine (or cysteine) peptidase inhibitor, clade B, member 6a
MGI:103149	Uchl1	ubiquitin carboxy-terminal hydrolase L1
MGI:103151	Pltp	phospholipid transfer protein
MGI:103159	Cish	cytokine inducible SH2-containing protein
MGI:103178	Vegfa	vascular endothelial growth factor A
MGI:103181	Sod3	superoxide dismutase 3, extracellular
MGI:103187	Nqo1	NAD(P)H dehydrogenase, quinone 1
MGI:103189	Mmp7	matrix metallopeptidase 7
MGI:103201	Aqp1	aquaporin 1
MGI:103209	Slc17a1	solute carrier family 17 (sodium phosphate), member 1
MGI:103219	Meox2	mesenchyme homeobox 2
MGI:103224	Fdx1	ferredoxin 1
MGI:103262	Yap1	yes-associated protein 1
MGI:103263	Mcf2l	mcf.2 transforming sequence-like
MGI:103289	Relb	avian reticuloendotheliosis viral (v-rel) oncogene related B
MGI:103290	Rela	v-rel reticuloendotheliosis viral oncogene homolog A (avian)
MGI:103294	Prg2	proteoglycan 2, bone marrow
MGI:103295	Pon1	paraoxonase 1
MGI:103297	Atp7b	ATPase, Cu++ transporting, beta polypeptide
MGI:103298	Apobec1	apolipoprotein B editing complex 1
MGI:103300	Rbl1	retinoblastoma-like 1 (p107)
MGI:103302	Bmp7	bone morphogenetic protein 7
MGI:103305	Alk	anaplastic lymphoma kinase
MGI:103306	Tiam1	T-cell lymphoma invasion and metastasis 1
MGI:103556	Cxcl12	chemokine (C-X-C motif) ligand 12
MGI:103559	Sox18	SRY-box containing gene 18
MGI:103576	Ccl11	small chemokine (C-C motif) ligand 11
MGI:104295	Sla	src-like adaptor
MGI:104311	Ptger4	prostaglandin E receptor 4 (subtype EP4)
MGI:104511	Tnfsf4	tumor necrosis factor (ligand) superfamily, member 4
MGI:104512	Tnfrsf4	tumor necrosis factor receptor superfamily, member 4
MGI:104539	Apof	apolipoprotein F
MGI:104540	Clec3b	C-type lectin domain family 3, member b
MGI:104552	Tns1	tensin 1
MGI:104556	Cdkn1a	cyclin-dependent kinase inhibitor 1A (P21)
MGI:104559	Rcn1	reticulocalbin 1
MGI:104565	Cdkn1b	cyclin-dependent kinase inhibitor 1B (P27)
MGI:104592	Myef2	myelin basic protein expression factor 2, repressor
MGI:104596	Procr	protein C receptor, endothelial
MGI:104615	Cnr1	cannabinoid receptor 1 (brain)
MGI:104616	Ccr3	chemokine (C-C motif) receptor 3
MGI:104618	Ccr1	chemokine (C-C motif) receptor 1
MGI:104627	Dst	dystonin
MGI:104631	Utrn	utrophin
MGI:104633	Tle4	transducin-like enhancer of split 4, homolog of Drosophila E(spl)
MGI:104641	Ptx3	pentraxin related gene
MGI:104661	Rora	RAR-related orphan receptor alpha
MGI:104662	Pml	promyelocytic leukemia
MGI:104663	Lep	leptin
MGI:104665	Soat1	sterol O-acyltransferase 1
MGI:104671	Tcfap2a	transcription factor AP-2, alpha
MGI:104680	Hspe1	heat shock protein 1 (chaperonin 10)
MGI:104681	Hgs	HGF-regulated tyrosine kinase substrate
MGI:104732	Rbmy1a1	RNA binding motif protein, Y chromosome, family 1, member A1
MGI:104738	Cdkn2a	cyclin-dependent kinase inhibitor 2A
MGI:104740	Ppara	peroxisome proliferator activated receptor alpha
MGI:104749	Osm	oncostatin M
MGI:104754	Snf1lk	SNF1-like kinase
MGI:104757	Ephb4	Eph receptor B4
MGI:104767	Gpx4	glutathione peroxidase 4
MGI:104771	Erbb4	v-erb-a erythroblastic leukemia viral oncogene homolog 4 (avian)
MGI:104772	Cdk2	cyclin-dependent kinase 2
MGI:104783	Sca1	spinocerebellar ataxia 1 homolog (human)
MGI:104793	Cbfa2t1h	CBFA2T1 identified gene homolog (human)
MGI:104796	Ltb	lymphotoxin B
MGI:104797	Lta	lymphotoxin A
MGI:104798	Tnf	tumor necrosis factor
MGI:104799	Pea15	phosphoprotein enriched in astrocytes 15
MGI:104811	Sub1	SUB1 homolog (S. cerevisia
MGI:104814	Ier3	immediate early response 3
MGI:104850	Daf1	decay accelerating factor 1
MGI:104857	Ptcra	pre T-cell antigen receptor alpha
MGI:104873	Aga	aspartylglucosaminidase
MGI:104883	Psma3	proteasome (prosome, macropain) subunit, alpha type 3
MGI:104884	Psmb1	proteasome (prosome, macropain) subunit, beta type 1
MGI:104885	Psma2	proteasome (prosome, macropain) subunit, alpha type 2
MGI:104887	Gpx1	glutathione peroxidase 1
MGI:104888	Fdps	farnesyl diphosphate synthetase
MGI:104908	Ptk2b	PTK2 protein tyrosine kinase 2 beta
MGI:104960	Tnfaip2	tumor necrosis factor, alpha-induced protein 2
MGI:104968	Ppox	protoporphyrinogen oxidase
MGI:104990	Gclc	glutamate-cysteine ligase, catalytic subunit
MGI:104993	Lepr	leptin receptor
MGI:104995	Gclm	glutamate-cysteine ligase , modifier subunit
MGI:105043	Ahr	aryl-hydrocarbon receptor
MGI:105045	Serpina3n	serine (or cysteine) peptidase inhibitor, clade A, member 3N
MGI:105047	Psmc5	protease (prosome, macropain) 26S subunit, ATPase 5
MGI:105049	P2ry1	purinergic receptor P2Y, G-protein coupled 1
MGI:105081	Tes	testis derived transcript
MGI:105085	Rbl2	retinoblastoma-like 2
MGI:105094	Adcyap1	adenylate cyclase activating polypeptide 1
MGI:105095	Pgf	placental growth factor
MGI:105107	P2ry2	purinergic receptor P2Y, G-protein coupled 2
MGI:105112	Hpxn	hemopexin
MGI:105120	Dusp1	dual specificity phosphatase 1
MGI:105303	Il8rb	interleukin 8 receptor, beta
MGI:105304	Il6ra	interleukin 6 receptor, alpha
MGI:105305	Slc1a5	solute carrier family 1 (neutral amino acid transporter), member 5
MGI:105311	Efs	embryonal Fyn-associated substrate
MGI:105369	Cbx1	chromobox homolog 1 (Drosophila HP1 beta)
MGI:105374	Ppyr1	pancreatic polypeptide receptor 1
MGI:105376	Adam9	a disintegrin and metallopeptidase domain 9 (meltrin gamma)
MGI:105378	Adam12	a disintegrin and metallopeptidase domain 12 (meltrin alpha)
MGI:105381	Lamr1	laminin receptor 1 (ribosomal protein SA)
MGI:105383	Il18r1	interleukin 18 receptor 1
MGI:105384	Hspa8	heat shock protein 8
MGI:105386	Dbt	dihydrolipoamide branched chain transacylase E2
MGI:105387	Cdkn2d	cyclin-dependent kinase inhibitor 2D (p19, inhibits CDK4)
MGI:105926	Rab5a	RAB5A, member RAS oncogene family
MGI:105979	G6pdx	glucose-6-phosphate dehydrogenase X-linked
MGI:105988	Adam28	a disintegrin and metallopeptidase domain 28
MGI:106008	Anxa5	annexin A5
MGI:106012	Tagln	transgelin
MGI:106013	Slc16a1	solute carrier family 16 (monocarboxylic acid transporters), member 1
MGI:106018	St8sia4	ST8 alpha-N-acetyl-neuraminide alpha-2,8-sialyltransferase 4
MGI:106020	St8sia2	ST8 alpha-N-acetyl-neuraminide alpha-2,8-sialyltransferase 2
MGI:106028	Rhoc	ras homolog gene family, member C
MGI:106040	Cyp51	cytochrome P450, family 51
MGI:106054	Psmc1	protease (prosome, macropain) 26S subunit, ATPase 1
MGI:106066	Ptafr	platelet-activating factor receptor
MGI:106091	Cyp7a1	cytochrome P450, family 7, subfamily a, polypeptide 1
MGI:106092	Etfa	electron transferring flavoprotein, alpha polypeptide
MGI:106180	Shc2	src homology 2 domain-containing transforming protein C2
MGI:106181	Mybbp1a	MYB binding protein (P160) 1a
MGI:106185	Ccr2	chemokine (C-C motif) receptor 2
MGI:106199	Vegfb	vascular endothelial growth factor B
MGI:106201	Tmed1	transmembrane emp24 domain containing 1
MGI:106202	Spink3	serine peptidase inhibitor, Kazal type 3
MGI:106203	Skil	SKI-like
MGI:106206	Nrp1	neuropilin 1
MGI:106211	Cdc42	cell division cycle 42 homolog (S. cerevisiae)
MGI:106248	Eif5a	eukaryotic translation initiation factor 5A
MGI:106314	Tars	threonyl-tRNA synthetase
MGI:106590	Has1	hyaluronan synthase1
MGI:106591	Matn1	matrilin 1, cartilage matrix protein 1
MGI:106603	Serpinb9	serine (or cysteine) peptidase inhibitor, clade B, member 9
MGI:106639	Mthfr	5,10-methylenetetrahydrofolate reductase
MGI:106653	Tacstd1	tumor-associated calcium signal transducer 1
MGI:106658	Srf	serum response factor
MGI:106662	Ly75	lymphocyte antigen 75
MGI:106664	C1qr1	complement component 1, q subcomponent, receptor 1
MGI:106675	Adipoq	adiponectin, C1Q and collagen domain containing
MGI:106676	Zic3	zinc finger protein of the cerebellum 3
MGI:106686	Pon3	paraoxonase 3
MGI:106687	Pon2	paraoxonase 2
MGI:106689	Selpl	selectin, platelet (p-selectin) ligand
MGI:106913	Abi2	abl-interactor 2
MGI:106915	Vdac2	voltage-dependent anion channel 2
MGI:106916	Msra	methionine sulfoxide reductase A
MGI:106918	Hif1a	hypoxia inducible factor 1, alpha subunit
MGI:106925	Cldn11	claudin 11
MGI:107164	Ppp3ca	protein phosphatase 3, catalytic subunit, alpha isoform
MGI:107173	Serpinf2	serine (or cysteine) peptidase inhibitor, clade F, member 2
MGI:107179	Fosl1	fos-like antigen 1
MGI:107181	Slc26a3	solute carrier family 26, member 3
MGI:107182	Ccr5	chemokine (C-C motif) receptor 5
MGI:107189	Ahsg	alpha-2-HS-glycoprotein
MGI:107202	Atm	ataxia telangiectasia mutated homolog (human)
MGI:107285	Ctsh	cathepsin H
MGI:107341	Ctss	cathepsin S
MGI:107364	Il17	interleukin 17
MGI:107365	Ube2i	ubiquitin-conjugating enzyme E2I
MGI:107372	Pter	phosphotriesterase related
MGI:107379	Gstt1	glutathione S-transferase, theta 1
MGI:107381	Epha1	Eph receptor A1
MGI:107420	Irak1	interleukin-1 receptor-associated kinase 1
MGI:107421	Pcsk7	proprotein convertase subtilisin/kexin type 7
MGI:107440	Azi1	5-azacytidine induced gene 1
MGI:107443	Fpr1	formyl peptide receptor 1
MGI:107448	Lyst	lysosomal trafficking regulator
MGI:107489	Phex	phosphate regulating gene with homologies to endopeptidases on the X chromosome (hypophosphatemia, vitamin D resistant rickets)
MGI:107505	Alox5ap	arachidonate 5-lipoxygenase activating protein
MGI:107516	Gata6	GATA binding protein 6
MGI:107537	Cln3	ceroid lipofuscinosis, neuronal 3, juvenile (Batten, Spielmeyer-Vogt disease)
MGI:107540	Klrb1a	killer cell lectin-like receptor subfamily B member 1A
MGI:107570	Cav3	caveolin 3
MGI:107571	Cav2	caveolin 2
MGI:107572	Birc4	baculoviral IAP repeat-containing 4
MGI:107585	Srebf2	sterol regulatory element binding factor 2
MGI:107588	Gjb6	gap junction membrane channel protein beta 6
MGI:107595	Sp4	trans-acting transcription factor 4
MGI:107606	Srebf1	sterol regulatory element binding factor 1
MGI:107613	Il11	interleukin 11
MGI:107656	Ifng	interferon gamma
MGI:107658	Ifnar1	interferon (alpha and beta) receptor 1
MGI:107674	Cd1d1	CD1d1 antigen
MGI:107682	Ppp1r14b	protein phosphatase 1, regulatory (inhibitor) subunit 14B
MGI:107683	Plxna3	plexin A3
MGI:107701	Bckdha	branched chain ketoacid dehydrogenase E1, alpha polypeptide
MGI:107704	Abcg1	ATP-binding cassette, sub-family G (WHITE), member 1
MGI:107739	Casp3	caspase 3
MGI:107741	Pvr	poliovirus receptor
MGI:107760	Chka	choline kinase alpha
MGI:107771	Abr	active BCR-related gene
MGI:107799	Gadd45a	growth arrest and DNA-damage-inducible 45 alpha
MGI:107813	Tubb3	tubulin, beta 3
MGI:107817	Serpina5	serine (or cysteine) peptidase inhibitor, clade A, member 5
MGI:107821	Has2	hyaluronan synthase 2
MGI:107822	Ebp	phenylalkylamine Ca2+ antagonist (emopamil) binding protein
MGI:107825	Adam8	a disintegrin and metallopeptidase domain 8
MGI:107848	Tubb4	tubulin, beta 4
MGI:107899	Cd36	CD36 antigen
MGI:107926	Rock2	Rho-associated coiled-coil forming kinase 2
MGI:107927	Rock1	Rho-associated coiled-coil forming kinase 1
MGI:107931	Sqstm1	sequestosome 1
MGI:107936	Il18	interleukin 18
MGI:107941	Emp1	epithelial membrane protein 1
MGI:107949	Rhob	ras homolog gene family, member B
MGI:108005	Myd88	myeloid differentiation primary response gene 88
MGI:108022	Pkn1	protein kinase N1
MGI:108030	Hyou1	hypoxia up-regulated 1
MGI:108031	Gpr65	G-protein coupled receptor 65
MGI:108037	Figf	c-fos induced growth factor
MGI:108041	Traf3	Tnf receptor-associated factor 3
MGI:108051	Smad2	MAD homolog 2 (Drosophila)
MGI:108054	Rit2	Ras-like without CAAX 2
MGI:108055	Neurod4	neurogenic differentiation 4
MGI:108068	Cxcl1	chemokine (C-X-C motif) ligand 1
MGI:108069	Ccna2	cyclin A2
MGI:108072	Traf6	Tnf receptor-associated factor 6
MGI:108074	Sptlc2	serine palmitoyltransferase, long chain base subunit 2
MGI:108080	Serpinf1	serine (or cysteine) peptidase inhibitor, clade F, member 1
MGI:108083	Kcnq1	potassium voltage-gated channel, subfamily Q, member 1
MGI:108088	Gab1	growth factor receptor bound protein 2-associated protein 1
MGI:108091	Bcar1	breast cancer anti-estrogen resistance 1
MGI:108111	Slc22a1	solute carrier family 22 (organic cation transporter), member 1
MGI:108176	Prx	periaxin
MGI:108180	Mrpl49	mitochondrial ribosomal protein L49
MGI:108187	Zfp160	zinc finger protein 160
MGI:108247	Tdg	thymine DNA glycosylase
MGI:108390	Kif2a	kinesin family member 2A
MGI:108392	Slc20a1	solute carrier family 20, member 1
MGI:108413	Pde1c	phosphodiesterase 1C
MGI:108414	Pafah1b3	platelet-activating factor acetylhydrolase, isoform 1b, alpha1 subunit
MGI:108415	Pafah1b2	platelet-activating factor acetylhydrolase, isoform 1b, alpha2 subunit
MGI:108420	Nfe2l2	nuclear factor, erythroid derived 2, like 2
MGI:108429	Edg2	endothelial differentiation, lysophosphatidic acid G-protein-coupled receptor, 2
MGI:108445	C2ta	class II transactivator
MGI:108543	Tfpi2	tissue factor pathway inhibitor 2
MGI:109124	Vegfc	vascular endothelial growth factor C
MGI:109125	Timp4	tissue inhibitor of metalloproteinase 4
MGI:109128	Hnf4a	hepatic nuclear factor 4, alpha
MGI:109131	Stc1	stanniocalcin 1
MGI:109151	Ltbp1	latent transforming growth factor beta binding protein 1
MGI:109176	Cpt2	carnitine palmitoyltransferase 2
MGI:109177	Cd59a	CD59a antigen
MGI:109185	Nov	nephroblastoma overexpressed gene
MGI:109186	Ncf4	neutrophil cytosolic factor 4
MGI:109191	Hfe	hemochromatosis
MGI:109200	Tradd	TNFRSF1A-associated via death domain
MGI:109246	Htr4	5 hydroxytryptamine (serotonin) receptor 4
MGI:109247	Ddit3	DNA-damage inducible transcript 3
MGI:109249	Adamts1	a disintegrin-like and metallopeptidse (reprolysin type) with thrombospondin type 1 motif, 1
MGI:109269	Inhbe	inhibin beta E
MGI:109272	Vipr1	vasoactive intestinal peptide receptor 1
MGI:109279	Nnt	nicotinamide nucleotide transhydrogenase
MGI:109282	Apeg1	aortic preferentially expressed gene 1
MGI:109283	Pdcd6	programmed cell death 6
MGI:109284	Psen2	presenilin 2
MGI:109297	Slpi	secretory leukocyte peptidase inhibitor
MGI:109320	Mmp15	matrix metallopeptidase 15
MGI:109324	Fadd	Fas (TNFRSF6)-associated via death domain
MGI:109340	Pitx2	paired-like homeodomain transcription factor 2
MGI:109349	Atf2	activating transcription factor 2
MGI:109350	Slc4a3	solute carrier family 4 (anion exchanger), member 3
MGI:109351	Slc4a2	solute carrier family 4 (anion exchanger), member 2
MGI:109352	Ung	uracil DNA glycosylase
MGI:109354	Ucp2	uncoupling protein 2 (mitochondrial, proton carrier)
MGI:109365	Napsa	napsin A aspartic peptidase
MGI:109372	Cbx5	chromobox homolog 5 (Drosophila HP1a)
MGI:109373	Hmox2	heme oxygenase (decycling) 2
MGI:109375	Fut1	fucosyltransferase 1
MGI:109392	Esr2	estrogen receptor 2 (beta)
MGI:109393	Slc4a1	solute carrier family 4 (anion exchanger), member 1
MGI:109424	Abca4	ATP-binding cassette, sub-family A (ABC1), member 4
MGI:109443	Gtpbp1	GTP binding protein 1
MGI:109482	Cacna1a	calcium channel, voltage-dependent, P/Q type, alpha 1A subunit
MGI:109486	Prdx2	peroxiredoxin 2
MGI:109490	Sms	spermine synthase
MGI:109495	Nfil3	nuclear factor, interleukin 3, regulated
MGI:109514	Cstb	cystatin B
MGI:109515	Sftpd	surfactant associated protein D
MGI:109516	Sftpb	surfactant associated protein B
MGI:109520	Pafah1b1	platelet-activating factor acetylhydrolase, isoform 1b, beta1 subunit
MGI:109523	Trpc6	transient receptor potential cation channel, subfamily C, member 6
MGI:109525	Trpc4	transient receptor potential cation channel, subfamily C, member 4
MGI:109526	Trpc3	transient receptor potential cation channel, subfamily C, member 3
MGI:109528	Trpc1	transient receptor potential cation channel, subfamily C, member 1
MGI:109530	E4f1	E4F transcription factor 1
MGI:109533	Abcb7	ATP-binding cassette, sub-family B (MDR/TAP), member 7
MGI:1095400	Zfpm1	zinc finger protein, multitype 1
MGI:1095403	Zfp162	zinc finger protein 162
MGI:1095414	Cdh17	cadherin 17
MGI:1095416	Jag1	jagged 1
MGI:1095418	Tfpi	tissue factor pathway inhibitor
MGI:109548	Adam10	a disintegrin and metallopeptidase domain 10
MGI:109553	Ctsc	cathepsin C
MGI:109563	Cxcr4	chemokine (C-X-C motif) receptor 4
MGI:109573	Tep1	telomerase associated protein 1
MGI:109583	Pten	phosphatase and tensin homolog
MGI:109585	Pld1	phospholipase D1
MGI:109587	Tnfrsf11b	tumor necrosis factor receptor superfamily, member 11b (osteoprotegerin)
MGI:109591	Nfic	nuclear factor I/C
MGI:109599	Has3	hyaluronan synthase 3
MGI:109608	Fap	fibroblast activation protein
MGI:109611	Dsp	desmoplakin
MGI:109629	Atp6ap1	ATPase, H+ transporting, lysosomal accessory protein 1
MGI:1096335	Adam17	a disintegrin and metallopeptidase domain 17
MGI:109634	Terf1	telomeric repeat binding factor 1
MGI:1096342	Rhoa	ras homolog gene family, member A
MGI:1096347	Sema3f	sema domain, immunoglobulin domain (Ig), short basic domain, secreted, (semaphorin) 3 F
MGI:109635	Wrn	Werner syndrome homolog (human)
MGI:1096350	Fgfbp1	fibroblast growth factor binding protein 1
MGI:1096353	Khk	ketohexokinase
MGI:1096360	Cd151	CD151 antigen
MGI:1096381	Arntl	aryl hydrocarbon receptor nuclear translocator-like
MGI:1096383	Fgf15	fibroblast growth factor 15
MGI:1096398	Cd81	CD 81 antigen
MGI:1096574	Car4	carbonic anhydrase 4
MGI:1096867	Etv5	ets variant gene 5
MGI:1096880	Phlda1	pleckstrin homology-like domain, family A, member 1
MGI:1097153	Cx3cl1	chemokine (C-X3-C motif) ligand 1
MGI:1097156	Ptgis	prostaglandin I2 (prostacyclin) synthase
MGI:1097668	Upp1	uridine phosphorylase 1
MGI:1097689	Dfy	Duffy blood group
MGI:1097692	Opn1mw	opsin 1 (cone pigments), medium-wave-sensitive (color blindness, deutan)
MGI:1097711	Degs1	degenerative spermatocyte homolog 1 (Drosophila)
MGI:1097712	Npc1	Niemann Pick type C1
MGI:1098221	Gamt	guanidinoacetate methyltransferase
MGI:1098234	Adprh	ADP-ribosylarginine hydrolase
MGI:1098434	Rgs5	regulator of G-protein signaling 5
MGI:1098590	Npy6r	neuropeptide Y receptor Y6
MGI:1098693	Cxxc6	CXXC finger 6
MGI:1099431	Sptlc1	serine palmitoyltransferase, long chain base subunit 1
MGI:1099438	Nsdhl	NAD(P) dependent steroid dehydrogenase-like
MGI:1099452	Mtm1	X-linked myotubular myopathy gene 1
MGI:1099461	Shd	src homology 2 domain-containing transforming protein D
MGI:1099800	Nfkb2	nuclear factor of kappa light polypeptide gene enhancer in B-cells 2, p49/p100
MGI:1099809	Fgf10	fibroblast growth factor 10
MGI:1099835	Skiv2l	superkiller viralicidic activity 2-like (S. cerevisiae )
MGI:1100089	Tnfsf11	tumor necrosis factor (ligand) superfamily, member 11
MGI:1100494	Ercc6	excision repair cross-complementing rodent repair deficiency, complementation group 6
MGI:1100500	Flot1	flotillin 1
MGI:1100508	Kcnj8	potassium inwardly-rectifying channel, subfamily J, member 8
MGI:1100518	Smad7	MAD homolog 7 (Drosophila)
MGI:1100537	Mid1	midline 1
MGI:1100851	Elavl1	ELAV (embryonic lethal, abnormal vision, Drosophila)-like 1 (Hu antigen R)
MGI:1100856	Mras	muscle and microspikes RAS
MGI:1100886	Prom1	prominin 1
MGI:1101061	Slc18a3	solute carrier family 18 (vesicular monoamine), member 3
MGI:1101353	Klf10	Kruppel-like factor 10
MGI:1101356	Ece2	endothelin converting enzyme 2
MGI:1101357	Ece1	endothelin converting enzyme 1
MGI:1101779	Thbs4	thrombospondin 4
MGI:1101781	Elf3	E74-like factor 3
MGI:1194494	Hdgf	hepatoma-derived growth factor
MGI:1194505	C1qbp	complement component 1, q subcomponent binding protein
MGI:1194993	Dsc3	desmocollin 3
MGI:1195256	Pla2g4a	phospholipase A2, group IVA (cytosolic, calcium-dependent)
MGI:1195265	Per2	period homolog 2 (Drosophila)
MGI:1195266	Tnfaip6	tumor necrosis factor alpha induced protein 6
MGI:1195269	Slc22a12	solute carrier family 22 (organic anion/cation transporter), member 12
MGI:1195272	Eda	ectodysplasin-A
MGI:1195273	Tnfsf7	tumor necrosis factor (ligand) superfamily, member 7
MGI:1195456	Rnh1	ribonuclease/angiogenin inhibitor 1
MGI:1195463	Mr1	major histocompatibility complex, class I-related
MGI:1196227	Dffa	DNA fragmentation factor, alpha subunit
MGI:1196259	Tnfsf12	tumor necrosis factor (ligand) superfamily, member 12
MGI:1196294	Fubp1	far upstream element (FUSE) binding protein 1
MGI:1196377	Tnfaip3	tumor necrosis factor, alpha-induced protein 3
MGI:1196458	Scarb2	scavenger receptor class B, member 2
MGI:1196620	Hpn	hepsin
MGI:1197007	Birc3	baculoviral IAP repeat-containing 3
MGI:1197008	Wisp1	WNT1 inducible signaling pathway protein 1
MGI:1197009	Birc2	baculoviral IAP repeat-containing 2
MGI:1197010	Sumo1	SMT3 suppressor of mif two 3 homolog 1 (yeast)
MGI:1197012	Aebp1	AE binding protein 1
MGI:1197519	Bcl2l11	BCL2-like 11 (apoptosis facilitator)
MGI:1201402	Ccr8	chemokine (C-C motif) receptor 8
MGI:1201406	Slc10a2	solute carrier family 10, member 2
MGI:1201670	Psmd4	proteasome (prosome, macropain) 26S subunit, non-ATPase, 4
MGI:1201674	Smad3	MAD homolog 3 (Drosophila)
MGI:1201787	Socs2	suppressor of cytokine signaling 2
MGI:1201791	Socs3	suppressor of cytokine signaling 3
MGI:1201792	Pde1a	phosphodiesterase 1A, calmodulin-dependent
MGI:1202296	Sorl1	sortilin-related receptor, LDLR class A repeats-containing
MGI:1202307	Phlda2	pleckstrin homology-like domain, family A, member 2
MGI:1202709	Tert	telomerase reverse transcriptase
MGI:1202717	Psen1	presenilin 1
MGI:1202722	Gtf2i	general transcription factor II I
MGI:1202880	Traf4	Tnf receptor associated factor 4
MGI:1202882	Rhced	Rhesus blood group CE and D
MGI:1202907	Csrp2	cysteine and glycine-rich protein 2
MGI:1203728	Dtnb	dystrobrevin, beta
MGI:1261415	Sgpl1	sphingosine phosphate lyase 1
MGI:1261422	Naga	N-acetyl galactosaminidase, alpha
MGI:1261423	Casp8	caspase 8
MGI:1261809	Rad51l3	RAD51-like 3 (S. cerevisiae)
MGI:1270129	Dnaja1	DnaJ (Hsp40) homolog, subfamily A, member 1
MGI:1270150	ORF9	open reading frame 9
MGI:1270156	Sept4	septin 4
MGI:1270855	Il16	interleukin 16
MGI:1276107	Mmp16	matrix metallopeptidase 16
MGI:1276116	Ep300	E1A binding protein p300
MGI:1276123	Ucn	urocortin
MGI:1276545	Nsd1	nuclear receptor-binding SET-domain protein 1
MGI:1277117	Ptp4a2	protein tyrosine phosphatase 4a2
MGI:1277124	Asah1	N-acylsphingosine amidohydrolase 1
MGI:1277143	Gtf2h3	general transcription factor IIH, polypeptide 3
MGI:1277162	Cdk6	cyclin-dependent kinase 6
MGI:1277166	Sp3	trans-acting transcription factor 3
MGI:1277207	Cxcr3	chemokine (C-X-C motif) receptor 3
MGI:1277211	Tyrobp	TYRO protein tyrosine kinase binding protein
MGI:1277957	Kcnn4	potassium intermediate/small conductance calcium-activated channel, subfamily N, member 4
MGI:1277969	Zfp143	zinc finger protein 143
MGI:1278315	Lrp5	low density lipoprotein receptor-related protein 5
MGI:1278328	Dnpep	aspartyl aminopeptidase
MGI:1278330	Smpd2	sphingomyelin phosphodiesterase 2, neutral
MGI:1289156	Pbk	PDZ binding kinase
MGI:1289273	Ppp1r10	protein phosphatase 1, regulatory subunit 10
MGI:1298204	Ppt1	palmitoyl-protein thioesterase 1
MGI:1298205	Slc7a5	solute carrier family 7 (cationic amino acid transporter, y+ system), member 5
MGI:1298366	Atf1	activating transcription factor 1
MGI:1298398	Mcm7	minichromosome maintenance deficient 7 (S. cerevisiae)
MGI:1306797	Aoc3	amine oxidase, copper containing 3
MGI:1306800	Pcdh8	protocadherin 8
MGI:1309465	Slc12a4	solute carrier family 12, member 4
MGI:1309472	Ltb4r1	leukotriene B4 receptor 1
MGI:1309528	Ppp1r12a	protein phosphatase 1, regulatory (inhibitor) subunit 12A
MGI:1313266	Alcam	activated leukocyte cell adhesion molecule
MGI:1313291	Vezf1	vascular endothelial zinc finger 1
MGI:1314883	Tnfrsf1b	tumor necrosis factor receptor superfamily, member 1b
MGI:1314884	Tnfrsf1a	tumor necrosis factor receptor superfamily, member 1a
MGI:1316649	Sphk1	sphingosine kinase 1
MGI:1316658	Cyba	cytochrome b-245, alpha polypeptide
MGI:1316732	Clca1	chloride channel calcium activated 1
MGI:1321119	Aurkc	aurora kinase C
MGI:1321389	Vamp3	vesicle-associated membrane protein 3
MGI:1321390	Enpp2	ectonucleotide pyrophosphatase/phosphodiesterase 2
MGI:1321398	F11r	F11 receptor
MGI:1328316	Cd83	CD83 antigen
MGI:1328326	Wisp2	WNT1 inducible signaling pathway protein 2
MGI:1328351	Nts	neurotensin
MGI:1328362	Blm	Bloom syndrome homolog (human)
MGI:1328787	Smad5	MAD homolog 5 (Drosophila)
MGI:1329012	Slc22a5	solute carrier family 22 (organic cation transporter), member 5
MGI:1329025	Edil3	EGF-like repeats and discoidin I-like domains 3
MGI:1329031	Ccl20	chemokine (C-C motif) ligand 20
MGI:1329039	Ccl17	chemokine (C-C motif) ligand 17
MGI:1329041	Rngtt	RNA guanylyltransferase and 5'-phosphatase
MGI:1330275	Gpr44	G protein-coupled receptor 44
MGI:1330281	Cd2ap	CD2-associated protein
MGI:1330824	Csrp3	cysteine and glycine-rich protein 3
MGI:1330832	Masp2	mannan-binding lectin serine peptidase 2
MGI:1332226	Soat2	sterol O-acyltransferase 2
MGI:1332247	Slc33a1	solute carrier family 33 (acetyl-CoA transporter), member 1
MGI:1333783	Ccs	copper chaperone for superoxide dismutase
MGI:1333797	Ccr6	chemokine (C-C motif) receptor 6
MGI:1333800	Il18bp	interleukin 18 binding protein
MGI:1333809	Edg6	endothelial differentiation, G-protein-coupled receptor 6
MGI:1333815	Cx3cr1	chemokine (C-X3-C) receptor 1
MGI:1333825	Dgat1	diacylglycerol O-acyltransferase 1
MGI:1333831	Itlna	intelectin a
MGI:1333855	Atox1	ATX1 (antioxidant protein 1) homolog 1 (yeast)
MGI:1333863	Pde3b	phosphodiesterase 3B, cGMP-inhibited
MGI:1333871	Hadh2	hydroxyacyl-Coenzyme A dehydrogenase type II
MGI:1333873	Cog1	component of oligomeric golgi complex 1
MGI:1333882	Adam15	a disintegrin and metallopeptidase domain 15 (metargidin)
MGI:1333884	Msc	musculin
MGI:1334203	Kcnmb1	potassium large conductance calcium-activated channel, subfamily M, beta member 1
MGI:1334458	Pex19	peroxisome biogenesis factor 19
MGI:1334462	Copa	coatomer protein complex subunit alpha
MGI:1335079	Elf5	E74-like factor 5
MGI:1336155	Lss	lanosterol synthase
MGI:1336166	Cflar	CASP8 and FADD-like apoptosis regulator
MGI:1336173	Prkaa2	protein kinase, AMP-activated, alpha 2 catalytic subunit
MGI:1336197	Nxph4	neurexophilin 4
MGI:1336199	Ppp1r13b	protein phosphatase 1, regulatory (inhibitor) subunit 13B
MGI:1336882	Vamp8	vesicle-associated membrane protein 8
MGI:1336991	Trp73	transformation related protein 73
MGI:1337040	Nr1i2	nuclear receptor subfamily 1, group I, member 2
MGI:1337080	Ncor2	nuclear receptor co-repressor 2
MGI:1338015	Sort1	sortilin 1
MGI:1338022	Opn3	opsin (encephalopsin)
MGI:1338056	Klf5	Kruppel-like factor 5
MGI:1338068	Pdpk1	3-phosphoinositide dependent protein kinase-1
MGI:1338071	Ikbkb	inhibitor of kappaB kinase beta
MGI:1338074	Ikbkg	inhibitor of kappaB kinase gamma
MGI:1338762	Fhl2	four and a half LIM domains 2
MGI:1338783	Pts	6-pyruvoyl-tetrahydropterin synthase
MGI:1338803	Aire	autoimmune regulator (autoimmune polyendocrinopathy candidiasis ectodermal dystrophy)
MGI:1338881	St14	suppression of tumorigenicity 14 (colon carcinoma)
MGI:1338888	Il18rap	interleukin 18 receptor accessory protein
MGI:1338946	Acvrl1	activin A receptor, type II-like 1
MGI:1338947	S100a9	S100 calcium binding protein A9 (calgranulin B)
MGI:1339365	Edg3	endothelial differentiation, sphingolipid G-protein-coupled receptor, 3
MGI:1339467	S100a6	S100 calcium binding protein A6 (calcyclin)
MGI:1339639	Ogt	O-linked N-acetylglucosamine (GlcNAc) transferase (UDP-N-acetylglucosamine:polypeptide-N-acetylglucosaminyl transferase)
MGI:1339708	Neurod1	neurogenic differentiation 1
MGI:1339751	Csf3	colony stimulating factor 3 (granulocyte)
MGI:1339752	Csf2	colony stimulating factor 2 (granulocyte-macrophage)
MGI:1339753	Csf1	colony stimulating factor 1 (macrophage)
MGI:1339758	Csf1r	colony stimulating factor 1 receptor
MGI:1339795	Cspg6	chondroitin sulfate proteoglycan 6
MGI:1339949	Adamts4	a disintegrin-like and metallopeptidase (reprolysin type) with thrombospondin type 1 motif, 4
MGI:1339951	Cse1l	chromosome segregation 1-like (S. cerevisiae)
MGI:1339957	P2rx7	purinergic receptor P2X, ligand-gated ion channel, 7
MGI:1339972	Bhmt	betaine-homocysteine methyltransferase
MGI:1339998	Efemp1	epidermal growth factor-containing fibulin-like extracellular matrix protein 1
MGI:1340026	Mmp13	matrix metallopeptidase 13
MGI:1340030	Crlf1	cytokine receptor-like factor 1
MGI:1340062	Sgk	serum/glucocorticoid regulated kinase
MGI:1340094	Cxcl2	chemokine (C-X-C motif) ligand 2
MGI:1340806	Parp1	poly (ADP-ribose) polymerase family, member 1
MGI:1340899	Chi3l1	chitinase 3-like 1
MGI:1341044	Thoc4	THO complex 4
MGI:1341085	Epm2a	epilepsy, progressive myoclonic epilepsy, type 2 gene alpha
MGI:1341090	Tnfrsf10b	tumor necrosis factor receptor superfamily, member 10b
MGI:1341272	Col14a1	procollagen, type XIV, alpha 1
MGI:1341295	Tlr1	toll-like receptor 1
MGI:1341296	Tlr6	toll-like receptor 6
MGI:1341722	Kcnh2	potassium voltage-gated channel, subfamily H (eag-related), member 2
MGI:1341796	Pla2g2d	phospholipase A2, group IID
MGI:1341799	Ndrg1	N-myc downstream regulated gene 1
MGI:1341803	Lipg	lipase, endothelial
MGI:1341877	Cyp46a1	cytochrome P450, family 46, subfamily a, polypeptide 1
MGI:1341902	Ccr9	chemokine (C-C motif) receptor 9
MGI:1341903	Slc23a1	solute carrier family 23 (nucleobase transporters), member 1
MGI:1341909	Ly96	lymphocyte antigen 96
MGI:1342273	Gsto1	glutathione S-transferase omega 1
MGI:1342274	Slc25a15	solute carrier family 25 (mitochondrial carrier ornithine transporter), member 15
MGI:1342287	Klf4	Kruppel-like factor 4 (gut)
MGI:1342292	Hspa4	heat shock protein 4
MGI:1342540	Zfpn1a1	zinc finger protein, subfamily 1A, 1 (Ikaros)
MGI:1342772	Klf2	Kruppel-like factor 2 (lung)
MGI:1342774	Ppargc1a	peroxisome proliferative activated receptor, gamma, coactivator 1 alpha
MGI:1343094	Pcaf	p300/CBP-associated factor
MGI:1343098	Aif1	allograft inflammatory factor 1
MGI:1343124	Hpse	heparanase
MGI:1343161	Snf8	SNF8, ESCRT-II complex subunit, homolog (S. cerevisiae)
MGI:1343464	Rorb	RAR-related orphan receptor beta
MGI:1344037	Rpgr	retinitis pigmentosa GTPase regulator
MGI:1344337	Grem1	gremlin 1
MGI:1344371	Nek3	NIMA (never in mitosis gene a)-related expressed kinase 3
MGI:1344382	Creg1	cellular repressor of E1A-stimulated genes 1
MGI:1344392	Capn10	calpain 10
MGI:1344400	C1ql1	complement component 1, q subcomponent-like 1
MGI:1344404	Nek4	NIMA (never in mitosis gene a)-related expressed kinase 4
MGI:1344414	Sra1	steroid receptor RNA activator 1
MGI:1344588	Lypla1	lysophospholipase 1
MGI:1345185	Odz1	odd Oz/ten-m homolog 1 (Drosophila)
MGI:1345275	Slc11a1	solute carrier family 11 (proton-coupled divalent metal ion transporters), member 1
MGI:1345277	Ddr2	discoidin domain receptor family, member 2
MGI:1345278	Slc29a2	solute carrier family 29 (nucleoside transporters), member 2
MGI:1345279	Slc11a2	solute carrier family 11 (proton-coupled divalent metal ion transporters), member 2
MGI:1345283	Slc25a1	solute carrier family 25 (mitochondrial carrier, citrate transporter), member 1
MGI:1345284	Slc34a1	solute carrier family 34 (sodium phosphate), member 1
MGI:1345633	Mars	methionine-tRNA synthetase
MGI:1345961	Coro1a	coronin, actin binding protein 1A
MGI:1346021	Slco2a1	solute carrier organic anion transporter family, member 2a1
MGI:1346029	Slc26a4	solute carrier family 26, member 4
MGI:1346037	Insrr	insulin receptor-related receptor
MGI:1346060	Tlr2	toll-like receptor 2
MGI:1346086	Agtrl1	angiotensin receptor-like 1
MGI:1346091	Fbln5	fibulin 5
MGI:1346307	Nr1i3	nuclear receptor subfamily 1, group I, member 3
MGI:1346316	Ccl19	chemokine (C-C motif) ligand 19
MGI:1346318	Klf6	Kruppel-like factor 6
MGI:1346329	Uts2	urotensin 2
MGI:1346330	Banf1	barrier to autointegration factor 1
MGI:1346332	Vmd2	vitelliform macular dystrophy 2 homolog (human)
MGI:1346344	Nr0b2	nuclear receptor subfamily 0, group B, member 2
MGI:1346345	Map2k5	mitogen activated protein kinase kinase 5
MGI:1346347	Mapk7	mitogen activated protein kinase 7
MGI:1346523	Sgcb	sarcoglycan, beta (dystrophin-associated glycoprotein)
MGI:1346524	Sgcg	sarcoglycan, gamma (dystrophin-associated glycoprotein)
MGI:1346833	Nr5a1	nuclear receptor subfamily 5, group A, member 1
MGI:1346834	Nr5a2	nuclear receptor subfamily 5, group A, member 2
MGI:1346858	Mapk1	mitogen activated protein kinase 1
MGI:1346859	Mapk3	mitogen activated protein kinase 3
MGI:1346861	Mapk8	mitogen activated protein kinase 8
MGI:1346862	Mapk9	mitogen activated protein kinase 9
MGI:1346863	Mapk10	mitogen activated protein kinase 10
MGI:1346865	Mapk14	mitogen activated protein kinase 14
MGI:1346866	Map2k1	mitogen activated protein kinase kinase 1
MGI:1346867	Map2k2	mitogen activated protein kinase kinase 2
MGI:1346868	Map2k3	mitogen activated protein kinase kinase 3
MGI:1346869	Map2k4	mitogen activated protein kinase kinase 4
MGI:1346870	Map2k6	mitogen activated protein kinase kinase 6
MGI:1346871	Map2k7	mitogen activated protein kinase kinase 7
MGI:1346872	Map3k1	mitogen activated protein kinase kinase kinase 1
MGI:1346874	Map3k3	mitogen activated protein kinase kinase kinase 3
MGI:1346876	Map3k5	mitogen activated protein kinase kinase kinase 5
MGI:1347023	Txnrd2	thioredoxin reductase 2
MGI:1347060	Psma4	proteasome (prosome, macropain) subunit, alpha type 4
MGI:1347061	Abcg2	ATP-binding cassette, sub-family G (WHITE), member 2
MGI:1347076	Rpl27a	ribosomal protein L27a
MGI:1347244	Axl	AXL receptor tyrosine kinase
MGI:1347245	Ceacam1	CEA-related cell adhesion molecule 1
MGI:1347355	Slc7a11	solute carrier family 7 (cationic amino acid transporter, y+ system), member 11
MGI:1347464	Foxg1	forkhead box G1
MGI:1347481	Foxc2	forkhead box C2
MGI:1349165	Sdc2	syndecan 2
MGI:1349183	Ccl21b	chemokine (C-C motif) ligand 21b
MGI:1349385	Dysf	dysferlin
MGI:1349391	Tpsg1	tryptase gamma 1
MGI:1349394	Map4k4	mitogen-activated protein kinase kinase kinase kinase 4
MGI:1349415	Cops5	COP9 (constitutive photomorphogenic) homolog, subunit 5 (Arabidopsis thaliana)
MGI:1349419	Pdcd8	programmed cell death 8
MGI:1349431	Eif2s3x	eukaryotic translation initiation factor 2, subunit 3, structural gene X-linked
MGI:1349447	Cln8	ceroid-lipofuscinosis, neuronal 8
MGI:1349451	Corin	corin
MGI:1349660	Pla2g2e	phospholipase A2, group IIE
MGI:1349661	Pla2g2f	phospholipase A2, group IIF
MGI:1350328	Ofd1	oral-facial-digital syndrome 1 gene homolog (human)
MGI:1350918	Omd	osteomodulin
MGI:1350924	Irf5	interferon regulatory factor 5
MGI:1350935	Tlx2	T-cell leukemia, homeobox 2
MGI:1351326	Nrk	Nik related kinase
MGI:1351327	Pla2g7	phospholipase A2, group VII (platelet-activating factor acetylhydrolase, plasma)
MGI:1351351	Casr	calcium-sensing receptor
MGI:1351352	Atic	5-aminoimidazole-4-carboxamide ribonucleotide formyltransferase/IMP cyclohydrolase
MGI:1351477	Cars	cysteinyl-tRNA synthetase
MGI:1351602	Dguok	deoxyguanosine kinase
MGI:1351619	Abcb11	ATP-binding cassette, sub-family B (MDR/TAP), member 11
MGI:1351627	Pdhx	pyruvate dehydrogenase complex, component X
MGI:1351634	Abcc6	ATP-binding cassette, sub-family C (CFTR/MRP), member 6
MGI:1351659	Abcg5	ATP-binding cassette, sub-family G (WHITE), member 5
MGI:1351663	Skp2	S-phase kinase-associated protein 2 (p45)
MGI:1351670	Hsd17b9	hydroxysteroid (17-beta) dehydrogenase 9
MGI:1352447	Abcc2	ATP-binding cassette, sub-family C (CFTR/MRP), member 2
MGI:1352449	Cxcl9	chemokine (C-X-C motif) ligand 9
MGI:1352450	Cxcl10	chemokine (C-X-C motif) ligand 10
MGI:1352454	Nr4a1	nuclear receptor subfamily 4, group A, member 1
MGI:1352456	Nr4a2	nuclear receptor subfamily 4, group A, member 2
MGI:1352457	Nr4a3	nuclear receptor subfamily 4, group A, member 3
MGI:1352459	Nr6a1	nuclear receptor subfamily 6, group A, member 1
MGI:1352460	Nr0b1	nuclear receptor subfamily 0, group B, member 1
MGI:1352462	Nr1h3	nuclear receptor subfamily 1, group H, member 3
MGI:1352463	Nr1h2	nuclear receptor subfamily 1, group H, member 2
MGI:1352464	Nr1h4	nuclear receptor subfamily 1, group H, member 4
MGI:1352466	Nr2c2	nuclear receptor subfamily 2, group C, member 2
MGI:1352467	Esr1	estrogen receptor 1 (alpha)
MGI:1352629	Abcc8	ATP-binding cassette, sub-family C (CFTR/MRP), member 8
MGI:1353448	Eif2ak1	eukaryotic translation initiation factor 2 alpha kinase 1
MGI:1353449	Prkr	protein kinase, interferon-inducible double stranded RNA dependent
MGI:1353451	Aldh3a1	aldehyde dehydrogenase family 3, subfamily A1
MGI:1353470	Pdlim4	PDZ and LIM domain 4
MGI:1353497	Slc25a10	solute carrier family 25 (mitochondrial carrier, dicarboxylate transporter), member 10
MGI:1353498	Slc25a3	solute carrier family 25 (mitochondrial carrier, phosphate carrier), member 3
MGI:1353624	Apln	apelin
MGI:1353627	Angptl3	angiopoietin-like 3
MGI:1354168	Ttpa	tocopherol (alpha) transfer protein
MGI:1354184	Nox4	NADPH oxidase 4
MGI:1354367	Mrps7	mitchondrial ribosomal protein S7
MGI:1354694	Rgs1	regulator of G-protein signaling 1
MGI:1354696	Fbxo8	F-box only protein 8
MGI:1354724	Sacs	sacsin
MGI:1354910	Socs1	suppressor of cytokine signaling 1
MGI:1355313	C1r	complement component 1, r subcomponent
MGI:1355317	Tnfsf14	tumor necrosis factor (ligand) superfamily, member 14
MGI:1355328	Nasp	nuclear autoantigenic sperm protein (histone-binding)
MGI:1355330	Phgdh	3-phosphoglycerate dehydrogenase
MGI:1355333	Nckap1	NCK-associated protein 1
MGI:1855692	Nono	non-POU-domain-containing, octamer binding protein
MGI:1858179	Nucb2	nucleobindin 2
MGI:1858195	Hnrpu	heterogeneous nuclear ribonucleoprotein U
MGI:1858201	Cntnap1	contactin associated protein 1
MGI:1858211	Zfp265	zinc finger protein 265
MGI:1858224	Chst3	carbohydrate (chondroitin 6/keratan) sulfotransferase 3
MGI:1858260	Gosr1	golgi SNAP receptor complex member 1
MGI:1858261	Slc7a10	solute carrier family 7 (cationic amino acid transporter, y+ system), member 10
MGI:1858420	Mcrs1	microspherule protein 1
MGI:1858422	Edg4	endothelial differentiation, lysophosphatidic acid G-protein-coupled receptor 4
MGI:1858500	Diap2	diaphanous homolog 2 (Drosophila)
MGI:1858732	Keap1	kelch-like ECH-associated protein 1
MGI:1858745	Icos	inducible T-cell co-stimulator
MGI:1858898	Psmd10	proteosome (prosome, macropain) 26S subunit, non-ATPase, 10
MGI:1859152	Pla2g6	phospholipase A2, group VI
MGI:1859170	Pdcd7	programmed cell death protein 7
MGI:1859179	Irf3	interferon regulatory factor 3
MGI:1859396	Mefv	Mediterranean fever
MGI:1859610	Gpkow	G patch domain and KOW motifs
MGI:1859631	Pdgfc	platelet-derived growth factor, C polypeptide
MGI:1859637	Nphs1	nephrosis 1 homolog, nephrin (human)
MGI:1859650	Ramp2	receptor (calcitonin) activity modifying protein 2
MGI:1859682	Slc23a2	solute carrier family 23 (nucleobase transporters), member 2
MGI:1859821	Prdx5	peroxiredoxin 5
MGI:1859823	Zfp312	zinc finger protein 312
MGI:1859866	Cdc20	cell division cycle 20 homolog (S. cerevisiae)
MGI:1860076	Rnf5	ring finger protein 5
MGI:1860203	Cxcl11	chemokine (C-X-C motif) ligand 11
MGI:1860383	Cd160	CD160 antigen
MGI:1860454	Phc2	polyhomeotic-like 2 (Drosophila)
MGI:1860485	Plek	pleckstrin
MGI:1860489	Ptbp2	polypyrimidine tract binding protein 2
MGI:1860764	Pde3a	phosphodiesterase 3A, cGMP inhibited
MGI:1861602	Cpsf4	cleavage and polyadenylation specific factor 4
MGI:1861606	Tacstd2	tumor-associated calcium signal transducer 2
MGI:1861691	Lgi1	leucine-rich repeat LGI family, member 1
MGI:1861774	Rbms1	RNA binding motif, single stranded interacting protein 1
MGI:1888499	Cxcl13	chemokine (C-X-C motif) ligand 13
MGI:1888517	Rhcg	Rhesus blood group-associated C glycoprotein
MGI:1888678	Otor	otoraplin
MGI:1888711	Cxcl4	chemokine (C-X-C motif) ligand 4
MGI:1888712	Cxcl7	chemokine (C-X-C motif) ligand 7
MGI:1888984	Tbx21	T-box 21
MGI:1888993	Api5	apoptosis inhibitor 5
MGI:1888999	Angptl4	angiopoietin-like 4
MGI:1889273	Fxyd1	FXYD domain-containing ion transport regulator 1
MGI:1889508	Tbc1d1	TBC1 domain family, member 1
MGI:1889549	Txnip	thioredoxin interacting protein
MGI:1889810	Gp6	glycoprotein 6 (platelet)
MGI:1890077	Foxo1	forkhead box O1
MGI:1890081	Foxo3a	forkhead box O3a
MGI:1890156	Stx8	syntaxin 8
MGI:1890212	Porcn	porcupine homolog (Drosophila)
MGI:1890220	Gpr132	G protein-coupled receptor 132
MGI:1890410	Acss2	acyl-CoA synthetase short-chain family member 2
MGI:1890564	Dscr1	Down syndrome critical region homolog 1 (human)
MGI:1890594	Abcg4	ATP-binding cassette, sub-family G (WHITE), member 4
MGI:1890596	Evc	Ellis van Creveld gene homolog (human)
MGI:1890816	Vsx1	visual system homeobox 1 homolog (zebrafish)
MGI:1891012	F12	coagulation factor XII (Hageman factor)
MGI:1891037	Mtrr	5-methyltetrahydrofolate-homocysteine methyltransferase reductase
MGI:1891221	Crtap	cartilage associated protein
MGI:1891372	Bbox1	butyrobetaine (gamma), 2-oxoglutarate dioxygenase 1 (gamma-butyrobetaine hydroxylase)
MGI:1891407	Pwcr1	Prader-Willi chromosome region 1 homolog (human)
MGI:1891427	Fgf23	fibroblast growth factor 23
MGI:1891497	Jph3	junctophilin 3
MGI:1891808	Tollip	toll interacting protein
MGI:1891837	Cpb2	carboxypeptidase B2 (plasma)
MGI:1913125	Pias1	protein inhibitor of activated STAT 1
MGI:1913150	Trem2	triggering receptor expressed on myeloid cells 2
MGI:1913192	Fhl5	four and a half LIM domains 5
MGI:1913283	Dnase2b	deoxyribonuclease II beta
MGI:1913304	Cndp2	CNDP dipeptidase 2 (metallopeptidase M20 family)
MGI:1913327	Aurkaip1	aurora kinase A interacting protein 1
MGI:1913363	Apoa5	apolipoprotein A-V
MGI:1913472	Serpinb1a	serine (or cysteine) peptidase inhibitor, clade B, member 1a
MGI:1913482	Sssca1	Sjogren's syndrome/scleroderma autoantigen 1 homolog (human)
MGI:1913484	Sc4mol	sterol-C4-methyl oxidase-like
MGI:1913493	C1galt1c1	C1GALT1-specific chaperone 1
MGI:1913544	1810037C20Rik	RIKEN cDNA 1810037C20 gene
MGI:1913612	Exosc3	exosome component 3
MGI:1913658	Aptx	aprataxin
MGI:1913663	Psmd6	proteasome (prosome, macropain) 26S subunit, non-ATPase, 6
MGI:1913745	Ndufb3	NADH dehydrogenase (ubiquinone) 1 beta subcomplex 3
MGI:1913772	Pgpep1	pyroglutamyl-peptidase I
MGI:1913799	Aggf1	angiogenic factor with G patch and FHA domains 1
MGI:1913833	Exosc1	exosome component 1
MGI:1913843	Diablo	diablo homolog (Drosophila)
MGI:1913896	Rpe	ribulose-5-phosphate-3-epimerase
MGI:1913929	Rae1	RAE1 RNA export 1 homolog (S. pombe)
MGI:1913950	Vps24	vacuolar protein sorting 24 (yeast)
MGI:1914071	Bcs1l	BCS1-like (yeast)
MGI:1914195	Sdha	succinate dehydrogenase complex, subunit A, flavoprotein (Fp)
MGI:1914247	Psmd12	proteasome (prosome, macropain) 26S subunit, non-ATPase, 12
MGI:1914249	Med28	mediator of RNA polymerase II transcription, subunit 28 homolog (yeast)
MGI:1914297	Rars	arginyl-tRNA synthetase
MGI:1914302	Kntc2	kinetochore associated 2
MGI:1914304	Paics	phosphoribosylaminoimidazole carboxylase, phosphoribosylaminoribosylaminoimidazole, succinocarboxamide synthetase
MGI:1914339	Psmc6	proteasome (prosome, macropain) 26S subunit, ATPase, 6
MGI:1914344	Abhd2	abhydrolase domain containing 2
MGI:1914365	Rpl14	ribosomal protein L14
MGI:1914375	Sas	sarcoma amplified sequence
MGI:1914432	Pdzk1ip1	PDZK1 interacting protein 1
MGI:1914446	Ube2t	ubiquitin-conjugating enzyme E2T (putative)
MGI:1914457	Lsm1	LSM1 homolog, U6 small nuclear RNA associated (S. cerevisiae)
MGI:1914544	Ikbkap	inhibitor of kappa light polypeptide enhancer in B-cells, kinase complex-associated protein
MGI:1914672	Dhdds	dehydrodolichyl diphosphate synthase
MGI:1914718	Mmd	monocyte to macrophage differentiation-associated
MGI:1914720	Abcg8	ATP-binding cassette, sub-family G (WHITE), member 8
MGI:1914737	Dhx40	DEAH (Asp-Glu-Ala-His) box polypeptide 40
MGI:1914853	Dusp6	dual specificity phosphatase 6
MGI:1914884	Ftmt	ferritin mitochondrial
MGI:1914967	Lipf	lipase, gastric
MGI:1915008	Aadac	arylacetamide deacetylase (esterase)
MGI:1915023	Myst1	MYST histone acetyltransferase 1
MGI:1915050	Dgat2	diacylglycerol O-acyltransferase 2
MGI:1915130	Dcxr	dicarbonyl L-xylulose reductase
MGI:1915213	Npc2	Niemann Pick type C2
MGI:1915217	Pold3	polymerase (DNA-directed), delta 3, accessory subunit
MGI:1915246	Sfrs6	splicing factor, arginine/serine-rich 6
MGI:1915255	Ard1	N-acetyltransferase ARD1 homolog (S. cerevisiae)
MGI:1915260	Bambi	BMP and activin membrane-bound inhibitor, homolog (Xenopus laevis)
MGI:1915265	Trap1	TNF receptor-associated protein 1
MGI:1915408	Gpsn2	glycoprotein, synaptic 2
MGI:1915438	Sympk	symplekin
MGI:1915444	Ndufb4	NADH dehydrogenase (ubiquinone) 1 beta subcomplex 4
MGI:1915525	Rpa1	replication protein A1
MGI:1915546	Smu1	smu-1 suppressor of mec-8 and unc-52 homolog (C. elegans)
MGI:1915756	Ctnnbip1	catenin beta interacting protein 1
MGI:1915769	Eml1	echinoderm microtubule associated protein like 1
MGI:1915775	Evc2	Ellis van Creveld syndrome 2 homolog (human)
MGI:1915841	Mocos	molybdenum cofactor sulfurase
MGI:1915919	Taok2	TAO kinase 2
MGI:1915963	Ifitm1	interferon induced transmembrane protein 1
MGI:1916087	Foxk2	forkhead box K2
MGI:1916188	Aspscr1	alveolar soft part sarcoma chromosome region, candidate 1 (human)
MGI:1916218	Cdan1	congenital dyserythropoietic anemia, type I (human)
MGI:1916419	Faim3	Fas apoptotic inhibitory molecule 3
MGI:1916441	Pdia2	protein disulfide isomerase associated 2
MGI:1916457	Sfrs11	splicing factor, arginine/serine-rich 11
MGI:1916469	Ddah1	dimethylarginine dimethylaminohydrolase 1
MGI:1916679	Me3	malic enzyme 3, NADP(+)-dependent, mitochondrial
MGI:1916804	Klhdc2	kelch domain containing 2
MGI:1916882	Arhgef12	Rho guanine nucleotide exchange factor (GEF) 12
MGI:1916884	Clybl	citrate lyase beta like
MGI:1916885	Dapk1	death associated protein kinase 1
MGI:1916943	Pof1b	premature ovarian failure 1B
MGI:1916964	Tfpt	TCF3 (E2A) fusion partner
MGI:1917258	Ace2	angiotensin I converting enzyme (peptidyl-dipeptidase A) 2
MGI:1917514	Pggt1b	protein geranylgeranyltransferase type I, beta subunit
MGI:1917564	Rabep2	rabaptin, RAB GTPase binding effector protein 2
MGI:1917580	Bclaf1	BCL2-associated transcription factor 1
MGI:1917824	Cpm	carboxypeptidase M
MGI:1917866	Sf4	splicing factor 4
MGI:1917976	Angptl6	angiopoietin-like 6
MGI:1918041	Harsl	histidyl-tRNA synthetase-like
MGI:1918089	P2ry12	purinergic receptor P2Y, G-protein coupled 12
MGI:1918195	Mmrn1	multimerin 1
MGI:1918198	Wdr20	WD repeat domain 20
MGI:1918201	Spata1	spermatogenesis associated 1
MGI:1918480	Dym	dymeclin
MGI:1918521	Gca	grancalcin
MGI:1918552	Arhgap26	Rho GTPase activating protein 26
MGI:1918764	Sfpq	splicing factor proline/glutamine rich (polypyrimidine tract binding protein associated)
MGI:1918898	Optn	optineurin
MGI:1918951	Pnpt1	polyribonucleotide nucleotidyltransferase 1
MGI:1918972	Cic	capicua homolog (Drosophila)
MGI:1919035	Pdgfd	platelet-derived growth factor, D polypeptide
MGI:1919154	Paqr7	progestin and adipoQ receptor family member VII
MGI:1919224	Hrmt1l3	heterogeneous nuclear ribonucleoprotein methyltransferase-like 3 (S. cerevisiae)
MGI:1919234	Sars2	seryl-aminoacyl-tRNA synthetase 2
MGI:1919238	Esco2	establishment of cohesion 1 homolog 2 (S. cerevisiae)
MGI:1919241	Ercc8	excision repaiross-complementing rodent repair deficiency, complementation group 8
MGI:1919325	Ogfr	opioid growth factor receptor
MGI:1919369	Tpx2	TPX2, microtubule-associated protein homolog (Xenopus laevis)
MGI:1919519	Cda	cytidine deaminase
MGI:1919641	Cdkn3	cyclin-dependent kinase inhibitor 3
MGI:1919666	Lrpprc	leucine-rich PPR-motif containing
MGI:1919818	Lin9	lin-9 homolog (C. elegans)
MGI:1919855	Car10	carbonic anhydrase 10
MGI:1919880	Hspa12b	heat shock protein 12B
MGI:1919924	Adipor1	adiponectin receptor 1
MGI:1919986	Txndc1	thioredoxin domain containing 1
MGI:1920174	Anln	anillin, actin binding protein (scraps homolog, Drosophila)
MGI:1920212	Ecgf1	endothelial cell growth factor 1 (platelet-derived)
MGI:1920336	Rps6ka5	ribosomal protein S6 kinase, polypeptide 5
MGI:1920389	Prr6	proline-rich polypeptide 6
MGI:1920416	Tm7sf2	transmembrane 7 superfamily member 2
MGI:1920524	Gpbp1	GC-rich promoter binding protein 1
MGI:1920534	Ddit4l	DNA-damage-inducible transcript 4-like
MGI:1920692	Hspa12a	heat shock 70kDa protein 12A
MGI:1920978	Psd	pleckstrin and Sec7 domain containing
MGI:1920994	Man2c1	mannosidase, alpha, class 2C, member 1
MGI:1921164	Irak3	interleukin-1 receptor-associated kinase 3
MGI:1921341	Npl	N-acetylneuraminate pyruvate lyase
MGI:1921393	Opa1	optic atrophy 1 homolog (human)
MGI:1921395	F13a1	coagulation factor XIII, A1 subunit
MGI:1921430	Muc5b	mucin 5, subtype B, tracheobronchial
MGI:1921441	P2ry13	purinergic receptor P2Y, G-protein coupled 13
MGI:1921449	Vit	vitrin
MGI:1921582	Moxd1	monooxygenase, DBH-like 1
MGI:1921831	Mtmr13	myotubularin related protein 13
MGI:1921997	Ddit4	DNA-damage-inducible transcript 4
MGI:1922066	Tpr	translocated promoter region
MGI:1922088	Narg1	NMDA receptor-regulated gene 1
MGI:1922863	Med25	mediator of RNA polymerase II transcription, subunit 25 homolog (yeast)
MGI:1922919	Pik3r4	phosphatidylinositol 3 kinase, regulatory subunit, polypeptide 4, p150
MGI:1923017	Rab11fip1	RAB11 family interacting protein 1 (class I)
MGI:1923257	Zfp198	zinc finger protein 198
MGI:1923363	Lpo	lactoperoxidase
MGI:1923422	Prkcdbp	protein kinase C, delta binding protein
MGI:1923507	Slc38a3	solute carrier family 38, member 3
MGI:1923576	Exosc4	exosome component 4
MGI:1923582	Cog2	component of oligomeric golgi complex 2
MGI:1923813	Qrsl1	glutaminyl-tRNA synthase (glutamine-hydrolyzing)-like 1
MGI:1923951	Ctrc	chymotrypsin C (caldecrin)
MGI:1923988	Paf1	Paf1, RNA polymerase II associated factor, homolog (S. cerevisiae)
MGI:1924057	Phf12	PHD finger protein 12
MGI:1924105	Slc17a5	solute carrier family 17 (anion/sugar transporter), member 5
MGI:1924148	B3gat1	beta-1,3-glucuronyltransferase 1 (glucuronosyltransferase P)
MGI:1924155	Lrg1	leucine-rich alpha-2-glycoprotein 1
MGI:1924161	Brd1	bromodomain containing 1
MGI:1924366	Mtmr2	myotubularin related protein 2
MGI:1924809	Agl	amylo-1,6-glucosidase, 4-alpha-glucanotransferase
MGI:1924885	Socs6	suppressor of cytokine signaling 6
MGI:1925503	Map4k5	mitogen-activated protein kinase kinase kinase kinase 5
MGI:1926047	Ndor1	NADPH dependent diflavin oxidoreductase 1
MGI:1926066	Gmip	Gem-interacting protein
MGI:1926129	Arid1b	AT rich interactive domain 1B (Swi1 like)
MGI:1926218	Cysltr1	cysteinyl leukotriene receptor 1
MGI:1926230	Treh	trehalase (brush-border membrane glycoprotein)
MGI:1926321	Postn	periostin, osteoblast specific factor
MGI:1926424	Th1l	TH1-like homolog (Drosophila)
MGI:1926483	Pvrl1	poliovirus receptor-related 1
MGI:1926594	P2ry4	pyrimidinergic receptor P2Y, G-protein coupled, 4
MGI:1926805	Foxj2	forkhead box J2
MGI:1926944	Calcrl	calcitonin receptor-like
MGI:1927073	Slc29a1	solute carrier family 29 (nucleoside transporters), member 1
MGI:1927086	Ube4b	ubiquitination factor E4B, UFD2 homolog (S. cerevisiae)
MGI:1927126	Slc5a7	solute carrier family 5 (choline transporter), member 7
MGI:1927169	B4galt5	UDP-Gal:betaGlcNAc beta 1,4-galactosyltransferase, polypeptide 5
MGI:1927170	Spata5	spermatogenesis associated 5
MGI:1927235	Mbtps1	membrane-bound transcription factor peptidase, site 1
MGI:1927237	Cgn	cingulin
MGI:1927243	Rala	v-ral simian leukemia viral oncogene homolog A (ras related)
MGI:1927470	Spag5	sperm associated antigen 5
MGI:1927489	Pdlim5	PDZ and LIM domain 5
MGI:1927715	Sp5	trans-acting transcription factor 5
MGI:1927899	Mmp19	matrix metallopeptidase 19
MGI:1928009	Vsig2	V-set and immunoglobulin domain containing 2
MGI:1928368	Nmi	N-myc (and STAT) interactor
MGI:1928369	Slc2a5	solute carrier family 2 (facilitated glucose transporter), member 5
MGI:1928370	Rhog	ras homolog gene family, member G
MGI:1928380	B4galt6	UDP-Gal:betaGlcNAc beta 1,4-galactosyltransferase, polypeptide 6
MGI:1928394	Frap1	FK506 binding protein 12-rapamycin associated protein 1
MGI:1928396	Pdcd10	programmed cell death 10
MGI:1928485	Mlycd	malonyl-CoA decarboxylase
MGI:1928676	Htra2	HtrA serine peptidase 2
MGI:1928738	Slc25a20	solute carrier family 25 (mitochondrial carnitine/acylcarnitine translocase), member 20
MGI:1928895	Isg20	interferon-stimulated protein
MGI:1928898	Usp14	ubiquitin specific peptidase 14
MGI:1928901	Pdzk1	PDZ domain containing 1
MGI:1928994	Tro	trophinin
MGI:1929100	Stam2	signal transducing adaptor molecule (SH3 domain and ITAM motif) 2
MGI:1929183	Tsc1	tuberous sclerosis 1
MGI:1929230	Cno	cappuccino
MGI:1929242	Ivd	isovaleryl coenzyme A dehydrogenase
MGI:1929270	Dstn	destrin
MGI:1929293	Cib2	calcium and integrin binding family member 2
MGI:1929469	Edg7	endothelial differentiation, lysophosphatidic acid G-protein-coupled receptor 7
MGI:1929470	Tyk2	tyrosine kinase 2
MGI:1929471	Myoz1	myozenin 1
MGI:1929474	Cyp2d22	cytochrome P450, family 2, subfamily d, polypeptide 22
MGI:1929519	Slc16a8	solute carrier family 16 (monocarboxylic acid transporters), member 8
MGI:1929628	Rsad2	radical S-adenosyl methionine domain containing 2
MGI:1929658	Tbk1	TANK-binding kinase 1
MGI:1929701	Metap2	methionine aminopeptidase 2
MGI:1929871	Terf2ip	telomeric repeat binding factor 2, interacting protein
MGI:1929881	Smoc2	SPARC related modular calcium binding 2
MGI:1929885	Tnmd	tenomodulin
MGI:1929938	Perp	PERP, TP53 apoptosis effector
MGI:1929988	Klf15	Kruppel-like factor 15
MGI:1930088	Clcf1	cardiotrophin-like cytokine factor 1
MGI:1930124	Apom	apolipoprotein M
MGI:1930125	Pdcd1lg2	programmed cell death 1 ligand 2
MGI:1930134	Ern1	endoplasmic reticulum (ER) to nucleus signalling 1
MGI:1930146	Pmaip1	phorbol-12-myristate-13-acetate-induced protein 1
MGI:1930780	Myh10	myosin, heavy polypeptide 10, non-muscle
MGI:1930923	Slurp1	secreted Ly6/Plaur domain containing 1
MGI:1931028	Recql4	RecQ protein-like 4
MGI:1931465	Pycard	PYD and CARD domain containing
MGI:1931551	Rhoj	ras homolog gene family, member J
MGI:1931787	Scyl1	SCY1-like 1 (S. cerevisiae)
MGI:1931874	Dnajb1	DnaJ (Hsp40) homolog, subfamily B, member 1
MGI:1932040	Sil1	endoplasmic reticulum chaperone SIL1 homolog (S. cerevisiae)
MGI:1932051	Htatip	HIV-1 tat interactive protein, homolog (human)
MGI:1932052	Chia	chitinase, acidic
MGI:1932286	Egln1	EGL nine homolog 1 (C. elegans)
MGI:1932389	Tlr9	toll-like receptor 9
MGI:1932410	Il23a	interleukin 23, alpha subunit p19
MGI:1932682	Cxcl16	chemokine (C-X-C motif) ligand 16
MGI:1932970	Ucn3	urocortin 3
MGI:1933117	Parp9	poly (ADP-ribose) polymerase family, member 9
MGI:1933162	Lrba	LPS-responsive beige-like anchor
MGI:1933172	Chrdl1	chordin-like 1
MGI:1933378	Pole3	polymerase (DNA directed), epsilon 3 (p17 subunit)
MGI:1933383	Gpr109b	G protein-coupled receptor 109B
MGI:1933401	Zfp202	zinc finger protein 202
MGI:1933532	Slc12a9	solute carrier family 12 (potassium/chloride transporters), member 9
MGI:1933825	Jam3	junction adhesion molecule 3
MGI:1933846	Mmp1a	matrix metallopeptidase 1a (interstitial collagenase)
MGI:1933966	Mcam	melanoma cell adhesion molecule
MGI:1934135	Sucnr1	succinate receptor 1
MGI:1934582	Cxcr6	chemokine (C-X-C motif) receptor 6
MGI:1934606	Alms1	Alstrom syndrome 1 homolog (human)
MGI:1934667	Tnfrsf25	tumor necrosis factor receptor superfamily, member 25
MGI:1934677	Pla1a	phospholipase A1 member A
MGI:2135272	Ltap	loop tail associated protein
MGI:2135548	Il24	interleukin 24
MGI:2135607	Sirt1	sirtuin 1 ((silent mating type information regulation 2, homolog) 1 (S. cerevisiae)
MGI:2135608	Pard3	par-3 (partitioning defective 3) homolog (C. elegans)
MGI:2135946	Cd163	CD163 antigen
MGI:2135960	Slc12a6	solute carrier family 12, member 6
MGI:2136348	Xlkd1	extra cellular link domain-containing 1
MGI:2136971	Allc	allantoicase
MGI:2137512	Arid4b	AT rich interactive domain 4B (Rbp1 like)
MGI:2139422	Duox1	dual oxidase 1
MGI:2139434	Mylk2	myosin, light polypeptide kinase 2, skeletal muscle
MGI:2140175	Ldlrap1	low density lipoprotein receptor adaptor protein 1
MGI:2140260	Pcsk9	proprotein convertase subtilisin/kexin type 9
MGI:2140882	Upk3b	uroplakin 3B
MGI:2142116	Psip1	PC4 and SFRS1 interacting protein 1
MGI:2143539	Gls2	glutaminase 2 (liver, mitochondrial)
MGI:2143702	Enpp3	ectonucleotide pyrophosphatase/phosphodiesterase 3
MGI:2143764	Arhgap9	Rho GTPase activating protein 9
MGI:2144529	Cnot6	CCR4-NOT transcription complex, subunit 6
MGI:2144726	Tmem11	transmembrane protein 11
MGI:2145637	Mtmr6	myotubularin related protein 6
MGI:2145895	Slc38a1	solute carrier family 38, member 1
MGI:2146616	Eaf2	ELL associated factor 2
MGI:2146620	Srl	sarcalumenin
MGI:2146885	Spata2	spermatogenesis associated 2
MGI:2146974	Safb	scaffold attachment factor B
MGI:2147363	Slc6a7	solute carrier family 6 (neurotransmitter transporter, L-proline), member 7
MGI:2147502	Glyat	glycine-N-acyltransferase
MGI:2147677	Lpxn	leupaxin
MGI:2147987	Pcyt1b	phosphate cytidylyltransferase 1, choline, beta isoform
MGI:2148066	Slc38a5	solute carrier family 38, member 5
MGI:2149248	Krt2-20	keratin complex 2, basic, gene 20
MGI:2149481	Cygb	cytoglobin
MGI:2149961	Pawr	PRKC, apoptosis, WT1, regulator
MGI:2150641	Edg8	endothelial differentiation, sphingolipid G-protein-coupled receptor, 8
MGI:2151075	Tnfrsf21	tumor necrosis factor receptor superfamily, member 21
MGI:2151110	Prelp	proline arginine-rich end leucine-rich repeat
MGI:2151136	Lrp1b	low density lipoprotein-related protein 1B (deleted in tumors)
MGI:2151208	Sepn1	selenoprotein N, 1
MGI:2151796	Adpn	adiponutrin
MGI:2153568	Sp7	trans-acting transcription factor 7
MGI:2153588	Ppp1r3a	protein phosphatase 1, regulatory (inhibitor) subunit 3A
MGI:2154239	Plxnb2	plexin B2
MGI:2155456	Bmp2k	BMP2 inducible kinase
MGI:2155936	Pask	PAS domain containing serine/threonine kinase
MGI:2156367	Tlr3	toll-like receptor 3
MGI:2157018	Nphs2	nephrosis 2 homolog, podocin (human)
MGI:2157785	Peg10	paternally expressed 10
MGI:2157910	Mlc1	megalencephalic leukoencephalopathy with subcortical cysts 1 homolog (human)
MGI:2157942	Cd209a	CD209a antigen
MGI:2159210	Tiparp	TCDD-inducible poly(ADP-ribose) polymerase
MGI:2159727	Il17rd	interleukin 17 receptor D
MGI:2176375	Ucn2	urocortin 2
MGI:2176433	Bmf	Bcl2 modifying factor
MGI:2177763	Hps1	Hermansky-Pudlak syndrome 1 homolog (human)
MGI:2178076	Lypla3	lysophospholipase 3
MGI:2178103	Arhgdia	Rho GDP dissociation inhibitor (GDI) alpha
MGI:2178563	Nt5c2	5'-nucleotidase, cytosolic II
MGI:2179327	Mvd	mevalonate (diphospho) decarboxylase
MGI:2179523	Fcgr3a	Fc fragment of IgG, low affinity IIIa, receptor
MGI:2180098	Csad	cysteine sulfinic acid decarboxylase
MGI:2180511	Il31ra	interleukin 31 receptor A
MGI:2180564	Pnma1	paraneoplastic antigen MA1
MGI:2183441	Psat1	phosphoserine aminotransferase 1
MGI:2183450	Uts2r	urotensin 2 receptor
MGI:2384718	Cdc42ep3	CDC42 effector protein (Rho GTPase binding) 3
MGI:2384781	Tspan10	tetraspanin 10
MGI:2384818	Mtss1	metastasis suppressor 1
MGI:2384909	Cbara1	calcium binding atopy-related autoantigen 1
MGI:2384911	Ube2d1	ubiquitin-conjugating enzyme E2D 1, UBC4/5 homolog (yeast)
MGI:2384924	Ccm2	cerebral cavernous malformation 2 homolog (human)
MGI:2385071	Etf1	eukaryotic translation termination factor 1
MGI:2385152	BC012256	cDNA sequence BC012256
MGI:2385206	Pabpc4	poly A binding protein, cytoplasmic 4
MGI:2385317	Tceal1	transcription elongation factor A (SII)-like 1
MGI:2385656	Acsbg1	acyl-CoA synthetase bubblegum family member 1
MGI:2385803	Shkbp1	Sh3kbp1 binding protein 1
MGI:2385905	Ces2	carboxylesterase 2
MGI:2386711	Txnrd3	thioredoxin reductase 3
MGI:2387201	Yrdc	yrdC domain containing (E.coli)
MGI:2387591	Arcn1	archain 1
MGI:2387600	Nags	N-acetylglutamate synthase
MGI:2387618	Nudt6	nudix (nucleoside diphosphate linked moiety X)-type motif 6
MGI:2388640	BC005764	cDNA sequence BC005764
MGI:2429409	Afm	afamin
MGI:2441659	Lamp3	lysosomal-associated membrane protein 3
MGI:2441730	Tbl1xr1	transducin (beta)-like 1X-linked receptor 1
MGI:2441741	Rapgef3	Rap guanine nucleotide exchange factor (GEF) 3
MGI:2441772	Eif5b	eukaryotic translation initiation factor 5B
MGI:2441849	Lpp	LIM domain containing preferred translocation partner in lipoma
MGI:2441906	Ghsr	growth hormone secretagogue receptor
MGI:2442184	Flcn	folliculin
MGI:2442406	Ust	uronyl-2-sulfotransferase
MGI:2442488	Podxl2	podocalyxin-like 2
MGI:2442836	Brip1	BRCA1 interacting protein C-terminal helicase 1
MGI:2443016	Ifi44	interferon-induced protein 44
MGI:2443065	Agps	alkylglycerone phosphate synthase
MGI:2443157	Mib1	mindbomb homolog 1 (Drosophila)
MGI:2443160	Pag1	phosphoprotein associated with glycosphingolipid microdomains 1
MGI:2443439	Itgbl1	integrin, beta-like 1
MGI:2443767	Aaas	achalasia, adrenocortical insufficiency, alacrimia
MGI:2443855	Lrrc54	leucine rich repeat containing 54
MGI:2444227	Rhov	ras homolog gene family, member V
MGI:2444365	Rapgef5	Rap guanine nucleotide exchange factor (GEF) 5
MGI:2444418	Scara3	scavenger receptor class A, member 3
MGI:2444554	Mapkap1	mitogen-activated protein kinase associated protein 1
MGI:2444639	Fbxo38	F-box protein 38
MGI:2444681	Hhat	hedgehog acyltransferase
MGI:2445027	Malt1	mucosa associated lymphoid tissue lymphoma translocation gene 1
MGI:2445356	Smox	spermine oxidase
MGI:2446089	Flnb	filamin, beta
MGI:2446176	Eif2b5	eukaryotic translation initiation factor 2B, subunit 5 epsilon
MGI:2446632	Eif2c2	eukaryotic translation initiation factor 2C, 2
MGI:2448415	Hist2h2be	histone 2, H2be
MGI:2449057	Gars	glycyl-tRNA synthetase
MGI:2449119	A2m	alpha-2-macroglobulin
MGI:2449205	Nr1d2	nuclear receptor subfamily 1, group D, member 2
MGI:2449712	Fev	FEV (ETS oncogene family)
MGI:2449923	Egfl7	EGF-like domain 7
MGI:2450915	Sec23ip	Sec23 interacting protein
MGI:2652817	Mtmr11	myotubularin related protein 11
MGI:2653833	Cias1	cold autoinflammatory syndrome 1 homolog (human)
MGI:2655562	Eltd1	EGF, latrophilin seven transmembrane domain containing 1
MGI:2655768	Vgll1	vestigial like 1 homolog (Drosophila)
MGI:2675303	Tnfrsf14	tumor necrosis factor receptor superfamily, member 14 (herpesvirus entry mediator)
MGI:2681523	Tnpo1	transportin 1
MGI:2682295	Pols	polymerase (DNA directed) sigma
MGI:2682935	Tmprss13	transmembrane protease, serine 13
MGI:2683486	Rere	arginine glutamic acid dipeptide (RE) repeats
MGI:2683592	Dhps	deoxyhypusine synthase
MGI:2684845	Arntl2	aryl hydrocarbon receptor nuclear translocator-like 2
MGI:2684927	Cenpj	centromere protein J
MGI:2684993	Cyt1	cytokine like 1
MGI:2685325	Hspb6	heat shock protein, alpha-crystallin-related, B6
MGI:2685715	Heca	headcase homolog (Drosophila)
MGI:2687325	Pigs	phosphatidylinositol glycan, class S
MGI:3027002	Tgm4	transglutaminase 4 (prostate)
MGI:3027390	Lrrc4b	leucine rich repeat containing 4B
MGI:3045421	Ank	progressive ankylosis
MGI:87859	Abl1	v-abl Abelson murine leukemia oncogene 1
MGI:87867	Acadm	acetyl-Coenzyme A dehydrogenase, medium chain
MGI:87870	Acat1	acetyl-Coenzyme A acetyltransferase 1
MGI:87874	Ace	angiotensin I converting enzyme (peptidyl-dipeptidase A) 1
MGI:87884	Acr	preproacrosin
MGI:87906	Actg1	actin, gamma, cytoplasmic 1
MGI:87918	Add1	adducin 1 (alpha)
MGI:87920	Adfp	adipose differentiation related protein
MGI:87929	Adh5	alcohol dehydrogenase 5 (class III), chi polypeptide
MGI:87938	Adrb2	adrenergic receptor, beta 2
MGI:87939	Adrb3	adrenergic receptor, beta 3
MGI:87951	Afp	alpha fetoprotein
MGI:87963	Agt	angiotensinogen (serpin peptidase inhibitor, clade A, member 8)
MGI:87966	Agtr2	angiotensin II receptor, type 2
MGI:87983	Akp2	alkaline phosphatase 2, liver
MGI:87986	Akt1	thymoma viral proto-oncogene 1
MGI:87998	Alox12	arachidonate 12-lipoxygenase
MGI:88005	Amelx	amelogenin X chromosome
MGI:88015	Ampd1	adenosine monophosphate deaminase 1 (isoform M)
MGI:88017	Mat1a	methionine adenosyltransferase I, alpha
MGI:88022	Ang1	angiogenin, ribonuclease A family, member 1
MGI:88038	Fabp4	fatty acid binding protein 4, adipocyte
MGI:88039	Apc	adenomatosis polyposis coli
MGI:88042	Apex1	apurinic/apyrimidinic endonuclease 1
MGI:88049	Apoa1	apolipoprotein A-I
MGI:88051	Apoa4	apolipoprotein A-IV
MGI:88052	Apob	apolipoprotein B
MGI:88053	Apoc1	apolipoprotein C-I
MGI:88054	Apoc2	apolipoprotein C-II
MGI:88055	Apoc3	apolipoprotein C-III
MGI:88056	Apod	apolipoprotein D
MGI:88057	Apoe	apolipoprotein E
MGI:88058	Apoh	apolipoprotein H
MGI:88059	App	amyloid beta (A4) precursor protein
MGI:88068	Areg	amphiregulin
MGI:88071	Arnt	aryl hydrocarbon receptor nuclear translocator
MGI:88077	Arsa	arylsulfatase A
MGI:88095	Serpinc1	serine (or cysteine) peptidase inhibitor, clade C (antithrombin), member 1
MGI:88110	Atp2a2	ATPase, Ca++ transporting, cardiac muscle, slow twitch 2
MGI:88115	Atp5a1	ATP synthase, H+ transporting, mitochondrial F1 complex, alpha subunit, isoform 1
MGI:88121	Avp	arginine vasopressin
MGI:88127	B2m	beta-2 microglobulin
MGI:88138	Bcl2	B-cell leukemia/lymphoma 2
MGI:88139	Bcl2l1	Bcl2-like 1
MGI:88145	Bdnf	brain derived neurotrophic factor
MGI:88169	Blk	B lymphoid kinase
MGI:88177	Bmp2	bone morphogenetic protein 2
MGI:88180	Bmp4	bone morphogenetic protein 4
MGI:88182	Bmp6	bone morphogenetic protein 6
MGI:88192	Smarca4	SWI/SNF related, matrix associated, actin dependent regulator of chromatin, subfamily a, member 4
MGI:88208	Bsg	basigin
MGI:88227	C3	complement component 3
MGI:88228	C4	complement component 4 (within H-2S)
MGI:88244	S100a8	S100 calcium binding protein A8 (calgranulin A)
MGI:88248	Calb1	calbindin-28K
MGI:88250	Cald1	caldesmon 1
MGI:88253	Car8	carbonic anhydrase 8
MGI:88268	Car1	carbonic anhydrase 1
MGI:88269	Car2	carbonic anhydrase 2
MGI:88270	Car3	carbonic anhydrase 3
MGI:88283	Serpinh1	serine (or cysteine) peptidase inhibitor, clade H, member 1
MGI:88285	Cbs	cystathionine beta-synthase
MGI:88302	Ccnb1	cyclin B1
MGI:88313	Ccnd1	cyclin D1
MGI:88318	Cd14	CD14 antigen
MGI:88319	Cd19	CD19 antigen
MGI:88320	Cd2	CD2 antigen
MGI:88321	Ms4a1	membrane-spanning 4-domains, subfamily A, member 1
MGI:88322	Cd22	CD22 antigen
MGI:88326	Tnfrsf7	tumor necrosis factor receptor superfamily, member 7
MGI:88329	Cd34	CD34 antigen
MGI:88335	Cd4	CD4 antigen
MGI:88336	Tnfrsf5	tumor necrosis factor receptor superfamily, member 5
MGI:88337	Tnfsf5	tumor necrosis factor (ligand) superfamily, member 5
MGI:88338	Cd44	CD44 antigen
MGI:88340	Cd5	CD5 antigen
MGI:88342	Cd68	CD68 antigen
MGI:88343	Cd69	CD69 antigen
MGI:88344	Cd7	CD7 antigen
MGI:88346	Cd8a	CD8 antigen, alpha chain
MGI:88348	Cd9	CD9 antigen
MGI:88351	Cdc2a	cell division cycle 2 homolog A (S. pombe)
MGI:88355	Cdh2	cadherin 2
MGI:88356	Cdh3	cadherin 3
MGI:88357	Cdk4	cyclin-dependent kinase 4
MGI:88373	Cebpb	CCAAT/enhancer binding protein (C/EBP), beta
MGI:88374	Cel	carboxyl ester lipase
MGI:88378	Ces1	carboxylesterase 1
MGI:88379	F13b	coagulation factor XIII, beta subunit
MGI:88380	F2	coagulation factor II
MGI:88381	F3	coagulation factor III
MGI:88382	F5	coagulation factor V
MGI:88383	F8	coagulation factor VIII
MGI:88388	Cftr	cystic fibrosis transmembrane conductance regulator homolog
MGI:88390	Cga	glycoprotein hormones, alpha subunit
MGI:88407	Ckb	creatine kinase, brain
MGI:88413	Ckm	creatine kinase, muscle
MGI:88417	Clcn1	chloride channel 1
MGI:88421	Clps	colipase, pancreatic
MGI:88423	Clu	clusterin
MGI:88431	Cnbp1	cellular nucleic acid binding protein 1
MGI:88437	Cnp1	cyclic nucleotide phosphodiesterase 1
MGI:88451	Col18a1	procollagen, type XVIII, alpha 1
MGI:88453	Col3a1	procollagen, type III, alpha 1
MGI:88467	Col1a1	procollagen, type I, alpha 1
MGI:88468	Col1a2	procollagen, type I, alpha 2
MGI:88470	Comt	catechol-O-methyltransferase
MGI:88494	Creb1	cAMP responsive element binding protein 1
MGI:88496	Crh	corticotropin releasing hormone
MGI:88512	Crp	C-reactive protein, petaxin related
MGI:88556	Ctla4	cytotoxic T-lymphocyte-associated protein 4
MGI:88558	Ctrl	chymotrypsin-like
MGI:88562	Ctsd	cathepsin D
MGI:88568	Cutl1	cut-like 1 (Drosophila)
MGI:88574	Cybb	cytochrome b-245, beta polypeptide
MGI:88584	Cyp11b2	cytochrome P450, family 11, subfamily b, polypeptide 2
MGI:88586	Cyp17a1	cytochrome P450, family 17, subfamily a, polypeptide 1
MGI:88587	Cyp19a1	cytochrome P450, family 19, subfamily a, polypeptide 1
MGI:88588	Cyp1a1	cytochrome P450, family 1, subfamily a, polypeptide 1
MGI:88589	Cyp1a2	cytochrome P450, family 1, subfamily a, polypeptide 2
MGI:88590	Cyp1b1	cytochrome P450, family 1, subfamily b, polypeptide 1
MGI:88593	Cyp24a1	cytochrome P450, family 24, subfamily a, polypeptide 1
MGI:88594	Cyp27a1	cytochrome P450, family 27, subfamily a, polypeptide 1
MGI:88607	Cyp2e1	cytochrome P450, family 2, subfamily e, polypeptide 1
MGI:88613	Cyr61	cysteine rich protein 61
MGI:891970	Serpina1b	serine (or cysteine) preptidase inhibitor, clade A, member 1b
MGI:892032	Frzb	frizzled-related protein
MGI:892866	Dgcr2	DiGeorge syndrome critical region gene 2
MGI:892877	Pld2	phospholipase D2
MGI:892979	Chm	choroidermia
MGI:893573	Prap1	proline-rich acidic protein 1
MGI:893578	Scarb1	scavenger receptor class B, member 1
MGI:893580	Prtn3	proteinase 3
MGI:893592	Ager	advanced glycosylation end product-specific receptor
MGI:894278	Bche	butyrylcholinesterase
MGI:894288	Sepp1	selenoprotein P, plasma, 1
MGI:894292	Mtr	5-methyltetrahydrofolate-homocysteine methyltransferase
MGI:894293	Smad4	MAD homolog 4 (Drosophila)
MGI:894320	Prdx6	peroxiredoxin 6
MGI:894646	Hlcs	holocarboxylase synthetase (biotin- [propriony-Coenzyme A-carboxylase (ATP-hydrolysing)] ligase)
MGI:894696	Serping1	serine (or cysteine) peptidase inhibitor, clade G, member 1
MGI:894698	Sgca	sarcoglycan, alpha (dystrophin-associated glycoprotein)
MGI:894702	Numbl	numb-like
MGI:894762	Ldb1	LIM domain binding 1
MGI:93830	Adipor2	adiponectin receptor 2
MGI:94869	Dcc	deleted in colorectal carcinoma
MGI:94871	Dci	dodecenoyl-Coenzyme A delta isomerase (3,2 trans-enoyl-Coenyme A isomerase)
MGI:94873	Pcbd1	pterin 4 alpha carbinolamine dehydratase/dimerization cofactor of hepatocyte nuclear factor 1 alpha (TCF1) 1
MGI:94890	Dhfr	dihydrofolate reductase
MGI:94900	Dlk1	delta-like 1 homolog (Drosophila)
MGI:94919	Dpp4	dipeptidylpeptidase 4
MGI:94930	Dsg1a	desmoglein 1 alpha
MGI:95275	Ebf1	early B-cell factor 1
MGI:95283	Edn1	endothelin 1
MGI:95284	Edn2	endothelin 2
MGI:95285	Edn3	endothelin 3
MGI:95290	Egf	epidermal growth factor
MGI:95294	Egfr	epidermal growth factor receptor
MGI:95295	Egr1	early growth response 1
MGI:95296	Egr2	early growth response 2
MGI:95299	Eif2s1	eukaryotic translation initiation factor 2, subunit 1 alpha
MGI:95304	Eif4b	eukaryotic translation initiation factor 4B
MGI:95305	Eif4e	eukaryotic translation initiation factor 4E
MGI:95317	Eln	elastin
MGI:95321	Emb	embigin
MGI:95392	Eng	endoglin
MGI:95393	Eno1	enolase 1, alpha non-neuron
MGI:95410	Erbb2	v-erb-b2 erythroblastic leukemia viral oncogene homolog 2, neuro/glioblastoma derived oncogene homolog (avian)
MGI:95411	Erbb3	v-erb-b2 erythroblastic leukemia viral oncogene homolog 3 (avian)
MGI:95412	Ercc1	excision repair cross-complementing rodent repair deficiency, complementation group 1
MGI:95421	Esd	esterase D/formylglutathione hydrolase
MGI:95478	Fabp2	fatty acid binding protein 2, intestinal
MGI:95479	Fabp1	fatty acid binding protein 1, liver
MGI:95480	Fancc	Fanconi anemia, complementation group C
MGI:95481	Ptk2	PTK2 protein tyrosine kinase 2
MGI:95484	Fas	Fas (TNF receptor superfamily member)
MGI:95489	Fbn1	fibrillin 1
MGI:95490	Fbn2	fibrillin 2
MGI:95499	Fcgr2b	Fc receptor, IgG, low affinity IIb
MGI:95514	Fes	feline sarcoma oncogene
MGI:95515	Fgf1	fibroblast growth factor 1
MGI:95517	Fgf3	fibroblast growth factor 3
MGI:95518	Fgf4	fibroblast growth factor 4
MGI:95519	Fgf5	fibroblast growth factor 5
MGI:95521	Fgf7	fibroblast growth factor 7
MGI:95522	Fgfr1	fibroblast growth factor receptor 1
MGI:95523	Fgfr2	fibroblast growth factor receptor 2
MGI:95524	Fgfr3	fibroblast growth factor receptor 3
MGI:95525	Fgfr4	fibroblast growth factor receptor 4
MGI:95527	Fgr	Gardner-Rasheed feline sarcoma viral (Fgr) oncogene homolog
MGI:95537	Ctgf	connective tissue growth factor
MGI:95558	Flt1	FMS-like tyrosine kinase 1
MGI:95559	Flt3	FMS-like tyrosine kinase 3
MGI:95561	Flt4	FMS-like tyrosine kinase 4
MGI:95574	Fos	FBJ osteosarcoma oncogene
MGI:95575	Fosb	FBJ osteosarcoma oncogene B
MGI:95589	Ftl1	ferritin light chain 1
MGI:95594	Fut4	fucosyltransferase 4
MGI:95602	Fyn	Fyn proto-oncogene
MGI:95607	G6pc	glucose-6-phosphatase, catalytic
MGI:95609	Gaa	glucosidase, alpha, acid
MGI:95639	Gap43	growth associated protein 43
MGI:95654	Gart	phosphoribosylglycinamide formyltransferase
MGI:95660	Gas6	growth arrest specific 6
MGI:95661	Gata1	GATA binding protein 1
MGI:95662	Gata2	GATA binding protein 2
MGI:95669	Gc	group specific component
MGI:95674	Gcg	glucagon
MGI:95675	Gch1	GTP cyclohydrolase 1
MGI:95679	Gpd1	glycerol-3-phosphate dehydrogenase 1 (soluble)
MGI:95697	Gfap	glial fibrillary acidic protein
MGI:95698	Gfpt1	glutamine fructose-6-phosphate transaminase 1
MGI:95707	Gh	growth hormone
MGI:95709	Ghrh	growth hormone releasing hormone
MGI:95713	Gja1	gap junction membrane channel protein alpha 1
MGI:95715	Gja4	gap junction membrane channel protein alpha 4
MGI:95716	Gja5	gap junction membrane channel protein alpha 5
MGI:95727	Gli1	GLI-Kruppel family member GLI1
MGI:95729	Gli3	GLI-Kruppel family member GLI3
MGI:95755	Slc2a1	solute carrier family 2 (facilitated glucose transporter), member 1
MGI:95758	Slc2a4	solute carrier family 2 (facilitated glucose transporter), member 4
MGI:95785	Gnb3	guanine nucleotide binding protein, beta 3
MGI:95794	Lrp2	low density lipoprotein receptor-related protein 2
MGI:95797	Gpi1	glucose phosphate isomerase 1
MGI:95802	Gpt1	glutamic pyruvic transaminase 1, soluble
MGI:95804	Gsr	glutathione reductase 1
MGI:95805	Grb2	growth factor receptor bound protein 2
MGI:95806	Aes	amino-terminal enhancer of split
MGI:95824	Nr3c1	nuclear receptor subfamily 3, group C, member 1
MGI:95833	Grp	gastrin releasing peptide
MGI:95835	Hspa5	heat shock 70kD protein 5 (glucose-regulated protein)
MGI:95842	Gsh1	genomic screened homeo box 1
MGI:95860	Gstm1	glutathione S-transferase, mu 1
MGI:95886	H13	histocompatibility 13
MGI:95891	H19	H19 fetal liver mRNA
MGI:95893	H1f0	H1 histone family, member 0
MGI:95901	H2-Eb1	histocompatibility 2, class II antigen E beta
MGI:95929	H2-Q10	histocompatibility 2, Q region locus 10
MGI:96051	Serpind1	serine (or cysteine) peptidase inhibitor, clade D, member 1
MGI:96052	Hck	hemopoietic cell kinase
MGI:96055	Ptpn6	protein tyrosine phosphatase, non-receptor type 6
MGI:96067	Hdh	Huntington disease gene homolog
MGI:96070	Hbegf	heparin-binding EGF-like growth factor
MGI:96078	Hgd	homogentisate 1, 2-dioxygenase
MGI:96080	Mst1	macrophage stimulating 1 (hepatocyte growth factor-like)
MGI:96112	Hmbs	hydroxymethylbilane synthase
MGI:96113	Hmgb1	high mobility group box 1
MGI:96159	Hmgcr	3-hydroxy-3-methylglutaryl-Coenzyme A reductase
MGI:96160	Hmga1	high mobility group AT-hook 1
MGI:96163	Hmox1	heme oxygenase (decycling) 1
MGI:96172	Hoxa11	homeo box A11
MGI:96177	Hoxa5	homeo box A5
MGI:96182	Hoxb1	homeo box B1
MGI:96188	Hoxb7	homeo box B7
MGI:96199	Hoxc9	homeo box C9
MGI:96213	Hpd	4-hydroxyphenylpyruvic acid dioxygenase
MGI:96216	Lipc	lipase, hepatic
MGI:96217	Hprt1	hypoxanthine guanine phosphoribosyl transferase 1
MGI:96224	Hras1	Harvey rat sarcoma virus oncogene 1
MGI:96238	Hsf1	heat shock factor 1
MGI:96240	Hspb1	heat shock protein 1
MGI:96242	Hspd1	heat shock protein 1 (chaperonin)
MGI:96250	Hspca	heat shock protein 1, alpha
MGI:96273	Htr1a	5-hydroxytryptamine (serotonin) receptor 1A
MGI:96274	Htr1b	5-hydroxytryptamine (serotonin) receptor 1B
MGI:96276	Htr1d	5-hydroxytryptamine (serotonin) receptor 1D
MGI:96285	Slc6a4	solute carrier family 6 (neurotransmitter transporter, serotonin), member 4
MGI:96389	Ibsp	integrin binding sialoprotein
MGI:96392	Icam1	intercellular adhesion molecule
MGI:96394	Icam2	intercellular adhesion molecule 2
MGI:96396	Id1	inhibitor of DNA binding 1
MGI:96398	Id3	inhibitor of DNA binding 3
MGI:96412	Ide	insulin degrading enzyme
MGI:96416	Indo	indoleamine-pyrrole 2,3 dioxygenase
MGI:96432	Igf1	insulin-like growth factor 1
MGI:96433	Igf1r	insulin-like growth factor I receptor
MGI:96434	Igf2	insulin-like growth factor 2
MGI:96436	Igfbp1	insulin-like growth factor binding protein 1
MGI:96437	Igfbp2	insulin-like growth factor binding protein 2
MGI:96439	Igfbp4	insulin-like growth factor binding protein 4
MGI:96440	Igfbp5	insulin-like growth factor binding protein 5
MGI:96493	Igj	immunoglobulin joining chain
MGI:96529	Igll1	immunoglobulin lambda-like polypeptide 1
MGI:96533	Ihh	Indian hedgehog
MGI:96537	Il10	interleukin 10
MGI:96538	Il10ra	interleukin 10 receptor, alpha
MGI:96541	Il13	interleukin 13
MGI:96542	Il1a	interleukin 1 alpha
MGI:96543	Il1b	interleukin 1 beta
MGI:96544	Casp1	caspase 1
MGI:96545	Il1r1	interleukin 1 receptor, type I
MGI:96547	Il1rn	interleukin 1 receptor antagonist
MGI:96548	Il2	interleukin 2
MGI:96549	Il2ra	interleukin 2 receptor, alpha chain
MGI:96551	Il2rg	interleukin 2 receptor, gamma chain
MGI:96552	Il3	interleukin 3
MGI:96556	Il4	interleukin 4
MGI:96557	Il5	interleukin 5
MGI:96559	Il6	interleukin 6
MGI:96561	Il7	interleukin 7
MGI:96563	Il9	interleukin 9
MGI:96575	Insr	insulin receptor
MGI:96581	Ipp	IAP promoted placental gene
MGI:96590	Irf1	interferon regulatory factor 1
MGI:96591	Irf2	interferon regulatory factor 2
MGI:96599	Itga1	integrin alpha 1
MGI:96600	Itga2	integrin alpha 2
MGI:96603	Itga4	integrin alpha 4
MGI:96606	Itgal	integrin alpha L
MGI:96607	Itgam	integrin alpha M
MGI:96609	Itgax	integrin alpha X
MGI:96610	Itgb1	integrin beta 1 (fibronectin receptor beta)
MGI:96612	Itgb3	integrin beta 3
MGI:96617	Cd47	CD47 antigen (Rh-related antigen, integrin-associated signal transducer)
MGI:96628	Jak1	Janus kinase 1
MGI:96629	Jak2	Janus kinase 2
MGI:96647	Junb	Jun-B oncogene
MGI:96648	Jund1	Jun proto-oncogene related gene d1
MGI:96654	Kcna1	potassium voltage-gated channel, shaker-related subfamily, member 1
MGI:96677	Kit	kit oncogene
MGI:96680	Kras	v-Ki-ras2 Kirsten rat sarcoma viral oncogene homolog
MGI:96683	Kdr	kinase insert domain protein receptor
MGI:96687	Krt1-12	keratin complex 1, acidic, gene 12
MGI:96743	Lamb1-1	laminin B1 subunit 1
MGI:96745	Lamp1	lysosomal membrane glycoprotein 1
MGI:96749	Anpep	alanyl (membrane) aminopeptidase
MGI:96755	Lcat	lecithin cholesterol acyltransferase
MGI:96756	Lck	lymphocyte protein tyrosine kinase
MGI:96757	Lcn2	lipocalin 2
MGI:96765	Ldlr	low density lipoprotein receptor
MGI:96778	Lgals3	lectin, galactose binding, soluble 3
MGI:96782	Lhb	luteinizing hormone beta
MGI:96783	Lhcgr	luteinizing hormone/choriogonadotropin receptor
MGI:96787	Lif	leukemia inhibitory factor
MGI:96789	Lip1	lysosomal acid lipase 1
MGI:96790	Lipe	lipase, hormone sensitive
MGI:96794	Lmna	lamin A
MGI:96816	Lor	loricrin
MGI:96820	Lpl	lipoprotein lipase
MGI:96824	Tlr4	toll-like receptor 4
MGI:96828	Lrp1	low density lipoprotein receptor-related protein 1
MGI:96829	Lrpap1	low density lipoprotein receptor-related protein associated protein 1
MGI:96837	Ltf	lactotransferrin
MGI:96907	Marcks	myristoylated alanine rich protein kinase C substrate
MGI:96909	Maf	avian musculoaponeurotic fibrosarcoma (v-maf) AS42 oncogene homolog
MGI:96916	Maob	monoamine oxidase B
MGI:96924	Mbl2	mannose binding lectin (C)
MGI:96952	Mdm2	transformed mouse 3T3 cell double minute 2
MGI:96955	Slc3a2	solute carrier family 3 (activators of dibasic and neutral amino acid transport), member 2
MGI:96957	Mea1	male enhanced antigen 1
MGI:96968	Mest	mesoderm specific transcript
MGI:96974	Kitl	kit ligand
MGI:96976	Mgp	matrix Gla protein
MGI:96995	Mll	myeloid/lymphoid or mixed-lineage leukemia
MGI:97004	Mme	membrane metallo endopeptidase
MGI:97005	Mmp12	matrix metallopeptidase 12
MGI:97009	Mmp2	matrix metallopeptidase 2
MGI:97010	Mmp3	matrix metallopeptidase 3
MGI:97011	Mmp9	matrix metallopeptidase 9
MGI:97043	Mod1	malic enzyme, supernatant
MGI:97051	Mdh1	malate dehydrogenase 1, NAD (soluble)
MGI:97075	Mpi1	mannose phosphate isomerase 1
MGI:97076	Mpl	myeloproliferative leukemia virus oncogene
MGI:97137	Mpo	myeloperoxidase
MGI:97143	Mlp	MARCKS-like protein
MGI:97169	Msx2	homeo box, msh-like 2
MGI:97175	Mtap2	microtubule-associated protein 2
MGI:97180	Mapt	microtubule-associated protein tau
MGI:97231	Muc1	mucin 1, transmembrane
MGI:97239	Mut	methylmalonyl-Coenzyme A mutase
MGI:97249	Myb	myeloblastosis oncogene
MGI:97250	Myc	myelocytomatosis oncogene
MGI:97281	Ncam1	neural cell adhesion molecule 1
MGI:97283	Ncf1	neutrophil cytosolic factor 1
MGI:97284	Ncf2	neutrophil cytosolic factor 2
MGI:97286	Ncl	nucleolin
MGI:97295	Casp2	caspase 2
MGI:97306	Nf1	neurofibromatosis 1
MGI:97308	Nfe2	nuclear factor, erythroid derived 2
MGI:97312	Nfkb1	nuclear factor of kappa light chain gene enhancer in B-cells 1, p105
MGI:97316	Nfya	nuclear transcription factor-Y alpha
MGI:97323	Ngfr	nerve growth factor receptor (TNFR superfamily, member 16)
MGI:97342	Nid1	nidogen 1
MGI:97357	Nmyc1	neuroblastoma myc-related oncogene 1
MGI:97360	Nos1	nitric oxide synthase 1, neuronal
MGI:97361	Nos2	nitric oxide synthase 2, inducible, macrophage
MGI:97362	Nos3	nitric oxide synthase 3, endothelial cell
MGI:97368	Nppb	natriuretic peptide precursor type B
MGI:97371	Npr1	natriuretic peptide receptor 1
MGI:97372	Npr2	natriuretic peptide receptor 2
MGI:97373	Npr3	natriuretic peptide receptor 3
MGI:97374	Npy	neuropeptide Y
MGI:97376	Nras	neuroblastoma ras oncogene
MGI:97381	Ntf5	neurotrophin 5
MGI:97383	Ntrk1	neurotrophic tyrosine kinase, receptor, type 1
MGI:97384	Ntrk2	neurotrophic tyrosine kinase, receptor, type 2
MGI:97385	Ntrk3	neurotrophic tyrosine kinase, receptor, type 3
MGI:97386	Ntsr1	neurotensin receptor 1
MGI:97388	Nucb1	nucleobindin 1
MGI:97436	Omp	olfactory marker protein
MGI:97439	Oprk1	opioid receptor, kappa 1
MGI:97473	Pah	phenylalanine hydroxylase
MGI:97475	Pam	peptidylglycine alpha-amidating monooxygenase
MGI:97479	Pappa	pregnancy-associated plasma protein A
MGI:97501	Pck1	phosphoenolpyruvate carboxykinase 1, cytosolic
MGI:97503	Pcna	proliferating cell nuclear antigen
MGI:97511	Pcsk1	proprotein convertase subtilisin/kexin type 1
MGI:97513	Furin	furin (paired basic amino acid cleaving enzyme)
MGI:97515	Pcsk5	proprotein convertase subtilisin/kexin type 5
MGI:97523	Pde1b	phosphodiesterase 1B, Ca2+-calmodulin dependent
MGI:97527	Pdgfa	platelet derived growth factor, alpha
MGI:97528	Pdgfb	platelet derived growth factor, B polypeptide
MGI:97531	Pdgfrb	platelet derived growth factor receptor, beta polypeptide
MGI:97537	Pecam1	platelet/endothelial cell adhesion molecule 1
MGI:97553	Pgd	phosphogluconate dehydrogenase
MGI:97565	Pgm2	phosphoglucomutase 2
MGI:97567	Pgr	progesterone receptor
MGI:97568	Abcb1b	ATP-binding cassette, sub-family B (MDR/TAP), member 1B
MGI:97572	Phb	prohibitin
MGI:97577	Phka2	phosphorylase kinase alpha 2
MGI:97584	Pim1	proviral integration site 1
MGI:97587	Pim2	proviral integration site 2
MGI:97608	Serpine1	serine (or cysteine) peptidase inhibitor, clade E, member 1
MGI:97609	Serpinb2	serine (or cysteine) peptidase inhibitor, clade B, member 2
MGI:97610	Plat	plasminogen activator, tissue
MGI:97611	Plau	plasminogen activator, urokinase
MGI:97612	Plaur	urokinase plasminogen activator receptor
MGI:97620	Plg	plasminogen
MGI:97622	Pln	phospholamban
MGI:97623	Plp1	proteolipid protein (myelin) 1
MGI:97742	Pomc1	pro-opiomelanocortin-alpha
MGI:97747	Pparg	peroxisome proliferator activated receptor gamma
MGI:97748	Ppgb	protective protein for beta-galactosidase
MGI:97756	Prg1	proteoglycan 1, secretory granule
MGI:97762	Prl	prolactin
MGI:97769	Prnp	prion protein
MGI:97771	Proc	protein C
MGI:97793	Ptger1	prostaglandin E receptor 1 (subtype EP1)
MGI:97795	Ptger3	prostaglandin E receptor 3 (subtype EP3)
MGI:97797	Ptgs1	prostaglandin-endoperoxide synthase 1
MGI:97798	Ptgs2	prostaglandin-endoperoxide synthase 2
MGI:97799	Pth	parathyroid hormone
MGI:97803	Ptma	prothymosin alpha
MGI:97804	Ptn	pleiotrophin
MGI:97805	Ptpn1	protein tyrosine phosphatase, non-receptor type 1
MGI:97810	Ptprc	protein tyrosine phosphatase, receptor type, C
MGI:97838	Eprs	glutamyl-prolyl-tRNA synthetase
MGI:97843	Rab3a	RAB3A, member RAS oncogene family
MGI:97845	Rac1	RAS-related C3 botulinum substrate 1
MGI:97847	Raf1	v-raf-1 leukemia viral oncogene 1
MGI:97848	Rag1	recombination activating gene 1
MGI:97849	Rag2	recombination activating gene 2
MGI:97856	Rara	retinoic acid receptor, alpha
MGI:97860	Rasa1	RAS p21 protein activator 1
MGI:97874	Rb1	retinoblastoma 1
MGI:97890	Rad51	RAD51 homolog (S. cerevisiae)
MGI:97895	Reg1	regenerating islet-derived 1
MGI:97902	Ret	ret proto-oncogene
MGI:97930	Rlbp1	retinaldehyde binding protein 1
MGI:97937	Rmrp	RNA component of mitochondrial RNAase P
MGI:98073	Rpl7	ribosomal protein L7
MGI:98179	Rras	Harvey rat sarcoma oncogene, subgroup R
MGI:98214	Rxra	retinoid X receptor alpha
MGI:98218	Prrx2	paired related homeobox 2
MGI:98224	Saa4	serum amyloid A 4
MGI:98229	Apcs	serum amyloid P-component
MGI:98250	Scn4a	sodium channel, voltage-gated, type IV, alpha polypeptide
MGI:98251	Scn5a	sodium channel, voltage-gated, type V, alpha
MGI:98257	Msr1	macrophage scavenger receptor 1
MGI:98258	Ccl1	chemokine (C-C motif) ligand 1
MGI:98259	Ccl2	chemokine (C-C motif) ligand 2
MGI:98260	Ccl3	chemokine (C-C motif) ligand 3
MGI:98261	Ccl4	chemokine (C-C motif) ligand 4
MGI:98270	Sds	serine dehydratase
MGI:98278	Sele	selectin, endothelial cell
MGI:98279	Sell	selectin, lymphocyte
MGI:98280	Selp	selectin, platelet
MGI:98282	Sfpi1	SFFV proviral integration 1
MGI:98283	Sfrs1	splicing factor, arginine/serine-rich 1 (ASF/SF2)
MGI:98284	Sfrs2	splicing factor, arginine/serine-rich 2 (SC-35)
MGI:98287	Sfrs5	splicing factor, arginine/serine-rich 5 (SRp40, HRS)
MGI:98295	Shbg	sex hormone binding globulin
MGI:98296	Shc1	src homology 2 domain-containing transforming protein C1
MGI:98325	Smpd1	sphingomyelin phosphodiesterase 1, acid lysosomal
MGI:98327	Sstr1	somatostatin receptor 1
MGI:98328	Sstr2	somatostatin receptor 2
MGI:98329	Sstr3	somatostatin receptor 3
MGI:98330	Snai1	snail homolog 1 (Drosophila)
MGI:98351	Sod1	superoxide dismutase 1, soluble
MGI:98352	Sod2	superoxide dismutase 2, mitochondrial
MGI:98354	Sos1	Son of sevenless homolog 1 (Drosophila)
MGI:98371	Sox9	SRY-box containing gene 9
MGI:98372	Sp1	trans-acting transcription factor 1
MGI:98384	Spn	sialophorin
MGI:98389	Spp1	secreted phosphoprotein 1
MGI:98423	Ssb	Sjogren syndrome antigen B
MGI:98438	Sts	steroid sulfatase
MGI:98460	Syn1	synapsin I
MGI:98475	Tacr1	tachykinin receptor 1
MGI:98480	Tal1	T-cell acute lymphocytic leukemia 1
MGI:98494	Tbx2	T-box 2
MGI:98495	Tbx3	T-box 3
MGI:98497	Tbxas1	thromboxane A synthase 1, platelet
MGI:98504	Tcf1	transcription factor 1
MGI:98507	Tcf7	transcription factor 7, T-cell specific
MGI:98509	Tcfcp2	transcription factor CP2
MGI:98535	Tcp1	t-complex protein 1
MGI:98623	Tcrg	T-cell receptor gamma chain
MGI:98659	Dntt	deoxynucleotidyltransferase, terminal
MGI:98660	Sry	sex determining region of Chr Y
MGI:98662	Tec	cytoplasmic tyrosine kinase, Dscr28C related (Drosophila)
MGI:98664	Tek	endothelial-specific receptor tyrosine kinase
MGI:98724	Tgfa	transforming growth factor alpha
MGI:98725	Tgfb1	transforming growth factor, beta 1
MGI:98726	Tgfb2	transforming growth factor, beta 2
MGI:98728	Tgfbr1	transforming growth factor, beta receptor I
MGI:98730	Tgm1	transglutaminase 1, K polypeptide
MGI:98731	Tgm2	transglutaminase 2, C polypeptide
MGI:98737	Thbs1	thrombospondin 1
MGI:98738	Thbs2	thrombospondin 2
MGI:98752	Timp1	tissue inhibitor of metalloproteinase 1
MGI:98753	Timp2	tissue inhibitor of metalloproteinase 2
MGI:98754	Timp3	tissue inhibitor of metalloproteinase 3
MGI:98759	Tjp1	tight junction protein 1
MGI:98790	Top2a	topoisomerase (DNA) II alpha
MGI:98813	Tpo	thyroid peroxidase
MGI:98817	Tra1	tumor rejection antigen gp96
MGI:98822	Tfrc	transferrin receptor
MGI:98823	Trh	thyrotropin releasing hormone
MGI:98834	Trp53	transformation related protein 53
MGI:98852	Tst	thiosulfate sulfurtransferase, mitochondrial
MGI:98865	Ttr	transthyretin
MGI:98872	Twist1	twist gene homolog 1 (Drosophila)
MGI:98874	Txn1	thioredoxin 1
MGI:98880	Tyr	tyrosinase
MGI:98881	Tyrp1	tyrosinase-related protein 1
MGI:98889	Ubc	ubiquitin C
MGI:98894	Ucp1	uncoupling protein 1 (mitochondrial, proton carrier)
MGI:98898	Ugt1a1	UDP glucuronosyltransferase 1 family, polypeptide A1
MGI:98909	Pgc	progastricsin (pepsinogen C)
MGI:98926	Vcam1	vascular cell adhesion molecule 1
MGI:98927	Vcl	vinculin
MGI:98935	Vldlr	very low density lipoprotein receptor
MGI:98941	Vwf	Von Willebrand factor homolog
MGI:98954	Wnt2	wingless-related MMTV integration site 2
MGI:98968	Wt1	Wilms tumor homolog
MGI:98973	Xdh	xanthine dehydrogenase
MGI:99137	Xrcc1	X-ray repair complementing defective repair in Chinese hamster cells 1
MGI:99150	Yy1	YY1 transcription factor
MGI:99180	Zfp36	zinc finger protein 36
MGI:99216	Ddr1	discoidin domain receptor family, member 1
MGI:99255	Fasl	Fas ligand (TNF superfamily, member 6)
MGI:99262	Rpl22	ribosomal protein L22
MGI:99400	Atp7a	ATPase, Cu++ transporting, alpha polypeptide
MGI:99423	Etv4	ets variant gene 4 (E1A enhancer binding protein, E1AF)
MGI:99438	Opn1sw	opsin 1 (cone pigments), short-wave-sensitive (color blindness, tritan)
MGI:99439	Btc	betacellulin, epidermal growth factor family member
MGI:99440	Cd33	CD33 antigen
MGI:99454	Irs1	insulin receptor substrate 1
MGI:99458	Mef2c	myocyte enhancer factor 2C
MGI:99459	Nr3c2	nuclear receptor subfamily 3, group C, member 2
MGI:99460	Notch3	Notch gene homolog 3 (Drosophila)
MGI:99466	Sct	secretin
MGI:99481	F11	coagulation factor XI
MGI:99484	Chuk	conserved helix-loop-helix ubiquitous kinase
MGI:99500	Ephx2	epoxide hydrolase 2, cytoplasmic
MGI:99501	Fgb	fibrinogen, B beta polypeptide
MGI:99511	Ptpn11	protein tyrosine phosphatase, non-receptor type 11
MGI:99512	Ccl7	chemokine (C-C motif) ligand 7
MGI:99513	Sdpr	serum deprivation response
MGI:99515	Syk	spleen tyrosine kinase
MGI:99517	Hspa1b	heat shock protein 1B
MGI:99532	Mef2a	myocyte enhancer factor 2A
MGI:99533	Mef2d	myocyte enhancer factor 2D
MGI:99542	Usf1	upstream transcription factor 1
MGI:99569	Edg5	endothelial differentiation, sphingolipid G-protein-coupled receptor, 5
MGI:99600	Aldh2	aldehyde dehydrogenase 2, mitochondrial
MGI:99603	Smarca2	SWI/SNF related, matrix associated, actin dependent regulator of chromatin, subfamily a, member 2
MGI:99606	Abca2	ATP-binding cassette, sub-family A (ABC1), member 2
MGI:99607	Abca1	ATP-binding cassette, sub-family A (ABC1), member 1
MGI:99612	Epha3	Eph receptor A3
MGI:99613	Zap70	zeta-chain (TCR) associated protein kinase
MGI:99659	Ryr1	ryanodine receptor 1, skeletal muscle
MGI:99660	Pola1	polymerase (DNA directed), alpha 1
MGI:99667	Syt1	synaptotagmin I
MGI:99701	Cdc25b	cell division cycle 25 homolog B (S. cerevisiae)
MGI:99782	Nt5e	5' nucleotidase, ecto
MGI:99829	Runx2	runt related transcription factor 2
MGI:99879	Prkcm	protein kinase C, mu
MGI:99894	Hnrpk	heterogeneous nuclear ribonucleoprotein K
MGI:99906	Tie1	tyrosine kinase receptor 1
MGI:99908	Tnfrsf8	tumor necrosis factor receptor superfamily, member 8
MGI:99916	Lamb2	laminin, beta 2
MGI:99919	Vcp	valosin containing protein
MGI:99923	Kcnma1	potassium large conductance calcium-activated channel, subfamily M, alpha member 1
MGI:99953	Gja8	gap junction membrane channel protein alpha 8
MGI:99961	Usf2	upstream transcription factor 2
