# Supplementary material for: Transcriptional Profiling Uncovers a Network of Cholesterol-Responsive Atherosclerosis Target Genes
Source: PLoS Genet. 2008 Mar 14;4(3):e1000036. doi: 10.1371/journal.pgen.1000036 (PMC2265530; doi:10.1371/journal.pgen.1000036)
Supplement: Table S3 — Textmining list, Smooth muscle cells (SMCs). (0.30 MB XLS) [file pgen.1000036.s004.xls]

## Sheet: Table S3 - smc list
Table S3 - Textmining list, Smooth muscle cells (SMCs)
MGI	GeneSymbol	Gene name
MGI:101757	Cfl1	cofilin 1, non-muscle
MGI:101765	Cdk5	cyclin-dependent kinase 5
MGI:101766	Ryk	receptor-like tyrosine kinase
MGI:101770	Bfsp1	beaded filament structural protein in lens-CP94
MGI:101773	Cd86	CD86 antigen
MGI:101774	Cd79a	CD79A antigen (immunoglobulin-associated alpha)
MGI:101775	Cd80	CD80 antigen
MGI:101780	Serpine2	serine (or cysteine) peptidase inhibitor, clade E, member 2
MGI:101783	Plk4	polo-like kinase 4 (Drosophila)
MGI:101784	Nes	nestin
MGI:101785	Mybl2	myeloblastosis oncogene-like 2
MGI:101786	Mtf1	metal response element binding transcription factor 1
MGI:101825	D16H22S680E	DNA segment, Chr 16, human D22S680E, expressed
MGI:101838	Tbp	TATA box binding protein
MGI:101845	Mcm3	minichromosome maintenance deficient 3 (S. cerevisiae)
MGI:101848	Gnb5	guanine nucleotide binding protein, beta 5
MGI:101849	Gnb2l1	guanine nucleotide binding protein (G protein), beta polypeptide 2 like 1
MGI:101864	Dag1	dystroglycan 1
MGI:101876	Tead1	TEA domain family member 1
MGI:101877	Tcf12	transcription factor 12
MGI:101878	Ccl8	chemokine (C-C motif) ligand 8
MGI:101884	Ppard	peroxisome proliferator activator receptor delta
MGI:101893	Pou5f1	POU domain, class 5, transcription factor 1
MGI:101899	Pla2g5	phospholipase A2, group V
MGI:101900	Mmp14	matrix metallopeptidase 14 (membrane-inserted)
MGI:101905	Klra3	killer cell lectin-like receptor, subfamily A, member 3
MGI:101907	Klra1	killer cell lectin-like receptor, subfamily A, member 1
MGI:101908	Gpr3	G-protein coupled receptor 3
MGI:101909	Gpr12	G-protein coupled receptor 12
MGI:101911	Dusp2	dual specificity phosphatase 2
MGI:101914	Calb2	calbindin 2
MGI:101916	Fabp7	fatty acid binding protein 7, brain
MGI:101919	Ap1g1	adaptor protein complex AP-1, gamma 1 subunit
MGI:101920	Ap2a2	adaptor protein complex AP-2, alpha 2 subunit
MGI:101924	Slc12a2	solute carrier family 12, member 2
MGI:101925	Krt1-13	keratin complex 1, acidic, gene 13
MGI:101931	Slc1a2	solute carrier family 1 (glial high affinity glutamate transporter), member 2
MGI:101932	Cpe	carboxypeptidase E
MGI:101939	Hmgcs2	3-hydroxy-3-methylglutaryl-Coenzyme A synthase 2
MGI:101941	E2f1	E2F transcription factor 1
MGI:101947	Hnrpd	heterogeneous nuclear ribonucleoprotein D
MGI:102462	Slc9a1	solute carrier family 9 (sodium/hydrogen exchanger), member 1
MGI:102463	Nfatc2	nuclear factor of activated T-cells, cytoplasmic, calcineurin-dependent 2
MGI:102469	Nfatc1	nuclear factor of activated T-cells, cytoplasmic, calcineurin-dependent 1
MGI:102520	Bcap37	B-cell receptor-associated protein 37
MGI:102552	Crisp3	cysteine-rich secretory protein 3
MGI:102563	Dct	dopachrome tautomerase
MGI:102570	Ndph	Norrie disease homolog
MGI:102643	Myh11	myosin, heavy polypeptide 11, smooth muscle
MGI:102666	Ppp5c	protein phosphatase 5, catalytic subunit
MGI:102670	Ddx4	DEAD (Asp-Glu-Ala-Asp) box polypeptide 4
MGI:102676	Abcc1	ATP-binding cassette, sub-family C (CFTR/MRP), member 1
MGI:102685	Cdc27	cell division cycle 27 homolog (S. cerevisiae)
MGI:102688	H2afx	H2A histone family, member X
MGI:102694	Ptprm	protein tyrosine phosphatase, receptor type, M
MGI:102700	Itga7	integrin alpha 7
MGI:102708	Efnb1	ephrin B1
MGI:102709	Cav1	caveolin, caveolae protein 1
MGI:102720	Ednrb	endothelin receptor type B
MGI:102765	Ptprn	protein tyrosine phosphatase, receptor type, N
MGI:102768	Mfge8	milk fat globule-EGF factor 8 protein
MGI:102774	Scye1	small inducible cytokine subfamily E, member 1
MGI:102791	Rds	retinal degeneration, slow (retinitis pigmentosa 7)
MGI:102794	Akap4	A kinase (PRKA) anchor protein 4
MGI:102797	Acsl1	acyl-CoA synthetase long-chain family member 1
MGI:102805	Entpd1	ectonucleoside triphosphate diphosphohydrolase 1
MGI:102811	Lmo2	LIM domain only 2
MGI:102845	Bdkrb2	bradykinin receptor, beta 2
MGI:102848	Serpina3c	serine (or cysteine) peptidase inhibitor, clade A, member 3C
MGI:102850	Klk6	kallikrein 6
MGI:102853	Elk4	ELK4, member of ETS oncogene family
MGI:102858	Fosl2	fos-like antigen 2
MGI:102889	Cspg2	chondroitin sulfate proteoglycan 2
MGI:102935	Pou6f1	POU domain, class 6, transcription factor 1
MGI:102949	Foxn1	forkhead box N1
MGI:102967	Mtnr1a	melatonin receptor 1A
MGI:103008	Epb4.1l3	erythrocyte protein band 4.1-like 3
MGI:103011	Ccr7	chemokine (C-C motif) receptor 7
MGI:103017	Fcgrt	Fc receptor, IgG, alpha chain transporter
MGI:103020	Syn2	synapsin II
MGI:103036	Stat5a	signal transducer and activator of transcription 5A
MGI:103038	Stat3	signal transducer and activator of transcription 3
MGI:103070	H2-Ab1	histocompatibility 2, class II antigen A, beta 1
MGI:103079	Pura	purine rich element binding protein A
MGI:103098	Gp38	glycoprotein 38
MGI:103107	F10	coagulation factor X
MGI:103118	Btn1a1	butyrophilin, subfamily 1, member A1
MGI:103147	Dnchc1	dynein, cytoplasmic, heavy chain 1
MGI:103150	Slc12a1	solute carrier family 12, member 1
MGI:103156	Gabrg1	gamma-aminobutyric acid (GABA-A) receptor, subunit gamma 1
MGI:103157	Dnase1	deoxyribonuclease I
MGI:103159	Cish	cytokine inducible SH2-containing protein
MGI:103169	Scn8a	sodium channel, voltage-gated, type VIII, alpha
MGI:103170	Gfi1	growth factor independent 1
MGI:103177	Mpz	myelin protein zero
MGI:103181	Sod3	superoxide dismutase 3, extracellular
MGI:103187	Nqo1	NAD(P)H dehydrogenase, quinone 1
MGI:103189	Mmp7	matrix metallopeptidase 7
MGI:103219	Meox2	mesenchyme homeobox 2
MGI:103232	Grb10	growth factor receptor bound protein 10
MGI:103236	Efna1	ephrin A1
MGI:103239	Tcfap4	transcription factor AP4
MGI:103241	Slk	STE20-like kinase (yeast)
MGI:103249	Calm3	calmodulin 3
MGI:103257	Inpp5b	inositol polyphosphate-5-phosphatase B
MGI:103265	Frk	fyn-related kinase
MGI:103288	Rpo1-1	RNA polymerase 1-1
MGI:103290	Rela	v-rel reticuloendotheliosis viral oncogene homolog A (avian)
MGI:103295	Pon1	paraoxonase 1
MGI:103296	Nfatc3	nuclear factor of activated T-cells, cytoplasmic, calcineurin-dependent 3
MGI:103297	Atp7b	ATPase, Cu++ transporting, beta polypeptide
MGI:103300	Rbl1	retinoblastoma-like 1 (p107)
MGI:103302	Bmp7	bone morphogenetic protein 7
MGI:103305	Alk	anaplastic lymphoma kinase
MGI:103307	Cacnb3	calcium channel, voltage-dependent, beta 3 subunit
MGI:103309	Flot2	flotillin 2
MGI:103555	Clcn3	chloride channel 3
MGI:103556	Cxcl12	chemokine (C-X-C motif) ligand 12
MGI:103559	Sox18	SRY-box containing gene 18
MGI:103567	Blr1	Burkitt lymphoma receptor 1
MGI:103576	Ccl11	small chemokine (C-C motif) ligand 11
MGI:103577	Hand1	heart and neural crest derivatives expressed transcript 1
MGI:103580	Hand2	heart and neural crest derivatives expressed transcript 2
MGI:104311	Ptger4	prostaglandin E receptor 4 (subtype EP4)
MGI:104513	Nqo2	NAD(P)H dehydrogenase, quinone 2
MGI:104522	Phxr4	per-hexamer repeat gene 4
MGI:104532	Mgat3	mannoside acetylglucosaminyltransferase 3
MGI:104540	Clec3b	C-type lectin domain family 3, member b
MGI:104555	Mafb	v-maf musculoaponeurotic fibrosarcoma oncogene family, protein B (avian)
MGI:104556	Cdkn1a	cyclin-dependent kinase inhibitor 1A (P21)
MGI:104557	Rps6ka3	ribosomal protein S6 kinase polypeptide 3
MGI:104563	Napa	N-ethylmaleimide sensitive fusion protein attachment protein alpha
MGI:104564	Cdkn1c	cyclin-dependent kinase inhibitor 1C (P57)
MGI:104565	Cdkn1b	cyclin-dependent kinase inhibitor 1B (P27)
MGI:104568	Hcls1	hematopoietic cell specific Lyn substrate 1
MGI:104574	Ptprj	protein tyrosine phosphatase, receptor type, J
MGI:104580	Rapgef1	Rap guanine nucleotide exchange factor (GEF) 1
MGI:104596	Procr	protein C receptor, endothelial
MGI:104615	Cnr1	cannabinoid receptor 1 (brain)
MGI:104616	Ccr3	chemokine (C-C motif) receptor 3
MGI:104618	Ccr1	chemokine (C-C motif) receptor 1
MGI:104627	Dst	dystonin
MGI:104629	Penk1	preproenkephalin 1
MGI:104638	Tff3	trefoil factor 3, intestinal
MGI:104641	Ptx3	pentraxin related gene
MGI:104642	Pla2g2a	phospholipase A2, group IIA (platelets, synovial fluid)
MGI:104643	Pdcd2	programmed cell death 2
MGI:104659	Dll1	delta-like 1 (Drosophila)
MGI:104664	Tcf15	transcription factor 15
MGI:104670	Fkbp5	FK506 binding protein 5
MGI:104671	Tcfap2a	transcription factor AP-2, alpha
MGI:104680	Hspe1	heat shock protein 1 (chaperonin 10)
MGI:104681	Hgs	HGF-regulated tyrosine kinase substrate
MGI:104683	Fnta	farnesyltransferase, CAAX box, alpha
MGI:104686	Crkl	v-crk sarcoma virus CT10 oncogene homolog (avian)-like
MGI:104694	Cspg3	chondroitin sulfate proteoglycan 3
MGI:104698	Lim2	lens intrinsic membrane protein 2
MGI:104719	Ndst1	N-deacetylase/N-sulfotransferase (heparan glucosaminyl) 1
MGI:104725	Drpla	dentatorubral pallidoluysian atrophy
MGI:104732	Rbmy1a1	RNA binding motif protein, Y chromosome, family 1, member A1
MGI:104735	Gt(ROSA)26Sor	gene trap ROSA 26, Philippe Soriano
MGI:104737	Cdkn2b	cyclin-dependent kinase inhibitor 2B (p15, inhibits CDK4)
MGI:104738	Cdkn2a	cyclin-dependent kinase inhibitor 2A
MGI:104740	Ppara	peroxisome proliferator activated receptor alpha
MGI:104744	Kcnj2	potassium inwardly-rectifying channel, subfamily J, member 2
MGI:104752	Nfkbib	nuclear factor of kappa light chain gene enhancer in B-cells inhibitor, beta
MGI:104757	Ephb4	Eph receptor B4
MGI:104767	Gpx4	glutathione peroxidase 4
MGI:104768	Gast	gastrin
MGI:104770	Ephb3	Eph receptor B3
MGI:104771	Erbb4	v-erb-a erythroblastic leukemia viral oncogene homolog 4 (avian)
MGI:104779	Prkdc	protein kinase, DNA activated, catalytic polypeptide
MGI:104793	Cbfa2t1h	CBFA2T1 identified gene homolog (human)
MGI:104796	Ltb	lymphotoxin B
MGI:104797	Lta	lymphotoxin A
MGI:104811	Sub1	SUB1 homolog (S. cerevisia
MGI:104814	Ier3	immediate early response 3
MGI:104815	Ier2	immediate early response 2
MGI:104820	Hnrpa1	heterogeneous nuclear ribonucleoprotein A1
MGI:104842	Coil	coilin
MGI:104849	Daf2	decay accelerating factor 2
MGI:104850	Daf1	decay accelerating factor 1
MGI:104867	Lbx1	ladybird homeobox homolog 1 (Drosophila)
MGI:104872	Ppp1cc	protein phosphatase 1, catalytic subunit, gamma isoform
MGI:104874	Akt2	thymoma viral proto-oncogene 2
MGI:104875	Ltbr	lymphotoxin B receptor
MGI:104879	Pdcd1	programmed cell death 1
MGI:104883	Psma3	proteasome (prosome, macropain) subunit, alpha type 3
MGI:104885	Psma2	proteasome (prosome, macropain) subunit, alpha type 2
MGI:104887	Gpx1	glutathione peroxidase 1
MGI:104888	Fdps	farnesyl diphosphate synthetase
MGI:104900	Nup88	nucleoporin 88
MGI:104903	Gpc3	glypican 3
MGI:104908	Ptk2b	PTK2 protein tyrosine kinase 2 beta
MGI:104912	Sf3a2	splicing factor 3a, subunit 2
MGI:104963	Npy1r	neuropeptide Y receptor Y1
MGI:104967	Glg1	golgi apparatus protein 1
MGI:104971	Srxn1	sulfiredoxin 1 homolog (S. cerevisiae)
MGI:104987	Mxd3	Max dimerization protein 3
MGI:104990	Gclc	glutamate-cysteine ligase, catalytic subunit
MGI:104993	Lepr	leptin receptor
MGI:105043	Ahr	aryl-hydrocarbon receptor
MGI:105046	Serpina3g	serine (or cysteine) peptidase inhibitor, clade A, member 3G
MGI:105049	P2ry1	purinergic receptor P2Y, G-protein coupled 1
MGI:105050	Mtf2	metal response element binding transcription factor 2
MGI:105057	Cdh5	cadherin 5
MGI:105058	Atp2a1	ATPase, Ca++ transporting, cardiac muscle, fast twitch 1
MGI:105061	Clcn2	chloride channel 2
MGI:105069	Rab4a	RAB4A, member RAS oncogene family
MGI:105077	Hsd17b1	hydroxysteroid (17-beta) dehydrogenase 1
MGI:105081	Tes	testis derived transcript
MGI:105082	Ssr1	signal sequence receptor, alpha
MGI:105083	Slc1a1	solute carrier family 1 (neuronal/epithelial high affinity glutamate transporter, system Xag), member 1
MGI:105085	Rbl2	retinoblastoma-like 2
MGI:105088	Ntn1	netrin 1
MGI:105094	Adcyap1	adenylate cyclase activating polypeptide 1
MGI:105095	Pgf	placental growth factor
MGI:105107	P2ry2	purinergic receptor P2Y, G-protein coupled 2
MGI:105110	Rps2	ribosomal protein S2
MGI:105120	Dusp1	dual specificity phosphatase 1
MGI:105128	Rad23b	RAD23b homolog (S. cerevisiae)
MGI:105303	Il8rb	interleukin 8 receptor, beta
MGI:105304	Il6ra	interleukin 6 receptor, alpha
MGI:105305	Slc1a5	solute carrier family 1 (neutral amino acid transporter), member 5
MGI:105367	Il4ra	interleukin 4 receptor, alpha
MGI:105370	Bst1	bone marrow stromal cell antigen 1
MGI:105371	Spock1	sparc/osteonectin, cwcv and kazal-like domains proteoglycan 1
MGI:105372	Sstr4	somatostatin receptor 4
MGI:105373	Ptch1	patched homolog 1
MGI:105378	Adam12	a disintegrin and metallopeptidase domain 12 (meltrin alpha)
MGI:105381	Lamr1	laminin receptor 1 (ribosomal protein SA)
MGI:105382	Lama5	laminin, alpha 5
MGI:105384	Hspa8	heat shock protein 8
MGI:105870	D15Mit260	DNA Segment, Chr 15 Massachusetts Institute of Technology 260
MGI:105923	Ednra	endothelin receptor type A
MGI:105949	Dcpp	demilune cell and parotid protein
MGI:105975	H2-Bf	histocompatibility 2, complement component factor B
MGI:105976	Myo5a	myosin Va
MGI:105979	G6pdx	glucose-6-phosphate dehydrogenase X-linked
MGI:105983	Ngp	neutrophilic granule protein
MGI:106011	St8sia1	ST8 alpha-N-acetyl-neuraminide alpha-2,8-sialyltransferase 1
MGI:106013	Slc16a1	solute carrier family 16 (monocarboxylic acid transporters), member 1
MGI:106018	St8sia4	ST8 alpha-N-acetyl-neuraminide alpha-2,8-sialyltransferase 4
MGI:106020	St8sia2	ST8 alpha-N-acetyl-neuraminide alpha-2,8-sialyltransferase 2
MGI:106021	Sbp	spermine binding protein
MGI:106028	Rhoc	ras homolog gene family, member C
MGI:106035	Mki67	antigen identified by monoclonal antibody Ki 67
MGI:106066	Ptafr	platelet-activating factor receptor
MGI:106095	Naca	nascent polypeptide-associated complex alpha polypeptide
MGI:106179	Shc3	src homology 2 domain-containing transforming protein C3
MGI:106180	Shc2	src homology 2 domain-containing transforming protein C2
MGI:106181	Mybbp1a	MYB binding protein (P160) 1a
MGI:106183	Ocln	occludin
MGI:106185	Ccr2	chemokine (C-C motif) receptor 2
MGI:106202	Spink3	serine peptidase inhibitor, Kazal type 3
MGI:106206	Nrp1	neuropilin 1
MGI:106210	Dmbt1	deleted in malignant brain tumors 1
MGI:106248	Eif5a	eukaryotic translation initiation factor 5A
MGI:106588	Lag3	lymphocyte-activation gene 3
MGI:106591	Matn1	matrilin 1, cartilage matrix protein 1
MGI:106603	Serpinb9	serine (or cysteine) peptidase inhibitor, clade B, member 9
MGI:106645	Enpep	glutamyl aminopeptidase
MGI:106661	Ovgp1	oviductal glycoprotein 1
MGI:106664	C1qr1	complement component 1, q subcomponent, receptor 1
MGI:106675	Adipoq	adiponectin, C1Q and collagen domain containing
MGI:106689	Selpl	selectin, platelet (p-selectin) ligand
MGI:106903	Gucy2c	guanylate cyclase 2c
MGI:106912	Emr1	EGF-like module containing, mucin-like, hormone receptor-like sequence 1
MGI:106916	Msra	methionine sulfoxide reductase A
MGI:106918	Hif1a	hypoxia inducible factor 1, alpha subunit
MGI:106925	Cldn11	claudin 11
MGI:106926	Mttp	microsomal triglyceride transfer protein
MGI:107161	Cst8	cystatin 8 (cystatin-related epididymal spermatogenic)
MGI:107164	Ppp3ca	protein phosphatase 3, catalytic subunit, alpha isoform
MGI:107168	Aurkb	aurora kinase B
MGI:107169	Srp14	signal recognition particle 14
MGI:107173	Serpinf2	serine (or cysteine) peptidase inhibitor, clade F, member 2
MGI:107177	Hsd17b3	hydroxysteroid (17-beta) dehydrogenase 3
MGI:107179	Fosl1	fos-like antigen 1
MGI:107181	Slc26a3	solute carrier family 26, member 3
MGI:107182	Ccr5	chemokine (C-C motif) receptor 5
MGI:107339	Gfm1	G elongation factor 1
MGI:107357	Inpp5d	inositol polyphosphate-5-phosphatase D
MGI:107362	Stxbp3a	syntaxin binding protein 3A
MGI:107364	Il17	interleukin 17
MGI:107374	Pitx1	paired-like homeodomain transcription factor 1
MGI:107375	Pctp	phosphatidylcholine transfer protein
MGI:107376	Msi1h	Musashi homolog 1(Drosophila)
MGI:107379	Gstt1	glutathione S-transferase, theta 1
MGI:107381	Epha1	Eph receptor A1
MGI:107399	Il17r	interleukin 17 receptor
MGI:107420	Irak1	interleukin-1 receptor-associated kinase 1
MGI:107422	Hspa4l	heat shock 70kDa protein 4 like
MGI:107430	Gdnf	glial cell line derived neurotrophic factor
MGI:107438	Cab39	calcium binding protein 39
MGI:107443	Fpr1	formyl peptide receptor 1
MGI:107471	Notch4	Notch gene homolog 4 (Drosophila)
MGI:107474	Cd38	CD38 antigen
MGI:107484	Rgl1	ral guanine nucleotide dissociation stimulator,-like 1
MGI:107485	Ralgds	ral guanine nucleotide dissociation stimulator
MGI:107501	Kcnj11	potassium inwardly rectifying channel, subfamily J, member 11
MGI:107527	Ly6a	lymphocyte antigen 6 complex, locus A
MGI:107538	Klrb1c	killer cell lectin-like receptor subfamily B member 1C
MGI:107540	Klrb1a	killer cell lectin-like receptor subfamily B member 1A
MGI:107543	Sox17	SRY-box containing gene 17
MGI:107545	Art2b	ADP-ribosyltransferase 2b
MGI:107556	Sema5a	sema domain, seven thrombospondin repeats (type 1 and type 1-like), transmembrane domain (TM) and short cytoplasmic domain, (semaphorin) 5A
MGI:107557	Sema3c	sema domain, immunoglobulin domain (Ig), short basic domain, secreted, (semaphorin) 3C
MGI:107558	Sema3a	sema domain, immunoglobulin domain (Ig), short basic domain, secreted, (semaphorin) 3A
MGI:107570	Cav3	caveolin 3
MGI:107572	Birc4	baculoviral IAP repeat-containing 4
MGI:107585	Srebf2	sterol regulatory element binding factor 2
MGI:107588	Gjb6	gap junction membrane channel protein beta 6
MGI:107606	Srebf1	sterol regulatory element binding factor 1
MGI:107613	Il11	interleukin 11
MGI:107655	Ifngr1	interferon gamma receptor 1
MGI:107656	Ifng	interferon gamma
MGI:107657	Ifnb1	interferon beta 1, fibroblast
MGI:107673	Akr1b8	aldo-keto reductase family 1, member B8
MGI:107674	Cd1d1	CD1d1 antigen
MGI:107675	Cd1d2	CD1d2 antigen
MGI:107678	Slc5a1	solute carrier family 5 (sodium/glucose cotransporter), member 1
MGI:107682	Ppp1r14b	protein phosphatase 1, regulatory (inhibitor) subunit 14B
MGI:107692	Fut7	fucosyltransferase 7
MGI:107700	Casp11	caspase 11, apoptosis-related cysteine peptidase
MGI:107704	Abcg1	ATP-binding cassette, sub-family G (WHITE), member 1
MGI:107739	Casp3	caspase 3
MGI:107741	Pvr	poliovirus receptor
MGI:107745	Dctn1	dynactin 1
MGI:107755	Neurod2	neurogenic differentiation 2
MGI:107757	Gfer	growth factor, erv1 (S. cerevisiae)-like (augmenter of liver regeneration)
MGI:107765	Apbb1	amyloid beta (A4) precursor protein-binding, family B, member 1
MGI:107776	Gadd45b	growth arrest and DNA-damage-inducible 45 beta
MGI:107795	Hnrpc	heterogeneous nuclear ribonucleoprotein C
MGI:107799	Gadd45a	growth arrest and DNA-damage-inducible 45 alpha
MGI:107809	Aamp	angio-associated migratory protein
MGI:107816	Pfkfb1	6-phosphofructo-2-kinase/fructose-2,6-biphosphatase 1
MGI:107817	Serpina5	serine (or cysteine) peptidase inhibitor, clade A, member 5
MGI:107818	Mrc2	mannose receptor, C type 2
MGI:107822	Ebp	phenylalkylamine Ca2+ antagonist (emopamil) binding protein
MGI:107825	Adam8	a disintegrin and metallopeptidase domain 8
MGI:107846	Hrmt1l2	heterogeneous nuclear ribonucleoproteins methyltransferase-like 2 (S. cerevisiae)
MGI:107854	Es2el	expressed sequence 2 embryonic lethal
MGI:107877	Prkcsh	protein kinase C substrate 80K-H
MGI:107899	Cd36	CD36 antigen
MGI:107927	Rock1	Rho-associated coiled-coil forming kinase 1
MGI:107928	Aldh1a2	aldehyde dehydrogenase family 1, subfamily A2
MGI:107931	Sqstm1	sequestosome 1
MGI:107935	Lrig1	leucine-rich repeats and immunoglobulin-like domains 1
MGI:107936	Il18	interleukin 18
MGI:107949	Rhob	ras homolog gene family, member B
MGI:107956	Slc8a1	solute carrier family 8 (sodium/calcium exchanger), member 1
MGI:107973	Igfals	insulin-like growth factor binding protein, acid labile subunit
MGI:107976	Slc8a3	solute carrier family 8 (sodium/calcium exchanger), member 3
MGI:107995	Rent1	regulator of nonsense transcripts 1
MGI:107996	Slc8a2	solute carrier family 8 (sodium/calcium exchanger), member 2
MGI:108016	Rad21	RAD21 homolog (S. pombe)
MGI:108022	Pkn1	protein kinase N1
MGI:108027	Ptprv	protein tyrosine phosphatase, receptor type, V
MGI:108029	Scn10a	sodium channel, voltage-gated, type X, alpha
MGI:108030	Hyou1	hypoxia up-regulated 1
MGI:108037	Figf	c-fos induced growth factor
MGI:108040	Cnga2	cyclic nucleotide gated channel alpha 2
MGI:108047	Bag1	Bcl2-associated athanogene 1
MGI:108051	Smad2	MAD homolog 2 (Drosophila)
MGI:108052	Bcl2l2	Bcl2-like 2
MGI:108053	Rit1	Ras-like without CAAX 1
MGI:108054	Rit2	Ras-like without CAAX 2
MGI:108063	Siah1b	seven in absentia 1B
MGI:108068	Cxcl1	chemokine (C-X-C motif) ligand 1
MGI:108075	Smo	smoothened homolog (Drosophila)
MGI:108080	Serpinf1	serine (or cysteine) peptidase inhibitor, clade F, member 1
MGI:108081	Sypl	synaptophysin-like protein
MGI:108086	Hdac1	histone deacetylase 1
MGI:108110	Sparcl1	SPARC-like 1 (mast9, hevin)
MGI:108111	Slc22a1	solute carrier family 22 (organic cation transporter), member 1
MGI:108202	Pcbp2	poly(rC) binding protein 2
MGI:108360	Enah	enabled homolog (Drosophila)
MGI:108403	Rpo1-3	RNA polymerase 1-3
MGI:108409	Rgs4	regulator of G-protein signaling 4
MGI:108412	Ppap2a	phosphatidic acid phosphatase 2a
MGI:108420	Nfe2l2	nuclear factor, erythroid derived 2, like 2
MGI:108427	Insl3	insulin-like 3
MGI:108429	Edg2	endothelial differentiation, lysophosphatidic acid G-protein-coupled receptor, 2
MGI:108430	Arhgdig	Rho GDP dissociation inhibitor (GDI) gamma
MGI:108443	Camp	cathelicidin antimicrobial peptide
MGI:108446	Rhod	ras homolog gene family, member D
MGI:108447	Anp32a	acidic (leucine-rich) nuclear phosphoprotein 32 family, member A
MGI:108448	Angpt1	angiopoietin 1
MGI:108495	Kcnj12	potassium inwardly-rectifying channel, subfamily J, member 12
MGI:108543	Tfpi2	tissue factor pathway inhibitor 2
MGI:108563	Ptpns1	protein tyrosine phosphatase, non-receptor type substrate 1
MGI:109128	Hnf4a	hepatic nuclear factor 4, alpha
MGI:109129	Taf6	TAF6 RNA polymerase II, TATA box binding protein (TBP)-associated factor
MGI:109130	Stip1	stress-induced phosphoprotein 1
MGI:109132	Snap91	synaptosomal-associated protein 91
MGI:109147	Oxtr	oxytocin receptor
MGI:109151	Ltbp1	latent transforming growth factor beta binding protein 1
MGI:109157	Elavl3	ELAV (embryonic lethal, abnormal vision, Drosophila)-like 3 (Hu antigen C)
MGI:109161	Gprk5	G protein-coupled receptor kinase 5
MGI:109169	Epas1	endothelial PAS domain protein 1
MGI:109177	Cd59a	CD59a antigen
MGI:109178	Fgf13	fibroblast growth factor 13
MGI:109183	Fgf12	fibroblast growth factor 12
MGI:109191	Hfe	hemochromatosis
MGI:109244	Sema4d	sema domain, immunoglobulin domain (Ig), transmembrane domain (TM) and short cytoplasmic domain, (semaphorin) 4D
MGI:109246	Htr4	5 hydroxytryptamine (serotonin) receptor 4
MGI:109247	Ddit3	DNA-damage inducible transcript 3
MGI:109249	Adamts1	a disintegrin-like and metallopeptidse (reprolysin type) with thrombospondin type 1 motif, 1
MGI:109266	Gzma	granzyme A
MGI:109269	Inhbe	inhibin beta E
MGI:109283	Pdcd6	programmed cell death 6
MGI:109292	Rad50	RAD50 homolog (S. cerevisiae)
MGI:109294	Cd244	CD244 natural killer cell receptor 2B4
MGI:109297	Slpi	secretory leukocyte peptidase inhibitor
MGI:109298	Mapkapk2	MAP kinase-activated protein kinase 2
MGI:109299	Polr2c	polymerase (RNA) II (DNA directed) polypeptide C
MGI:109301	Papola	poly (A) polymerase alpha
MGI:109320	Mmp15	matrix metallopeptidase 15
MGI:109323	Htr2b	5-hydroxytryptamine (serotonin) receptor 2B
MGI:109324	Fadd	Fas (TNFRSF6)-associated via death domain
MGI:109325	F7	coagulation factor VII
MGI:109326	Bnip3	BCL2/adenovirus E1B 19kDa-interacting protein 1, NIP3
MGI:109335	Spam1	sperm adhesion molecule 1
MGI:109337	Brca2	breast cancer 2
MGI:109338	Rap1ga1	Rap1, GTPase-activating protein 1
MGI:109347	Lum	lumican
MGI:109349	Atf2	activating transcription factor 2
MGI:109350	Slc4a3	solute carrier family 4 (anion exchanger), member 3
MGI:109351	Slc4a2	solute carrier family 4 (anion exchanger), member 2
MGI:109356	Snap23	synaptosomal-associated protein 23
MGI:109373	Hmox2	heme oxygenase (decycling) 2
MGI:109375	Fut1	fucosyltransferase 1
MGI:109382	Ccrn4l	CCR4 carbon catabolite repression 4-like (S. cerevisiae)
MGI:109383	Casp7	caspase 7
MGI:109384	Atf3	activating transcription factor 3
MGI:109392	Esr2	estrogen receptor 2 (beta)
MGI:109393	Slc4a1	solute carrier family 4 (anion exchanger), member 1
MGI:109433	Oaz1	ornithine decarboxylase antizyme
MGI:109443	Gtpbp1	GTP binding protein 1
MGI:109452	Smad1	MAD homolog 1 (Drosophila)
MGI:109486	Prdx2	peroxiredoxin 2
MGI:109495	Nfil3	nuclear factor, interleukin 3, regulated
MGI:109496	Lgals9	lectin, galactose binding, soluble 9
MGI:109515	Sftpd	surfactant associated protein D
MGI:109516	Sftpb	surfactant associated protein B
MGI:109517	Sftpc	surfactant associated protein C
MGI:1095407	Bmpr2	bone morphogenic protein receptor, type II (serine/threonine kinase)
MGI:1095438	Slc2a2	solute carrier family 2 (facilitated glucose transporter), member 2
MGI:109545	Admr	adrenomedullin receptor
MGI:109548	Adam10	a disintegrin and metallopeptidase domain 10
MGI:109562	Cmkor1	chemokine orphan receptor 1
MGI:109563	Cxcr4	chemokine (C-X-C motif) receptor 4
MGI:109564	Kif5a	kinesin family member 5A
MGI:109573	Tep1	telomerase associated protein 1
MGI:109575	Tecta	tectorin alpha
MGI:109579	Serpinb5	serine (or cysteine) peptidase inhibitor, clade B, member 5
MGI:109580	Sf3b4	splicing factor 3b, subunit 4
MGI:109582	Polr2j	polymerase (RNA) II (DNA directed) polypeptide J
MGI:109583	Pten	phosphatase and tensin homolog
MGI:109585	Pld1	phospholipase D1
MGI:109601	Nck1	non-catalytic region of tyrosine kinase adaptor protein 1
MGI:109611	Dsp	desmoplakin
MGI:109626	Taz	tafazzin
MGI:1096320	Gpr2	G protein-coupled receptor 2
MGI:1096335	Adam17	a disintegrin and metallopeptidase domain 17
MGI:1096337	Ephb1	Eph receptor B1
MGI:1096338	Ephb6	Eph receptor B6
MGI:1096342	Rhoa	ras homolog gene family, member A
MGI:1096347	Sema3f	sema domain, immunoglobulin domain (Ig), short basic domain, secreted, (semaphorin) 3 F
MGI:1096350	Fgfbp1	fibroblast growth factor binding protein 1
MGI:1096360	Cd151	CD151 antigen
MGI:1096363	Gp5	glycoprotein 5 (platelet)
MGI:109638	Clns1a	chloride channel, nucleotide-sensitive, 1A
MGI:1096381	Arntl	aryl hydrocarbon receptor nuclear translocator-like
MGI:1096398	Cd81	CD 81 antigen
MGI:1096863	Entpd2	ectonucleoside triphosphate diphosphohydrolase 2
MGI:1096867	Etv5	ets variant gene 5
MGI:1096868	Cxcl5	chemokine (C-X-C motif) ligand 5
MGI:1096880	Phlda1	pleckstrin homology-like domain, family A, member 1
MGI:1097152	Ptpro	protein tyrosine phosphatase, receptor type, O
MGI:1097153	Cx3cl1	chemokine (C-X3-C motif) ligand 1
MGI:1097156	Ptgis	prostaglandin I2 (prostacyclin) synthase
MGI:1097160	P2rx3	purinergic receptor P2X, ligand-gated ion channel, 3
MGI:1097161	Bak1	BCL2-antagonist/killer 1
MGI:1097163	Pold2	polymerase (DNA directed), delta 2, regulatory subunit
MGI:1097680	C3ar1	complement component 3a receptor 1
MGI:1097689	Dfy	Duffy blood group
MGI:1097692	Opn1mw	opsin 1 (cone pigments), medium-wave-sensitive (color blindness, deutan)
MGI:1097693	Ogg1	8-oxoguanine DNA-glycosylase 1
MGI:1097705	Kng1	kininogen 1
MGI:1097712	Npc1	Niemann Pick type C1
MGI:1097714	Bhlhb2	basic helix-loop-helix domain containing, class B2
MGI:1098211	Pik3cd	phosphatidylinositol 3-kinase catalytic delta polypeptide
MGI:1098221	Gamt	guanidinoacetate methyltransferase
MGI:1098235	P2rx1	purinergic receptor P2X, ligand-gated ion channel, 1
MGI:1098268	Kif5b	kinesin family member 5B
MGI:1098274	Cyp27b1	cytochrome P450, family 27, subfamily b, polypeptide 1
MGI:1098283	Per1	period homolog 1 (Drosophila)
MGI:1098297	Cpt1b	carnitine palmitoyltransferase 1b, muscle
MGI:1098583	Stag2	stromal antigen 2
MGI:1099438	Nsdhl	NAD(P) dependent steroid dehydrogenase-like
MGI:1099448	Ccl25	chemokine (C-C motif) ligand 25
MGI:1099800	Nfkb2	nuclear factor of kappa light polypeptide gene enhancer in B-cells 2, p49/p100
MGI:1099809	Fgf10	fibroblast growth factor 10
MGI:1099818	Pkd2	polycystic kidney disease 2
MGI:1100492	Nrp2	neuropilin 2
MGI:1100494	Ercc6	excision repair cross-complementing rodent repair deficiency, complementation group 6
MGI:1100498	Pitx3	paired-like homeodomain transcription factor 3
MGI:1100508	Kcnj8	potassium inwardly-rectifying channel, subfamily J, member 8
MGI:1100513	Lmx1b	LIM homeobox transcription factor 1 beta
MGI:1100515	Dr1	down-regulator of transcription 1
MGI:1100518	Smad7	MAD homolog 7 (Drosophila)
MGI:1100521	Slc7a3	solute carrier family 7 (cationic amino acid transporter, y+ system), member 3
MGI:1100851	Elavl1	ELAV (embryonic lethal, abnormal vision, Drosophila)-like 1 (Hu antigen R)
MGI:1100860	Frs2	fibroblast growth factor receptor substrate 2
MGI:1100861	Targ2	transforming growth factor alpha regulated gene 2
MGI:1100886	Prom1	prominin 1
MGI:1101061	Slc18a3	solute carrier family 18 (vesicular monoamine), member 3
MGI:1101353	Klf10	Kruppel-like factor 10
MGI:1101355	Ltbp3	latent transforming growth factor beta binding protein 3
MGI:1101778	Bmx	BMX non-receptor tyrosine kinase
MGI:1194492	Hdgfrp2	hepatoma-derived growth factor, related protein 2
MGI:1194493	Hdgfl1	hepatoma derived growth factor-like 1
MGI:1194494	Hdgf	hepatoma-derived growth factor
MGI:1194495	Fprl1	formyl peptide receptor-like 1
MGI:1194503	Atp2a3	ATPase, Ca++ transporting, ubiquitous
MGI:1194504	Kcnj10	potassium inwardly-rectifying channel, subfamily J, member 10
MGI:1194505	C1qbp	complement component 1, q subcomponent binding protein
MGI:1194898	Ppl	periplakin
MGI:1195256	Pla2g4a	phospholipase A2, group IVA (cytosolic, calcium-dependent)
MGI:1195265	Per2	period homolog 2 (Drosophila)
MGI:1195272	Eda	ectodysplasin-A
MGI:1195463	Mr1	major histocompatibility complex, class I-related
MGI:1195971	Pira1	paired-Ig-like receptor A1
MGI:1195972	Terf2	telomeric repeat binding factor 2
MGI:1196227	Dffa	DNA fragmentation factor, alpha subunit
MGI:1196275	Klrd1	killer cell lectin-like receptor, subfamily D, member 1
MGI:1196294	Fubp1	far upstream element (FUSE) binding protein 1
MGI:1196423	Onecut1	one cut domain, family member 1
MGI:1196464	Emr4	EGF-like module containing, mucin-like, hormone receptor-like sequence 4
MGI:1196625	Fzd1	frizzled homolog 1 (Drosophila)
MGI:1196908	Tcea3	transcription elongation factor A (SII), 3
MGI:1197007	Birc3	baculoviral IAP repeat-containing 3
MGI:1197009	Birc2	baculoviral IAP repeat-containing 2
MGI:1197010	Sumo1	SMT3 suppressor of mif two 3 homolog 1 (yeast)
MGI:1197517	Limk2	LIM motif-containing protein kinase 2
MGI:1197519	Bcl2l11	BCL2-like 11 (apoptosis facilitator)
MGI:1197523	Prss7	protease, serine, 7 (enterokinase)
MGI:1201375	Rdh16	retinol dehydrogenase 16
MGI:1201402	Ccr8	chemokine (C-C motif) receptor 8
MGI:1201412	Rdh5	retinol dehydrogenase 5
MGI:1201606	Hs3st1	heparan sulfate (glucosamine) 3-O-sulfotransferase 1
MGI:1201670	Psmd4	proteasome (prosome, macropain) 26S subunit, non-ATPase, 4
MGI:1201673	Shox2	short stature homeobox 2
MGI:1201674	Smad3	MAD homolog 3 (Drosophila)
MGI:1201678	Cacna1g	calcium channel, voltage-dependent, T type, alpha 1G subunit
MGI:1201679	Cxadr	coxsackievirus and adenovirus receptor
MGI:1201682	Kif20a	kinesin family member 20A
MGI:1201689	Tapbp	TAP binding protein
MGI:1201787	Socs2	suppressor of cytokine signaling 2
MGI:1201791	Socs3	suppressor of cytokine signaling 3
MGI:1202069	Cdk2ap1	CDK2 (cyclin-dependent kinase 2)-associated protein 1
MGI:1202295	Entpd6	ectonucleoside triphosphate diphosphohydrolase 6
MGI:1202306	Hcrt	hypocretin
MGI:1202307	Phlda2	pleckstrin homology-like domain, family A, member 2
MGI:1202709	Tert	telomerase reverse transcriptase
MGI:1202710	Art4	ADP-ribosyltransferase 4
MGI:1202715	Tcf21	transcription factor 21
MGI:1202717	Psen1	presenilin 1
MGI:1202722	Gtf2i	general transcription factor II I
MGI:1202879	Tcf7l2	transcription factor 7-like 2, T-cell specific, HMG-box
MGI:1202889	Sema6b	sema domain, transmembrane domain (TM), and cytoplasmic domain, (semaphorin) 6B
MGI:1202890	Angpt2	angiopoietin 2
MGI:1202907	Csrp2	cysteine and glycine-rich protein 2
MGI:1203290	Mcp	membrane cofactor protein
MGI:1203517	Birc5	baculoviral IAP repeat-containing 5
MGI:1203522	Magi1	membrane associated guanylate kinase, WW and PDZ domain containing 1
MGI:1206579	Prlpb	prolactin-like protein B
MGI:1206587	Prlpa	prolactin-like protein A
MGI:1206591	Biklk	Bcl2-interacting killer-like
MGI:1261423	Casp8	caspase 8
MGI:1261831	Hap1	huntingtin-associated protein 1
MGI:1270150	ORF9	open reading frame 9
MGI:1270158	Nkx2-9	NK2 transcription factor related, locus 9 (Drosophila)
MGI:1270849	Rps6kb1	ribosomal protein S6 kinase, polypeptide 1
MGI:1270851	Guca2b	guanylate cyclase activator 2b (retina)
MGI:1274781	Robo1	roundabout homolog 1 (Drosophila)
MGI:1276107	Mmp16	matrix metallopeptidase 16
MGI:1276112	Cldn5	claudin 5
MGI:1276116	Ep300	E1A binding protein p300
MGI:1276523	Ncoa1	nuclear receptor coactivator 1
MGI:1276535	Ncoa3	nuclear receptor coactivator 3
MGI:1277098	Ptp4a3	protein tyrosine phosphatase 4a3
MGI:1277151	Snca	synuclein, alpha
MGI:1277162	Cdk6	cyclin-dependent kinase 6
MGI:1277171	Dcx	doublecortin
MGI:1277207	Cxcr3	chemokine (C-X-C motif) receptor 3
MGI:1277216	Gtf2h1	general transcription factor II H, polypeptide 1
MGI:1277950	Casp9	caspase 9
MGI:1277957	Kcnn4	potassium intermediate/small conductance calcium-activated channel, subfamily N, member 4
MGI:1277980	Fgf18	fibroblast growth factor 18
MGI:1277991	Dach1	dachshund 1 (Drosophila)
MGI:1278315	Lrp5	low density lipoprotein receptor-related protein 5
MGI:1278330	Smpd2	sphingomyelin phosphodiesterase 2, neutral
MGI:1289156	Pbk	PDZ binding kinase
MGI:1289273	Ppp1r10	protein phosphatase 1, regulatory subunit 10
MGI:1289288	Gpr172b	G protein-coupled receptor 172B
MGI:1298205	Slc7a5	solute carrier family 7 (cationic amino acid transporter, y+ system), member 5
MGI:1298219	Clec11a	C-type lectin domain family 11, member a
MGI:1298227	Mcm6	minichromosome maintenance deficient 6 (MIS5 homolog, S. pombe) (S. cerevisiae)
MGI:1298377	Itgae	integrin, alpha E, epithelial-associated
MGI:1298387	Fhl1	four and a half LIM domains 1
MGI:1298389	Clec4d	C-type lectin domain family 4, member d
MGI:1306776	Mtap1a	microtubule-associated protein 1 A
MGI:1306778	Mtap1b	microtubule-associated protein 1 B
MGI:1306780	Egr3	early growth response 3
MGI:1306796	Apaf1	apoptotic peptidase activating factor 1
MGI:1306797	Aoc3	amine oxidase, copper containing 3
MGI:1306800	Pcdh8	protocadherin 8
MGI:1306805	Tff2	trefoil factor 2 (spasmolytic protein 1)
MGI:1309463	Stch	stress 70 protein chaperone, microsome-associated, human homolog
MGI:1309464	Mapk8ip1	mitogen activated protein kinase 8 interacting protein 1
MGI:1309465	Slc12a4	solute carrier family 12, member 4
MGI:1309472	Ltb4r1	leukotriene B4 receptor 1
MGI:1309515	Gsta4	glutathione S-transferase, alpha 4
MGI:1309528	Ppp1r12a	protein phosphatase 1, regulatory (inhibitor) subunit 12A
MGI:1309991	Krt1-3	keratin complex 1, acidic, gene 3
MGI:1309993	Krt1-1	keratin complex 1, acidic, gene 1
MGI:1312921	Casp6	caspase 6
MGI:1313266	Alcam	activated leukocyte cell adhesion molecule
MGI:1313268	Chrd	chordin
MGI:1314647	Aqp7	aquaporin 7
MGI:1314653	Mllt4	myeloid/lymphoid or mixed lineage-leukemia translocation to 4 homolog (Drosophila)
MGI:1315197	Hk2	hexokinase 2
MGI:1315204	Slc40a1	solute carrier family 40 (iron-regulated transporter), member 1
MGI:1315205	Slit2	slit homolog 2 (Drosophila)
MGI:1316649	Sphk1	sphingosine kinase 1
MGI:1316658	Cyba	cytochrome b-245, alpha polypeptide
MGI:1316687	Nap1l4	nucleosome assembly protein 1-like 4
MGI:1316721	Lhx9	LIM homeobox protein 9
MGI:1316736	Men1	multiple endocrine neoplasia 1
MGI:1321161	Ppp2cb	protein phosphatase 2a, catalytic subunit, beta isoform
MGI:1321385	Entpd5	ectonucleoside triphosphate diphosphohydrolase 5
MGI:1321386	Entpd3	ectonucleoside triphosphate diphosphohydrolase 3
MGI:1321390	Enpp2	ectonucleotide pyrophosphatase/phosphodiesterase 2
MGI:1321394	Gdf2	growth differentiation factor 2
MGI:1321398	F11r	F11 receptor
MGI:1321402	Lcp2	lymphocyte cytosolic protein 2
MGI:1328312	Ptf1a	pancreas specific transcription factor, 1a
MGI:1328323	Syngr1	synaptogyrin 1
MGI:1328351	Nts	neurotensin
MGI:1328364	Fmod	fibromodulin
MGI:1328787	Smad5	MAD homolog 5 (Drosophila)
MGI:1329012	Slc22a5	solute carrier family 22 (organic cation transporter), member 5
MGI:1329025	Edil3	EGF-like repeats and discoidin I-like domains 3
MGI:1329031	Ccl20	chemokine (C-C motif) ligand 20
MGI:1329038	Mllt10	myeloid/lymphoid or mixed lineage-leukemia translocation to 10 homolog (Drosophila)
MGI:1329039	Ccl17	chemokine (C-C motif) ligand 17
MGI:1329040	Dkk1	dickkopf homolog 1 (Xenopus laevis)
MGI:1330275	Gpr44	G protein-coupled receptor 44
MGI:1330281	Cd2ap	CD2-associated protein
MGI:1330282	S100a4	S100 calcium binding protein A4
MGI:1330284	Slc16a7	solute carrier family 16 (monocarboxylic acid transporters), member 7
MGI:1330806	Arg2	arginase type II
MGI:1330819	Osmr	oncostatin M receptor
MGI:1330826	Atp9a	ATPase, class II, type 9A
MGI:1330828	Cdk5r2	cyclin-dependent kinase 5, regulatory subunit 2 (p39)
MGI:1330832	Masp2	mannan-binding lectin serine peptidase 2
MGI:1330838	Lgmn	legumain
MGI:1330860	Chi3l3	chitinase 3-like 3
MGI:1332240	Heph	hephaestin
MGI:1332623	Dok2	docking protein 2
MGI:1333744	Gp1ba	glycoprotein 1b, alpha polypeptide
MGI:1333745	Snapap	SNAP-associated protein
MGI:1333753	Pdcd6ip	programmed cell death 6 interacting protein
MGI:1333754	Hrb	HIV-1 Rev binding protein
MGI:1333777	Aqp3	aquaporin 3
MGI:1333783	Ccs	copper chaperone for superoxide dismutase
MGI:1333795	Srp72	signal recognition particle 72
MGI:1333796	Klf12	Kruppel-like factor 12
MGI:1333797	Ccr6	chemokine (C-C motif) receptor 6
MGI:1333800	Il18bp	interleukin 18 binding protein
MGI:1333809	Edg6	endothelial differentiation, G-protein-coupled receptor 6
MGI:1333817	Slc22a3	solute carrier family 22 (organic cation transporter), member 3
MGI:1333828	Bfsp2	beaded filament structural protein 2, phakinin
MGI:1333854	Gab2	growth factor receptor bound protein 2-associated protein 2
MGI:1333882	Adam15	a disintegrin and metallopeptidase domain 15 (metargidin)
MGI:1333884	Msc	musculin
MGI:1333889	Bub1b	budding uninhibited by benzimidazoles 1 homolog, beta (S. cerevisiae)
MGI:1334209	Gja9	gap junction membrane channel protein alpha 9
MGI:1335072	Slc22a2	solute carrier family 22 (organic cation transporter), member 2
MGI:1336155	Lss	lanosterol synthase
MGI:1336187	Slc22a8	solute carrier family 22 (organic anion transporter), member 8
MGI:1336199	Ppp1r13b	protein phosphatase 1, regulatory (inhibitor) subunit 13B
MGI:1336880	Eftud2	elongation factor Tu GTP binding domain containing 2
MGI:1336885	Cd84	CD84 antigen
MGI:1337026	Sdcbp	syndecan binding protein
MGI:1337080	Ncor2	nuclear receptor co-repressor 2
MGI:1337124	Cmas	cytidine monophospho-N-acetylneuraminic acid synthetase
MGI:1338024	Mapk11	mitogen-activated protein kinase 11
MGI:1338056	Klf5	Kruppel-like factor 5
MGI:1338068	Pdpk1	3-phosphoinositide dependent protein kinase-1
MGI:1338069	Itsn1	intersectin 1 (SH3 domain protein 1A)
MGI:1338071	Ikbkb	inhibitor of kappaB kinase beta
MGI:1338074	Ikbkg	inhibitor of kappaB kinase gamma
MGI:1338801	Cyfip1	cytoplasmic FMR1 interacting protein 1
MGI:1338823	Maz	MYC-associated zinc finger protein (purine-binding transcription factor)
MGI:1338859	P2rx4	purinergic receptor P2X, ligand-gated ion channel 4
MGI:1338898	Padi4	peptidyl arginine deiminase, type IV
MGI:1338917	S100a1	S100 calcium binding protein A1
MGI:1338938	Bmpr1a	bone morphogenetic protein receptor, type 1A
MGI:1338946	Acvrl1	activin A receptor, type II-like 1
MGI:1338947	S100a9	S100 calcium binding protein A9 (calgranulin B)
MGI:1339365	Edg3	endothelial differentiation, sphingolipid G-protein-coupled receptor, 3
MGI:1339467	S100a6	S100 calcium binding protein A6 (calcyclin)
MGI:1339468	S100a10	S100 calcium binding protein A10 (calpactin)
MGI:1339708	Neurod1	neurogenic differentiation 1
MGI:1339711	Myh1	myosin, heavy polypeptide 1, skeletal muscle, adult
MGI:1339713	Myh4	myosin, heavy polypeptide 4, skeletal muscle
MGI:1339752	Csf2	colony stimulating factor 2 (granulocyte-macrophage)
MGI:1339753	Csf1	colony stimulating factor 1 (macrophage)
MGI:1339754	Csf2ra	colony stimulating factor 2 receptor, alpha, low-affinity (granulocyte-macrophage)
MGI:1339755	Csf3r	colony stimulating factor 3 receptor (granulocyte)
MGI:1339758	Csf1r	colony stimulating factor 1 receptor
MGI:1339760	Csf2rb2	colony stimulating factor 2 receptor, beta 2, low-affinity (granulocyte-macrophage)
MGI:1339941	Cxcl15	chemokine (C-X-C motif) ligand 15
MGI:1339946	Tbpl1	TATA box binding protein-like 1
MGI:1339949	Adamts4	a disintegrin-like and metallopeptidase (reprolysin type) with thrombospondin type 1 motif, 4
MGI:1339951	Cse1l	chromosome segregation 1-like (S. cerevisiae)
MGI:1339984	Pak2	p21 (CDKN1A)-activated kinase 2
MGI:1340026	Mmp13	matrix metallopeptidase 13
MGI:1340034	Sema3e	sema domain, immunoglobulin domain (Ig), short basic domain, secreted, (semaphorin) 3E
MGI:1340044	Lrp8	low density lipoprotein receptor-related protein 8, apolipoprotein e receptor
MGI:1340053	Cst9	cystatin 9
MGI:1340062	Sgk	serum/glucocorticoid regulated kinase
MGI:1340094	Cxcl2	chemokine (C-X-C motif) ligand 2
MGI:1340806	Parp1	poly (ADP-ribose) polymerase family, member 1
MGI:1340899	Chi3l1	chitinase 3-like 1
MGI:1341110	Adcy8	adenylate cyclase 8
MGI:1341171	Lect1	leukocyte cell derived chemotaxin 1
MGI:1341430	Myom1	myomesin 1
MGI:1341722	Kcnh2	potassium voltage-gated channel, subfamily H (eag-related), member 2
MGI:1341793	Pbx2	pre B-cell leukemia transcription factor 2
MGI:1341799	Ndrg1	N-myc downstream regulated gene 1
MGI:1341800	Hey1	hairy/enhancer-of-split related with YRPW motif 1
MGI:1341803	Lipg	lipase, endothelial
MGI:1341839	Card4	caspase recruitment domain 4
MGI:1341850	Rb1cc1	RB1-inducible coiled-coil 1
MGI:1341857	Mad1l1	mitotic arrest deficient 1-like 1
MGI:1341867	Mmp24	matrix metallopeptidase 24
MGI:1341870	Stk11	serine/threonine kinase 11
MGI:1341878	Ehd1	EH-domain containing 1
MGI:1341884	Hey2	hairy/enhancer-of-split related with YRPW motif 2
MGI:1341903	Slc23a1	solute carrier family 23 (nucleobase transporters), member 1
MGI:1341909	Ly96	lymphocyte antigen 96
MGI:1342005	Mthfd1	methylenetetrahydrofolate dehydrogenase (NADP+ dependent), methenyltetrahydrofolate cyclohydrolase, formyltetrahydrofolate synthase
MGI:1342058	Galgt2	UDP-N-acetyl-alpha-D-galactosamine:(N-acetylneuraminyl)-galactosyl-N-acetylglucosaminylpolypeptide-beta-1, 4-N-acetylgalactosaminyltransferase
MGI:1342248	Slc25a17	solute carrier family 25 (mitochondrial carrier, peroxisomal membrane protein), member 17
MGI:1342283	Slc12a7	solute carrier family 12, member 7
MGI:1342286	Fliih	flightless I homolog (Drosophila)
MGI:1342287	Klf4	Kruppel-like factor 4 (gut)
MGI:1342290	Rps6ka2	ribosomal protein S6 kinase, polypeptide 2
MGI:1342292	Hspa4	heat shock protein 4
MGI:1342294	C80913	expressed sequence C80913
MGI:1342299	Ruvbl2	RuvB-like protein 2
MGI:1342335	Ddef1	development and differentiation enhancing
MGI:1342772	Klf2	Kruppel-like factor 2 (lung)
MGI:1342773	Klf3	Kruppel-like factor 3 (basic)
MGI:1342774	Ppargc1a	peroxisome proliferative activated receptor, gamma, coactivator 1 alpha
MGI:1343098	Aif1	allograft inflammatory factor 1
MGI:1343124	Hpse	heparanase
MGI:1343166	Prss18	protease, serine, 18
MGI:1343459	Ccl27	chemokine (C-C motif) ligand 27
MGI:1343489	Mpdz	multiple PDZ domain protein
MGI:1343498	Edar	ectodysplasin-A receptor
MGI:1344334	Gtlf3a	gene trap locus F3a
MGI:1344337	Grem1	gremlin 1
MGI:1344351	Dlgh2	discs, large homolog 2 (Drosophila)
MGI:1344382	Creg1	cellular repressor of E1A-stimulated genes 1
MGI:1344388	Gtlf3b	gene trap locus F3b
MGI:1344391	Sh3bp5	SH3-domain binding protein 5 (BTK-associated)
MGI:1344412	Ldb3	LIM domain binding 3
MGI:1344417	Neu2	neuraminidase 2
MGI:1345138	Spry2	sprouty homolog 2 (Drosophila)
MGI:1345139	Spry1	sprouty homolog 1 (Drosophila)
MGI:1345144	Spry4	sprouty homolog 4 (Drosophila)
MGI:1345146	Grk1	G protein-coupled receptpr kinase 1
MGI:1345156	Gcl	germ cell-less homolog (Drosophila)
MGI:1345193	Nalp5	NACHT, leucine rich repeat and PYD containing 5
MGI:1345275	Slc11a1	solute carrier family 11 (proton-coupled divalent metal ion transporters), member 1
MGI:1345277	Ddr2	discoidin domain receptor family, member 2
MGI:1345278	Slc29a2	solute carrier family 29 (nucleoside transporters), member 2
MGI:1345279	Slc11a2	solute carrier family 11 (proton-coupled divalent metal ion transporters), member 2
MGI:1345280	Slc30a3	solute carrier family 30 (zinc transporter), member 3
MGI:1345281	Slc30a1	solute carrier family 30 (zinc transporter), member 1
MGI:1345282	Slc30a4	solute carrier family 30 (zinc transporter), member 4
MGI:1345283	Slc25a1	solute carrier family 25 (mitochondrial carrier, citrate transporter), member 1
MGI:1345297	Slc35a2	solute carrier family 35 (UDP-galactose transporter), member 2
MGI:1345633	Mars	methionine-tRNA synthetase
MGI:1345961	Coro1a	coronin, actin binding protein 1A
MGI:1346021	Slco2a1	solute carrier organic anion transporter family, member 2a1
MGI:1346029	Slc26a4	solute carrier family 26, member 4
MGI:1346047	Gdf15	growth differentiation factor 15
MGI:1346049	Hs2st1	heparan sulfate 2-O-sulfotransferase 1
MGI:1346052	Apc2	adenomatosis polyposis coli 2
MGI:1346076	Mmp17	matrix metallopeptidase 17
MGI:1346086	Agtrl1	angiotensin receptor-like 1
MGI:1346087	Srp54	signal recognition particle 54
MGI:1346091	Fbln5	fibulin 5
MGI:1346307	Nr1i3	nuclear receptor subfamily 1, group I, member 3
MGI:1346316	Ccl19	chemokine (C-C motif) ligand 19
MGI:1346318	Klf6	Kruppel-like factor 6
MGI:1346320	Taf10	TAF10 RNA polymerase II, TATA box binding protein (TBP)-associated factor
MGI:1346321	Adamts5	a disintegrin-like and metallopeptidase (reprolysin type) with thrombospondin type 1 motif, 5 (aggrecanase-2)
MGI:1346327	Fyb	FYN binding protein
MGI:1346333	Mrps12	mitochondrial ribosomal protein S12
MGI:1346345	Map2k5	mitogen activated protein kinase kinase 5
MGI:1346347	Mapk7	mitogen activated protein kinase 7
MGI:1346348	Taf7	TAF7 RNA polymerase II, TATA box binding protein (TBP)-associated factor
MGI:1346523	Sgcb	sarcoglycan, beta (dystrophin-associated glycoprotein)
MGI:1346524	Sgcg	sarcoglycan, gamma (dystrophin-associated glycoprotein)
MGI:1346526	Psmb9	proteosome (prosome, macropain) subunit, beta type 9 (large multifunctional peptidase 2)
MGI:1346527	Psmb8	proteosome (prosome, macropain) subunit, beta type 8 (large multifunctional peptidase 7)
MGI:1346833	Nr5a1	nuclear receptor subfamily 5, group A, member 1
MGI:1346834	Nr5a2	nuclear receptor subfamily 5, group A, member 2
MGI:1346858	Mapk1	mitogen activated protein kinase 1
MGI:1346859	Mapk3	mitogen activated protein kinase 3
MGI:1346861	Mapk8	mitogen activated protein kinase 8
MGI:1346862	Mapk9	mitogen activated protein kinase 9
MGI:1346865	Mapk14	mitogen activated protein kinase 14
MGI:1346866	Map2k1	mitogen activated protein kinase kinase 1
MGI:1346867	Map2k2	mitogen activated protein kinase kinase 2
MGI:1346868	Map2k3	mitogen activated protein kinase kinase 3
MGI:1346869	Map2k4	mitogen activated protein kinase kinase 4
MGI:1346870	Map2k6	mitogen activated protein kinase kinase 6
MGI:1346871	Map2k7	mitogen activated protein kinase kinase 7
MGI:1346872	Map3k1	mitogen activated protein kinase kinase kinase 1
MGI:1346874	Map3k3	mitogen activated protein kinase kinase kinase 3
MGI:1346875	Map3k4	mitogen activated protein kinase kinase kinase 4
MGI:1346876	Map3k5	mitogen activated protein kinase kinase kinase 5
MGI:1346878	Map3k8	mitogen activated protein kinase kinase kinase 8
MGI:1346881	Map3k12	mitogen activated protein kinase kinase kinase 12
MGI:1346999	Prnd	prion protein dublet
MGI:1347002	Angptl2	angiopoietin-like 2
MGI:1347040	Rage	renal tumor antigen
MGI:1347041	Mrpplf3	mitogen regulated protein, proliferin 3
MGI:1347053	Git2	G protein-coupled receptor kinase-interactor 2
MGI:1347060	Psma4	proteasome (prosome, macropain) subunit, alpha type 4
MGI:1347061	Abcg2	ATP-binding cassette, sub-family G (WHITE), member 2
MGI:1347063	Dapp1	dual adaptor for phosphotyrosine and 3-phosphoinositides 1
MGI:1347078	Gprk6	G protein-coupled receptor kinase 6
MGI:1347095	Cd97	CD97 antigen
MGI:1347098	Slc27a1	solute carrier family 27 (fatty acid transporter), member 1
MGI:1347244	Axl	AXL receptor tyrosine kinase
MGI:1347245	Ceacam1	CEA-related cell adhesion molecule 1
MGI:1347344	Gla	galactosidase, alpha
MGI:1347463	Foxd1	forkhead box D1
MGI:1347466	Foxc1	forkhead box C1
MGI:1347467	Foxd4	forkhead box D4
MGI:1347470	Foxf1a	forkhead box F1a
MGI:1347476	Foxa2	forkhead box A2
MGI:1347481	Foxc2	forkhead box C2
MGI:1347487	Foxm1	forkhead box M1
MGI:1347488	Foxk1	forkhead box K1
MGI:1349162	Sdc1	syndecan 1
MGI:1349164	Sdc4	syndecan 4
MGI:1349165	Sdc2	syndecan 2
MGI:1349183	Ccl21b	chemokine (C-C motif) ligand 21b
MGI:1349390	Pclo	piccolo (presynaptic cytomatrix protein)
MGI:1349394	Map4k4	mitogen-activated protein kinase kinase kinase kinase 4
MGI:1349415	Cops5	COP9 (constitutive photomorphogenic) homolog, subunit 5 (Arabidopsis thaliana)
MGI:1349419	Pdcd8	programmed cell death 8
MGI:1349423	Racgap1	Rac GTPase-activating protein 1
MGI:1349427	Exo1	exonuclease 1
MGI:1349479	Chst4	carbohydrate (chondroitin 6/keratan) sulfotransferase 4
MGI:1349482	Slc9a3r1	solute carrier family 9 (sodium/hydrogen exchanger), isoform 3 regulator 1
MGI:1349763	Dpysl2	dihydropyrimidinase-like 2
MGI:1350328	Ofd1	oral-facial-digital syndrome 1 gene homolog (human)
MGI:1350926	Etv3	ets variant gene 3
MGI:1350930	Srp9	signal recognition particle 9
MGI:1351314	Slamf1	signaling lymphocytic activation molecule family member 1
MGI:1351315	Tceb3	transcription elongation factor B (SIII), polypeptide 3
MGI:1351317	Podxl	podocalyxin-like
MGI:1351326	Nrk	Nik related kinase
MGI:1351338	Grm1	glutamate receptor, metabotropic 1
MGI:1351341	Grm4	glutamate receptor, metabotropic 4
MGI:1351342	Grm5	glutamate receptor, metabotropic 5
MGI:1351344	Grm7	glutamate receptor, metabotropic 7
MGI:1351351	Casr	calcium-sensing receptor
MGI:1351469	Plekhb1	pleckstrin homology domain containing, family B (evectins) member 1
MGI:1351477	Cars	cysteinyl-tRNA synthetase
MGI:1351595	Insl6	insulin-like 6
MGI:1351596	Sh2d2a	SH2 domain protein 2A
MGI:1351602	Dguok	deoxyguanosine kinase
MGI:1351617	Abca3	ATP-binding cassette, sub-family A (ABC1), member 3
MGI:1351618	Dnajb9	DnaJ (Hsp40) homolog, subfamily B, member 9
MGI:1351627	Pdhx	pyruvate dehydrogenase complex, component X
MGI:1351631	Sh2d3c	SH2 domain containing 3C
MGI:1351633	Ihpk1	inositol hexaphosphate kinase 1
MGI:1351634	Abcc6	ATP-binding cassette, sub-family C (CFTR/MRP), member 6
MGI:1351644	Abcc5	ATP-binding cassette, sub-family C (CFTR/MRP), member 5
MGI:1351653	Slc14a2	solute carrier family 14 (urea transporter), member 2
MGI:1351654	Slc14a1	solute carrier family 14 (urea transporter), member 1
MGI:1351865	Slco1a5	solute carrier organic anion transporter family, member 1a5
MGI:1351891	Slco1a1	solute carrier organic anion transporter family, member 1a1
MGI:1351896	Slco1a4	solute carrier organic anion transporter family, member 1a4
MGI:1352447	Abcc2	ATP-binding cassette, sub-family C (CFTR/MRP), member 2
MGI:1352449	Cxcl9	chemokine (C-X-C motif) ligand 9
MGI:1352450	Cxcl10	chemokine (C-X-C motif) ligand 10
MGI:1352452	Nr2f2	nuclear receptor subfamily 2, group F, member 2
MGI:1352454	Nr4a1	nuclear receptor subfamily 4, group A, member 1
MGI:1352456	Nr4a2	nuclear receptor subfamily 4, group A, member 2
MGI:1352457	Nr4a3	nuclear receptor subfamily 4, group A, member 3
MGI:1352460	Nr0b1	nuclear receptor subfamily 0, group B, member 1
MGI:1352462	Nr1h3	nuclear receptor subfamily 1, group H, member 3
MGI:1352463	Nr1h2	nuclear receptor subfamily 1, group H, member 2
MGI:1352465	Nr2c1	nuclear receptor subfamily 2, group C, member 1
MGI:1352466	Nr2c2	nuclear receptor subfamily 2, group C, member 2
MGI:1352467	Esr1	estrogen receptor 1 (alpha)
MGI:1352480	Igfbp7	insulin-like growth factor binding protein 7
MGI:1352494	Hspb7	heat shock protein family, member 7 (cardiovascular)
MGI:1352507	Rabgap1l	RAB GTPase activating protein 1-like
MGI:1352629	Abcc8	ATP-binding cassette, sub-family C (CFTR/MRP), member 8
MGI:1352630	Abcc9	ATP-binding cassette, sub-family C (CFTR/MRP), member 9
MGI:1352753	Gipr	gastric inhibitory polypeptide receptor
MGI:1352757	Iqgap1	IQ motif containing GTPase activating protein 1
MGI:1353421	Mfi2	antigen p97 (melanoma associated) identified by monoclonal antibodies 133.2 and 96.5
MGI:1353438	Mapk12	mitogen-activated protein kinase 12
MGI:1353448	Eif2ak1	eukaryotic translation initiation factor 2 alpha kinase 1
MGI:1353449	Prkr	protein kinase, interferon-inducible double stranded RNA dependent
MGI:1353451	Aldh3a1	aldehyde dehydrogenase family 3, subfamily A1
MGI:1353467	Cttnbp2	cortactin binding protein 2
MGI:1353470	Pdlim4	PDZ and LIM domain 4
MGI:1353497	Slc25a10	solute carrier family 25 (mitochondrial carrier, dicarboxylate transporter), member 10
MGI:1353510	Arhgef1	Rho guanine nucleotide exchange factor (GEF) 1
MGI:1353511	Sspn	sarcospan
MGI:1353576	Pik3cg	phosphoinositide-3-kinase, catalytic, gamma polypeptide
MGI:1353578	Pttg1	pituitary tumor-transforming 1
MGI:1353627	Angptl3	angiopoietin-like 3
MGI:1353633	Fus	fusion, derived from t(12;16) malignant liposarcoma (human)
MGI:1353651	Gnl3	guanine nucleotide binding protein-like 3 (nucleolar)
MGI:1354159	E2f6	E2F transcription factor 6
MGI:1354171	Ebi3	Epstein-Barr virus induced gene 3
MGI:1354178	Prok2	prokineticin 2
MGI:1354387	Mfap5	microfibrillar associated protein 5
MGI:1354701	Icosl	icos ligand
MGI:1354757	Atp9b	ATPas, class II, type 9B
MGI:1354910	Socs1	suppressor of cytokine signaling 1
MGI:1354948	Klf13	Kruppel-like factor 13
MGI:1354951	Gne	glucosamine
MGI:1354954	Nt5c	5',3'-nucleotidase, cytosolic
MGI:1355321	Chek2	CHK2 checkpoint homolog (S. pombe)
MGI:1355323	Slc7a8	solute carrier family 7 (cationic amino acid transporter, y+ system), member 8
MGI:1355328	Nasp	nuclear autoantigenic sperm protein (histone-binding)
MGI:1355330	Phgdh	3-phosphoglycerate dehydrogenase
MGI:1355333	Nckap1	NCK-associated protein 1
MGI:1855694	G1p2	interferon, alpha-inducible protein
MGI:1855700	Pcdh12	protocadherin 12
MGI:1858179	Nucb2	nucleobindin 2
MGI:1858201	Cntnap1	contactin associated protein 1
MGI:1858209	Nptx2	neuronal pentraxin 2
MGI:1858222	Sept9	septin 9
MGI:1858224	Chst3	carbohydrate (chondroitin 6/keratan) sulfotransferase 3
MGI:1858229	Ppp1r3c	protein phosphatase 1, regulatory (inhibitor) subunit 3C
MGI:1858306	Srpx	sushi-repeat-containing protein
MGI:1858330	Nxf1	nuclear RNA export factor 1 homolog (S. cerevisiae)
MGI:1858420	Mcrs1	microspherule protein 1
MGI:1858422	Edg4	endothelial differentiation, lysophosphatidic acid G-protein-coupled receptor 4
MGI:1858430	Scarf2	scavenger receptor class F, member 2
MGI:1858494	Bok	Bcl-2-related ovarian killer protein
MGI:1858732	Keap1	kelch-like ECH-associated protein 1
MGI:1858745	Icos	inducible T-cell co-stimulator
MGI:1858907	Blcap	bladder cancer associated protein homolog (human)
MGI:1858910	Ptdsr	phosphatidylserine receptor
MGI:1859016	Ddah2	dimethylarginine dimethylaminohydrolase 2
MGI:1859169	Azin1	antizyme inhibitor 1
MGI:1859179	Irf3	interferon regulatory factor 3
MGI:1859216	Avpr1a	arginine vasopressin receptor 1A
MGI:1859251	Dctn3	dynactin 3
MGI:1859268	Krt2-18	keratin complex 2, basic, gene 18
MGI:1859271	Htatip2	HIV-1 tat interactive protein 2, homolog (human)
MGI:1859281	Hgfac	hepatocyte growth factor activator
MGI:1859333	Nfat5	nuclear factor of activated T-cells 5
MGI:1859388	Dll4	delta-like 4 (Drosophila)
MGI:1859396	Mefv	Mediterranean fever
MGI:1859517	B3galt4	UDP-Gal:betaGalNAc beta 1,3-galactosyltransferase, polypeptide 4
MGI:1859568	Cd164	CD164 antigen
MGI:1859682	Slc23a2	solute carrier family 23 (nucleobase transporters), member 2
MGI:1859821	Prdx5	peroxiredoxin 5
MGI:1859854	Rcor2	REST corepressor 2
MGI:1859937	Slc13a1	solute carrier family 13 (sodium/sulphate symporters), member 1
MGI:1859980	Insm1	insulinoma-associated 1
MGI:1860076	Rnf5	ring finger protein 5
MGI:1860083	Cd320	CD320 antigen
MGI:1860103	Slc2a8	solute carrier family 2, (facilitated glucose transporter), member 8
MGI:1860137	Gp9	glycoprotein 9 (platelet)
MGI:1860203	Cxcl11	chemokine (C-X-C motif) ligand 11
MGI:1860440	Bace2	beta-site APP-cleaving enzyme 2
MGI:1860511	Heyl	hairy/enhancer-of-split related with YRPW motif-like
MGI:1860764	Pde3a	phosphodiesterase 3A, cGMP inhibited
MGI:1861431	Clec7a	C-type lectin domain family 7, member a
MGI:1861437	Gsk3b	glycogen synthase kinase 3 beta
MGI:1861438	Gcm2	glial cells missing homolog 2 (Drosophila)
MGI:1861444	Prlpk	prolactin-like protein K
MGI:1861601	Cpsf2	cleavage and polyadenylation specific factor 2
MGI:1861694	Cited4	Cbp/p300-interacting transactivator, with Glu/Asp-rich carboxy-terminal domain, 4
MGI:1861731	Ccl28	chemokine (C-C motif) ligand 28
MGI:1861774	Rbms1	RNA binding motif, single stranded interacting protein 1
MGI:1862037	Slc12a5	solute carrier family 12, member 5
MGI:1888499	Cxcl13	chemokine (C-X-C motif) ligand 13
MGI:1888504	Retnla	resistin like alpha
MGI:1888514	Cxcl14	chemokine (C-X-C motif) ligand 14
MGI:1888594	Icmt	isoprenylcysteine carboxyl methyltransferase
MGI:1888678	Otor	otoraplin
MGI:1888697	Taf9	TAF9 RNA polymerase II, TATA box binding protein (TBP)-associated factor
MGI:1888711	Cxcl4	chemokine (C-X-C motif) ligand 4
MGI:1888712	Cxcl7	chemokine (C-X-C motif) ligand 7
MGI:1888999	Angptl4	angiopoietin-like 4
MGI:1889206	Scap2	src family associated phosphoprotein 2
MGI:1889272	Igsf4a	immunoglobulin superfamily, member 4A
MGI:1889273	Fxyd1	FXYD domain-containing ion transport regulator 1
MGI:1889507	Lrdd	leucine-rich and death domain containing
MGI:1889595	Ppp1r1a	protein phosphatase 1, regulatory (inhibitor) subunit 1A
MGI:1889642	Statip1	signal transducer and activator of transcription interacting protein 1
MGI:1889679	Slco1c1	solute carrier organic anion transporter family, member 1c1
MGI:1889810	Gp6	glycoprotein 6 (platelet)
MGI:1890077	Foxo1	forkhead box O1
MGI:1890081	Foxo3a	forkhead box O3a
MGI:1890220	Gpr132	G protein-coupled receptor 132
MGI:1890410	Acss2	acyl-CoA synthetase short-chain family member 2
MGI:1890457	Slc15a2	solute carrier family 15 (H+/peptide transporter), member 2
MGI:1890473	Il20	interleukin 20
MGI:1890475	Il21r	interleukin 21 receptor
MGI:1890497	Plvap	plasmalemma vesicle associated protein
MGI:1890564	Dscr1	Down syndrome critical region homolog 1 (human)
MGI:1890574	Spnb4	spectrin beta 4
MGI:1890619	Gan	giant axonal neuropathy
MGI:1890662	Slc9a3r2	solute carrier family 9 (sodium/hydrogen exchanger), isoform 3 regulator 2
MGI:1890695	Rab9	RAB9, member RAS oncogene family
MGI:1891160	Chst2	carbohydrate sulfotransferase 2
MGI:1891221	Crtap	cartilage associated protein
MGI:1891227	Edf1	endothelial differentiation-related factor 1
MGI:1891384	Mov10l1	Moloney leukemia virus 10-like 1
MGI:1891409	Onecut3	one cut domain, family member 3
MGI:1891436	Foxp3	forkhead box P3
MGI:1891456	Ripk2	receptor (TNFRSF)-interacting serine-threonine kinase 2
MGI:1891496	Jph2	junctophilin 2
MGI:1891697	Ccbp2	chemokine binding protein 2
MGI:1891700	Ncstn	nicastrin
MGI:1891824	Acin1	apoptotic chromatin condensation inducer 1
MGI:1891837	Cpb2	carboxypeptidase B2 (plasma)
MGI:1891915	Mllt7	myeloid/lymphoid or mixed lineage-leukemia translocation to 7 homolog (Drosophila)
MGI:1913105	Slc28a2	solute carrier family 28 (sodium-coupled nucleoside transporter), member 2
MGI:1913125	Pias1	protein inhibitor of activated STAT 1
MGI:1913126	Pias3	protein inhibitor of activated STAT 3
MGI:1913192	Fhl5	four and a half LIM domains 5
MGI:1913276	Ngly1	N-glycanase 1
MGI:1913287	Clec1b	C-type lectin domain family 1, member b
MGI:1913327	Aurkaip1	aurora kinase A interacting protein 1
MGI:1913375	Sf3b5	splicing factor 3b, subunit 5
MGI:1913391	Ifitm3	interferon induced transmembrane protein 3
MGI:1913472	Serpinb1a	serine (or cysteine) peptidase inhibitor, clade B, member 1a
MGI:1913484	Sc4mol	sterol-C4-methyl oxidase-like
MGI:1913644	Nosip	nitric oxide synthase interacting protein
MGI:1913697	Mgst3	microsomal glutathione S-transferase 3
MGI:1913714	Taf12	TAF12 RNA polymerase II, TATA box binding protein (TBP)-associated factor
MGI:1913765	Cul7	cullin 7
MGI:1913799	Aggf1	angiogenic factor with G patch and FHA domains 1
MGI:1913843	Diablo	diablo homolog (Drosophila)
MGI:1913945	Aspn	asporin
MGI:1913961	Sbds	Shwachman-Bodian-Diamond syndrome homolog (human)
MGI:1913963	Actr2	ARP2 actin-related protein 2 homolog (yeast)
MGI:1913989	Rcc1	regulator of chromosome condensation 1
MGI:1914172	Rras2	related RAS viral (r-ras) oncogene homolog 2
MGI:1914197	Commd7	COMM domain containing 7
MGI:1914249	Med28	mediator of RNA polymerase II transcription, subunit 28 homolog (yeast)
MGI:1914255	Polr3k	polymerase (RNA) III (DNA directed) polypeptide K
MGI:1914280	Fancl	Fanconi anemia, complementation group L
MGI:1914302	Kntc2	kinetochore associated 2
MGI:1914304	Paics	phosphoribosylaminoimidazole carboxylase, phosphoribosylaminoribosylaminoimidazole, succinocarboxamide synthetase
MGI:1914315	Polr3d	polymerase (RNA) III (DNA directed) polypeptide D
MGI:1914324	2610528O22Rik	RIKEN cDNA 2610528O22 gene
MGI:1914365	Rpl14	ribosomal protein L14
MGI:1914388	Herc5	hect domain and RLD 5
MGI:1914401	Psmd9	proteasome (prosome, macropain) 26S subunit, non-ATPase, 9
MGI:1914454	Eif2s2	eukaryotic translation initiation factor 2, subunit 2 (beta)
MGI:1914615	Hdhd1a	haloacid dehalogenase-like hydrolase domain
MGI:1914688	Rfk	riboflavin kinase
MGI:1914698	Plxdc2	plexin domain containing 2
MGI:1914710	Decr1	2,4-dienoyl CoA reductase 1, mitochondrial
MGI:1914797	Slc39a8	solute carrier family 39 (metal ion transporter), member 8
MGI:1914853	Dusp6	dual specificity phosphatase 6
MGI:1914869	1700021I09Rik	RIKEN cDNA 1700021I09 gene
MGI:1914944	Ccdc2	coiled-coil domain containing 2
MGI:1915146	2610001E17Rik	RIKEN cDNA 2610001E17 gene
MGI:1915166	Ppap2b	phosphatidic acid phosphatase type 2B
MGI:1915217	Pold3	polymerase (DNA-directed), delta 3, accessory subunit
MGI:1915255	Ard1	N-acetyltransferase ARD1 homolog (S. cerevisiae)
MGI:1915268	Col4a3bp	procollagen, type IV, alpha 3 (Goodpasture antigen) binding protein
MGI:1915428	Cgnl1	cingulin-like 1
MGI:1915448	Ndufb2	NADH dehydrogenase (ubiquinone) 1 beta subcomplex, 2
MGI:1915525	Rpa1	replication protein A1
MGI:1915555	Moap1	modulator of apoptosis 1
MGI:1915587	Crip2	cysteine rich protein 2
MGI:1916026	Taf11	TAF11 RNA polymerase II, TATA box binding protein (TBP)-associated factor
MGI:1916197	Chst8	carbohydrate (N-acetylgalactosamine 4-0) sulfotransferase 8
MGI:1916218	Cdan1	congenital dyserythropoietic anemia, type I (human)
MGI:1916348	1810009M01Rik	RIKEN cDNA 1810009M01 gene
MGI:1916396	Gsdmdc1	gasdermin domain containing 1
MGI:1916415	Cd209b	CD209b antigen
MGI:1916491	Polr2d	polymerase (RNA) II (DNA directed) polypeptide D
MGI:1916503	Hspb2	heat shock protein 2
MGI:1916507	Elf2	E74-like factor 2
MGI:1916513	Rfc3	replication factor C (activator 1) 3
MGI:1916698	Prss21	protease, serine, 21
MGI:1916788	Antxr1	anthrax toxin receptor 1
MGI:1916831	Rhou	ras homolog gene family, member U
MGI:1916867	Pitrm1	pitrilysin metallepetidase 1
MGI:1916882	Arhgef12	Rho guanine nucleotide exchange factor (GEF) 12
MGI:1916884	Clybl	citrate lyase beta like
MGI:1916963	Pin4	protein (peptidyl-prolyl cis/trans isomerase) NIMA-interacting, 4 (parvulin)
MGI:1916964	Tfpt	TCF3 (E2A) fusion partner
MGI:1916983	Paox	polyamine oxidase (exo-N4-amino)
MGI:1917128	Snrpf	small nuclear ribonucleoprotein polypeptide F
MGI:1917162	Nup43	nucleoporin 43
MGI:1917193	Lrch4	leucine-rich repeats and calponin homology (CH) domain containing 4
MGI:1917200	Rcbtb2	regulator of chromosome condensation (RCC1) and BTB (POZ) domain containing protein 2
MGI:1917336	Cysltr2	cysteinyl leukotriene receptor 2
MGI:1917360	Ifi35	interferon-induced protein 35
MGI:1917378	Oxsr1	oxidative-stress responsive 1
MGI:1917458	Crsp3	cofactor required for Sp1 transcriptional activation, subunit 3
MGI:1917473	Nars	asparaginyl-tRNA synthetase
MGI:1917497	Psmd1	proteasome (prosome, macropain) 26S subunit, non-ATPase, 1
MGI:1917592	Ptges2	prostaglandin E synthase 2
MGI:1917606	St13	suppression of tumorigenicity 13
MGI:1917689	Taf15	TAF15 RNA polymerase II, TATA box binding protein (TBP)-associated factor
MGI:1917695	Cd248	CD248 antigen, endosialin
MGI:1917747	Arhgap17	Rho GTPase activating protein 17
MGI:1917838	Pnrc1	proline-rich nuclear receptor coactivator 1
MGI:1917976	Angptl6	angiopoietin-like 6
MGI:1918041	Harsl	histidyl-tRNA synthetase-like
MGI:1918089	P2ry12	purinergic receptor P2Y, G-protein coupled 12
MGI:1918178	Rnf36	ring finger protein 36
MGI:1918201	Spata1	spermatogenesis associated 1
MGI:1918529	Slc29a3	solute carrier family 29 (nucleoside transporters), member 3
MGI:1918951	Pnpt1	polyribonucleotide nucleotidyltransferase 1
MGI:1919143	Noxo1	NADPH oxidase organizer 1
MGI:1919154	Paqr7	progestin and adipoQ receptor family member VII
MGI:1919164	Antxr2	anthrax toxin receptor 2
MGI:1919200	Nanog	Nanog homeobox
MGI:1919241	Ercc8	excision repaiross-complementing rodent repair deficiency, complementation group 8
MGI:1919260	Serpinb9g	serine (or cysteine) peptidase inhibitor, clade B, member 9g
MGI:1919330	2010317E24Rik	RIKEN cDNA 2010317E24 gene
MGI:1919401	Rfc5	replication factor C (activator 1) 5
MGI:1919574	Plxdc1	plexin domain containing 1
MGI:1919666	Lrpprc	leucine-rich PPR-motif containing
MGI:1919709	Htatsf1	HIV TAT specific factor 1
MGI:1919822	Spats2	spermatogenesis associated, serine-rich 2
MGI:1919963	Angptl1	angiopoietin-like 1
MGI:1920212	Ecgf1	endothelial cell growth factor 1 (platelet-derived)
MGI:1920312	Ppp1r16a	protein phosphatase 1, regulatory (inhibitor) subunit 16A
MGI:1920336	Rps6ka5	ribosomal protein S6 kinase, polypeptide 5
MGI:1920382	Slc25a16	solute carrier family 25 (mitochondrial carrier, Graves disease autoantigen), member 16
MGI:1920480	Bmper	BMP-binding endothelial regulator
MGI:1920590	Nptxr	neuronal pentraxin receptor
MGI:1920955	Mark4	MAP/microtubule affinity-regulating kinase 4
MGI:1920978	Psd	pleckstrin and Sec7 domain containing
MGI:1921268	Als2	amyotrophic lateral sclerosis 2 (juvenile) homolog (human)
MGI:1921318	Asz1	ankyrin repeat, SAM and basic leucine zipper domain containing 1
MGI:1921394	Robo4	roundabout homolog 4 (Drosophila)
MGI:1921447	Gtf2e1	general transcription factor II E, polypeptide 1 (alpha subunit)
MGI:1921537	Kcmf1	potassium channel modulatory factor 1
MGI:1921719	Taf7l	TAF7-like RNA polymerase II, TATA box binding protein (TBP)-associated factor
MGI:1921732	Ifitm7	interferon induced transmembrane protein 7
MGI:1921748	Gorasp1	golgi reassembly stacking protein 1
MGI:1921761	Lrrc17	leucine rich repeat containing 17
MGI:1922019	Pik3cb	phosphatidylinositol 3-kinase, catalytic, beta polypeptide
MGI:1922088	Narg1	NMDA receptor-regulated gene 1
MGI:1922391	Rasd2	RASD family, member 2
MGI:1922595	Slamf7	SLAM family member 7
MGI:1922967	Cul5	cullin 5
MGI:1922973	Amotl1	angiomotin-like 1
MGI:1923273	5830403L16Rik	RIKEN cDNA 5830403L16 gene
MGI:1923294	Luzp5	leucine zipper protein 5
MGI:1923373	Gpsm2	G-protein signalling modulator 2 (AGS3-like, C. elegans)
MGI:1923639	Ankrd48	ankyrin repeat domain 48
MGI:1923813	Qrsl1	glutaminyl-tRNA synthase (glutamine-hydrolyzing)-like 1
MGI:1923816	1500005K14Rik	RIKEN cDNA 1500005K14 gene
MGI:1923864	Immt	inner membrane protein, mitochondrial
MGI:1924057	Phf12	PHD finger protein 12
MGI:1924104	Gpr30	G protein-coupled receptor 30
MGI:1924149	Golga1	golgi autoantigen, golgin subfamily a, 1
MGI:1924219	Chst1	carbohydrate (keratan sulfate Gal-6) sulfotransferase 1
MGI:1924375	9230117N10Rik	RIKEN cDNA 9230117N10 gene
MGI:1924885	Socs6	suppressor of cytokine signaling 6
MGI:1925619	Icam4	intercellular adhesion molecule 4, Landsteiner-Wiener blood group
MGI:1925638	Mvp	major vault protein
MGI:1925810	Gpr124	G protein-coupled receptor 124
MGI:1926047	Ndor1	NADPH dependent diflavin oxidoreductase 1
MGI:1926078	Rhot1	ras homolog gene family, member T1
MGI:1926097	Prima1	proline rich membrane anchor 1
MGI:1926189	Emilin1	elastin microfibril interfacer 1
MGI:1926218	Cysltr1	cysteinyl leukotriene receptor 1
MGI:1926227	Nup160	nucleoporin 160
MGI:1926249	Car5b	carbonic anhydrase 5b, mitochondrial
MGI:1926321	Postn	periostin, osteoblast specific factor
MGI:1926334	Ppp2r1a	protein phosphatase 2 (formerly 2A), regulatory subunit A (PR 65), alpha isoform
MGI:1926375	Rassf5	Ras association (RalGDS/AF-6) domain family 5
MGI:1926483	Pvrl1	poliovirus receptor-related 1
MGI:1926594	P2ry4	pyrimidinergic receptor P2Y, G-protein coupled, 4
MGI:1926923	Bcmo1	beta-carotene 15,15'-monooxygenase
MGI:1926944	Calcrl	calcitonin receptor-like
MGI:1927073	Slc29a1	solute carrier family 29 (nucleoside transporters), member 1
MGI:1927126	Slc5a7	solute carrier family 5 (choline transporter), member 7
MGI:1927140	Git1	G protein-coupled receptor kinase-interactor 1
MGI:1927186	Nt5c3	5'-nucleotidase, cytosolic III
MGI:1927223	Pard6a	par-6 (partitioning defective 6,) homolog alpha (C. elegans)
MGI:1927225	Tbc1d8	TBC1 domain family, member 8
MGI:1927235	Mbtps1	membrane-bound transcription factor peptidase, site 1
MGI:1927238	Mllt1	myeloid/lymphoid or mixed lineage-leukemia translocation to 1 homolog (Drosophila)
MGI:1927243	Rala	v-ral simian leukemia viral oncogene homolog A (ras related)
MGI:1927343	Rps6kb2	ribosomal protein S6 kinase, polypeptide 2
MGI:1927406	Herpud1	homocysteine-inducible, endoplasmic reticulum stress-inducible, ubiquitin-like domain member 1
MGI:1927470	Spag5	sperm associated antigen 5
MGI:1927549	Foxb1	forkhead box B1
MGI:1927593	Ptges	prostaglandin E synthase
MGI:1927594	Itm2c	integral membrane protein 2C
MGI:1928369	Slc2a5	solute carrier family 2 (facilitated glucose transporter), member 5
MGI:1928370	Rhog	ras homolog gene family, member G
MGI:1928377	Elf4	E74-like factor 4 (ets domain transcription factor)
MGI:1928394	Frap1	FK506 binding protein 12-rapamycin associated protein 1
MGI:1928676	Htra2	HtrA serine peptidase 2
MGI:1928753	Pfdn5	prefoldin 5
MGI:1928765	Scube2	signal peptide, CUB domain, EGF-like 2
MGI:1928947	Scamp4	secretory carrier membrane protein 4
MGI:1928953	Ccl24	chemokine (C-C motif) ligand 24
MGI:1929022	Praf1	polymerase (RNA) I associated factor 1
MGI:1929083	Sectm1	secreted and transmembrane 1
MGI:1929084	Fbxo3	F-box only protein 3
MGI:1929092	Rbm14	RNA binding motif protein 14
MGI:1929100	Stam2	signal transducing adaptor molecule (SH3 domain and ITAM motif) 2
MGI:1929270	Dstn	destrin
MGI:1929461	Lphn1	latrophilin 1
MGI:1929464	Sec11l1	Sec11-like 1 (S. cerevisiae)
MGI:1929628	Rsad2	radical S-adenosyl methionine domain containing 2
MGI:1929645	Rec8L1	REC8-like 1 (yeast)
MGI:1929657	1600020H07Rik	RIKEN cDNA 1600020H07 gene
MGI:1929676	Gpr73	G protein-coupled receptor 73
MGI:1929701	Metap2	methionine aminopeptidase 2
MGI:1929878	Smoc1	SPARC related modular calcium binding 1
MGI:1929897	Clstn2	calsyntenin 2
MGI:1929940	Lu	Lutheran blood group (Auberger b antigen included)
MGI:1930025	Psors1c2	psoriasis susceptibility 1 candidate 2 (human)
MGI:1930076	Rps6ka4	ribosomal protein S6 kinase, polypeptide 4
MGI:1930088	Clcf1	cardiotrophin-like cytokine factor 1
MGI:1930125	Pdcd1lg2	programmed cell death 1 ligand 2
MGI:1930134	Ern1	endoplasmic reticulum (ER) to nucleus signalling 1
MGI:1930146	Pmaip1	phorbol-12-myristate-13-acetate-induced protein 1
MGI:1930768	Arid3b	AT rich interactive domain 3B (Bright like)
MGI:1930780	Myh10	myosin, heavy polypeptide 10, non-muscle
MGI:1930788	Arl10a	ADP-ribosylation factor-like 10A
MGI:1930867	Apbh	androgen-binding protein eta
MGI:1931139	Ppp1r14a	protein phosphatase 1, regulatory (inhibitor) subunit 14A
MGI:1931441	Qtrt1	queuine tRNA-ribosyltransferase 1
MGI:1931465	Pycard	PYD and CARD domain containing
MGI:1931553	Rhoq	ras homolog gene family, member Q
MGI:1931787	Scyl1	SCY1-like 1 (S. cerevisiae)
MGI:1931797	Ckap2	cytoskeleton associated protein 2
MGI:1931825	Chst5	carbohydrate (N-acetylglucosamine 6-O) sulfotransferase 5
MGI:1931834	Nckipsd	NCK interacting protein with SH3 domain
MGI:1931874	Dnajb1	DnaJ (Hsp40) homolog, subfamily B, member 1
MGI:1932136	C1qtnf3	C1q and tumor necrosis factor related protein 3
MGI:1932288	Egln3	EGL nine homolog 3 (C. elegans)
MGI:1932339	Sf3b1	splicing factor 3b, subunit 1
MGI:1932395	Rrbp1	ribosome binding protein 1
MGI:1932535	Glis2	GLIS family zinc finger 2
MGI:1932575	Sp6	trans-acting transcription factor 6
MGI:1932576	Akap12	A kinase (PRKA) anchor protein (gravin) 12
MGI:1932622	Cstf2t	cleavage stimulation factor, 3' pre-RNA subunit 2, tau
MGI:1932682	Cxcl16	chemokine (C-X-C motif) ligand 16
MGI:1933126	Cdk5rap3	CDK5 regulatory subunit associated protein 3
MGI:1933199	Setbp1	SET binding protein 1
MGI:1933289	Gtf2a2	general transcription factor II A, 2
MGI:1933365	Sytl1	synaptotagmin-like 1
MGI:1933366	Sytl2	synaptotagmin-like 2
MGI:1933427	Akr1c6	aldo-keto reductase family 1, member C6
MGI:1933438	Slc16a3	solute carrier family 16 (monocarboxylic acid transporters), member 3
MGI:1933532	Slc12a9	solute carrier family 12 (potassium/chloride transporters), member 9
MGI:1933533	Hamp1	hepcidin antimicrobial peptide 1
MGI:1933786	Dnaja3	DnaJ (Hsp40) homolog, subfamily A, member 3
MGI:1933820	Jam2	junction adhesion molecule 2
MGI:1933825	Jam3	junction adhesion molecule 3
MGI:1933947	Rtn1	reticulon 1
MGI:1933966	Mcam	melanoma cell adhesion molecule
MGI:1934030	Dleu2	deleted in lymphocytic leukemia, 2
MGI:1934582	Cxcr6	chemokine (C-X-C motif) receptor 6
MGI:1934765	Gpnmb	glycoprotein (transmembrane) nmb
MGI:2135548	Il24	interleukin 24
MGI:2135593	Hadha	hydroxyacyl-Coenzyme A dehydrogenase/3-ketoacyl-Coenzyme A thiolase/enoyl-Coenzyme A hydratase (trifunctional protein), alpha subunit
MGI:2135601	Slc1a4	solute carrier family 1 (glutamate/neutral amino acid transporter), member 4
MGI:2135608	Pard3	par-3 (partitioning defective 3) homolog (C. elegans)
MGI:2135637	Park7	Parkinson disease (autosomal recessive, early onset) 7
MGI:2135756	Hspb8	heat shock 27kDa protein 8
MGI:2135760	Sgpp1	sphingosine-1-phosphate phosphatase 1
MGI:2135874	Cpn1	carboxypeptidase N, polypeptide 1
MGI:2135916	Kcnip2	Kv channel-interacting protein 2
MGI:2135951	Mpv17l	Mpv17 transgene, kidney disease mutant-like
MGI:2135960	Slc12a6	solute carrier family 12, member 6
MGI:2135962	Gorasp2	golgi reassembly stacking protein 2
MGI:2136886	Rtn4r	reticulon 4 receptor
MGI:2137026	P2rx5	purinergic receptor P2X, ligand-gated ion channel, 5
MGI:2137361	Slc28a3	solute carrier family 28 (sodium-coupled nucleoside transporter), member 3
MGI:2137648	Ifi30	interferon gamma inducible protein 30
MGI:2137670	Csda	cold shock domain protein A
MGI:2138283	Chst10	carbohydrate sulfotransferase 10
MGI:2139714	Lphn2	latrophilin 2
MGI:2140151	Nol6	nucleolar protein family 6 (RNA-associated)
MGI:2140592	Cdw92	CDW92 antigen
MGI:2140945	Aprin	androgen-induced proliferation inhibitor
MGI:2141917	Prkd2	protein kinase D2
MGI:2142346	Strn4	striatin, calmodulin binding protein 4
MGI:2143539	Gls2	glutaminase 2 (liver, mitochondrial)
MGI:2145349	Ccrk	cell cycle related kinase
MGI:2145895	Slc38a1	solute carrier family 38, member 1
MGI:2145950	Scrib	scribbled homolog (Drosophila)
MGI:2146616	Eaf2	ELL associated factor 2
MGI:2146620	Srl	sarcalumenin
MGI:2146974	Safb	scaffold attachment factor B
MGI:2147834	Slc6a8	solute carrier family 6 (neurotransmitter transporter, creatine), member 8
MGI:2148066	Slc38a5	solute carrier family 38, member 5
MGI:2148705	Foxp2	forkhead box P2
MGI:2149010	Dock2	dedicator of cyto-kinesis 2
MGI:2149330	Slc5a5	solute carrier family 5 (sodium iodide symporter), member 5
MGI:2149820	Nans	N-acetylneuraminic acid synthase (sialic acid synthase)
MGI:2149961	Pawr	PRKC, apoptosis, WT1, regulator
MGI:2150150	Slc4a10	solute carrier family 4, sodium bicarbonate cotransporter-like, member 10
MGI:2150641	Edg8	endothelial differentiation, sphingolipid G-protein-coupled receptor, 8
MGI:2150920	Fgfrl1	fibroblast growth factor receptor-like 1
MGI:2151053	Serpinb7	serine (or cysteine) peptidase inhibitor, clade B, member 7
MGI:2151071	C1galt1	core 1 UDP-galactose:N-acetylgalactosamine-alpha-R beta 1,3-galactosyltransferase
MGI:2151253	Calca	calcitonin/calcitonin-related polypeptide, alpha
MGI:2152346	Taf4a	TAF4A RNA polymerase II, TATA box binding protein (TBP)-associated factor
MGI:2152389	Ivns1abp	influenza virus NS1A binding protein
MGI:2152907	Colec12	collectin sub-family member 12
MGI:2153040	Matp	membrane associated transporter protein
MGI:2153049	Klf16	Kruppel-like factor 16
MGI:2153070	Synpo2	synaptopodin 2
MGI:2153183	Kcnn3	potassium intermediate/small conductance calcium-activated channel, subfamily N, member 3
MGI:2153518	Otx3	orthodenticle homolog 3 (Drosophila)
MGI:2153568	Sp7	trans-acting transcription factor 7
MGI:2153588	Ppp1r3a	protein phosphatase 1, regulatory (inhibitor) subunit 3A
MGI:2153710	Bhlhb4	basic helix-loop-helix domain containing, class B4
MGI:2155865	Rrm2b	ribonucleotide reductase M2 B (TP53 inducible)
MGI:2156528	Elovl6	ELOVL family member 6, elongation of long chain fatty acids (yeast)
MGI:2156841	Recql5	RecQ protein-like 5
MGI:2157018	Nphs2	nephrosis 2 homolog, podocin (human)
MGI:2157166	Rp9h	retinitis pigmentosa 9 homolog (human)
MGI:2157785	Peg10	paternally expressed 10
MGI:2157942	Cd209a	CD209a antigen
MGI:2157945	Cd209c	CD209c antigen
MGI:2157947	Cd209d	CD209d antigen
MGI:2157948	Cd209e	Cd209e antigen
MGI:2158417	Plekhk1	pleckstrin homology domain containing, family K member 1
MGI:2158492	Eraf	erythroid associated factor
MGI:2158663	Pib5pa	phosphatidylinositol (4,5) bisphosphate 5-phosphatase, A
MGI:2158813	Sumo2	SMT3 suppressor of mif two 3 homolog 2 (yeast)
MGI:2159336	Il17rc	interleukin 17 receptor C
MGI:2159727	Il17rd	interleukin 17 receptor D
MGI:2177523	Olfr140	olfactory receptor 140
MGI:2178103	Arhgdia	Rho GDP dissociation inhibitor (GDI) alpha
MGI:2178742	Stab1	stabilin 1
MGI:2178743	Stab2	stabilin 2
MGI:2179507	Fcmd	Fukuyama type congenital muscular dystrophy homolog (human)
MGI:2179523	Fcgr3a	Fc fragment of IgG, low affinity IIIa, receptor
MGI:2180511	Il31ra	interleukin 31 receptor A
MGI:2180557	Rhobtb2	Rho-related BTB domain containing 2
MGI:2181363	Gpr73l1	G protein-coupled receptor 73-like 1
MGI:2182540	Grhl1	grainyhead-like 1 (Drosophila)
MGI:2183441	Psat1	phosphoserine aminotransferase 1
MGI:2183451	Rab40b	Rab40b, member RAS oncogene family
MGI:2183535	Pscdbp	pleckstrin homology, Sec7 and coiled-coil domains, binding protein
MGI:2183926	Cd276	CD276 antigen
MGI:2384298	Sbno1	sno, strawberry notch homolog 1 (Drosophila)
MGI:2384495	Mkl1	MKL (megakaryoblastic leukemia)/myocardin-like 1
MGI:2384802	Eif2b1	eukaryotic translation initiation factor 2B, subunit 1 (alpha)
MGI:2384818	Mtss1	metastasis suppressor 1
MGI:2384820	Kcnj14	potassium inwardly-rectifying channel, subfamily J, member 14
MGI:2384892	Rhot2	ras homolog gene family, member T2
MGI:2385001	Plekhc1	pleckstrin homology domain containing, family C (with FERM domain) member 1
MGI:2385025	Alg12	asparagine-linked glycosylation 12 homolog (yeast, alpha-1,6-mannosyltransferase)
MGI:2385311	Dlat	dihydrolipoamide S-acetyltransferase (E2 component of pyruvate dehydrogenase complex)
MGI:2385317	Tceal1	transcription elongation factor A (SII)-like 1
MGI:2385321	Cchcr1	coiled-coil alpha-helical rod protein 1
MGI:2385618	Mmrn2	multimerin 2
MGI:2385656	Acsbg1	acyl-CoA synthetase bubblegum family member 1
MGI:2385848	Bcas3	breast carcinoma amplified sequence 3
MGI:2385894	Slc26a1	solute carrier family 26 (sulfate transporter), member 1
MGI:2385902	Picalm	phosphatidylinositol binding clathrin assembly protein
MGI:2385955	Defb19	defensin beta 19
MGI:2386741	Slc30a6	solute carrier family 30 (zinc transporter), member 6
MGI:2386976	Abcc10	ATP-binding cassette, sub-family C (CFTR/MRP), member 10
MGI:2387123	Lnpep	leucyl/cystinyl aminopeptidase
MGI:2387801	Snx17	sorting nexin 17
MGI:2388097	Taf3	TAF3 RNA polymerase II, TATA box binding protein (TBP)-associated factor
MGI:2388477	Igsf11	immunoglobulin superfamily, member 11
MGI:2429409	Afm	afamin
MGI:2429603	Irak2	interleukin-1 receptor-associated kinase 2
MGI:2429763	Dock3	dedicator of cyto-kinesis 3
MGI:2429770	Nle1	notchless homolog 1 (Drosophila)
MGI:2441659	Lamp3	lysosomal-associated membrane protein 3
MGI:2441730	Tbl1xr1	transducin (beta)-like 1X-linked receptor 1
MGI:2441856	Sf3b2	splicing factor 3b, subunit 2
MGI:2442192	Eea1	early endosome antigen 1
MGI:2442367	Slc13a4	solute carrier family 13 (sodium/sulfate symporters), member 4
MGI:2442572	Stk38	serine/threonine kinase 38
MGI:2442988	Arfgef1	ADP-ribosylation factor guanine nucleotide-exchange factor 1(brefeldin A-inhibited)
MGI:2443028	Taf2	TAF2 RNA polymerase II, TATA box binding protein (TBP)-associated factor
MGI:2443157	Mib1	mindbomb homolog 1 (Drosophila)
MGI:2443480	Als4	amyotrophic lateral sclerosis 4 homolog (human)
MGI:2443573	Lefty2	Left-right determination factor 2
MGI:2443590	Ddx11	DEAD/H (Asp-Glu-Ala-Asp/His) box polypeptide 11 (CHL1-like helicase homolog, S. cerevisiae)
MGI:2443767	Aaas	achalasia, adrenocortical insufficiency, alacrimia
MGI:2444210	Nr1d1	nuclear receptor subfamily 1, group D, member 1
MGI:2444211	Ppp1r15b	protein phosphatase 1, regulatory (inhibitor) subunit 15b
MGI:2444418	Scara3	scavenger receptor class A, member 3
MGI:2444461	Perld1	per1-like domain containing 1
MGI:2444611	Ipo8	importin 8
MGI:2444681	Hhat	hedgehog acyltransferase
MGI:2444878	Rnd1	Rho family GTPase 1
MGI:2444911	Slc25a29	solute carrier family 25 (mitochondrial carrier, palmitoylcarnitine transporter), member 29
MGI:2444981	Phldb2	pleckstrin homology-like domain, family B, member 2
MGI:2445160	Kcnh8	potassium voltage-gated channel, subfamily H (eag-related), member 8
MGI:2445221	Cd109	CD109 antigen
MGI:2445289	Plac8	placenta-specific 8
MGI:2446219	Arhgef16	Rho guanine nucleotide exchange factor (GEF) 16
MGI:2447160	Cklfsf2a	chemokine-like factor super family 2A
MGI:2447763	Dnd1	dead end homolog 1 (zebrafish)
MGI:2448481	Mgst2	microsomal glutathione S-transferase 2
MGI:2449119	A2m	alpha-2-macroglobulin
MGI:2449205	Nr1d2	nuclear receptor subfamily 1, group D, member 2
MGI:2449455	Scarf1	scavenger receptor class F, member 1
MGI:2449712	Fev	FEV (ETS oncogene family)
MGI:2449923	Egfl7	EGF-like domain 7
MGI:2654070	Sox21	SRY-box containing gene 21
MGI:2655562	Eltd1	EGF, latrophilin seven transmembrane domain containing 1
MGI:2656551	Ang4	angiogenin, ribonuclease A family, member 4
MGI:2656825	A130042E20Rik	RIKEN cDNA A130042E20 gene
MGI:2661187	Dmn	desmuslin
MGI:2665170	P2rx2	purinergic receptor P2X, ligand-gated ion channel, 2
MGI:2673874	P2ry6	pyrimidinergic receptor P2Y, G-protein coupled, 6
MGI:2674130	Cnksr3	Cnksr family member 3
MGI:2680765	Hcrtr2	hypocretin (orexin) receptor 2
MGI:2682295	Pols	polymerase (DNA directed) sigma
MGI:2684845	Arntl2	aryl hydrocarbon receptor nuclear translocator-like 2
MGI:2684847	Gm1	gene model 1, (NCBI)
MGI:2684993	Cyt1	cytokine like 1
MGI:2685715	Heca	headcase homolog (Drosophila)
MGI:2687325	Pigs	phosphatidylinositol glycan, class S
MGI:3028579	Rasgrp3	RAS, guanyl releasing protein 3
MGI:3028921	Clec2e	C-type lectin domain family 2, member e
MGI:3039602	Cd226	CD226 antigen
MGI:3045421	Ank	progressive ankylosis
MGI:87853	a	nonagouti
MGI:87859	Abl1	v-abl Abelson murine leukemia oncogene 1
MGI:87862	Abpa	androgen binding protein alpha
MGI:87866	Acadl	acetyl-Coenzyme A dehydrogenase, long-chain
MGI:87870	Acat1	acetyl-Coenzyme A acetyltransferase 1
MGI:87874	Ace	angiotensin I converting enzyme (peptidyl-dipeptidase A) 1
MGI:87878	Apoc4	apolipoprotein C-IV
MGI:87881	Acp1	acid phosphatase 1, soluble
MGI:87904	Actb	actin, beta, cytoplasmic
MGI:87909	Acta2	actin, alpha 2, smooth muscle, aorta
MGI:87911	Acvr1	activin A receptor, type 1
MGI:87931	Adn	adipsin
MGI:87935	Adra2b	adrenergic receptor, alpha 2b
MGI:87937	Adrb1	adrenergic receptor, beta 1
MGI:87940	Adrbk1	adrenergic receptor kinase, beta 1
MGI:87951	Afp	alpha fetoprotein
MGI:87963	Agt	angiotensinogen (serpin peptidase inhibitor, clade A, member 8)
MGI:87964	Agtr1	angiotensin receptor 1
MGI:87965	Agtr1b	angiotensin receptor 1b
MGI:87968	Ahcy	S-adenosylhomocysteine hydrolase
MGI:87977	Ak1	adenylate kinase 1
MGI:87978	Ak2	adenylate kinase 2
MGI:87979	Ak3l1	adenylate kinase 3 alpha-like 1
MGI:87984	Akp3	alkaline phosphatase 3, intestine, not Mn requiring
MGI:87986	Akt1	thymoma viral proto-oncogene 1
MGI:87991	Alb1	albumin 1
MGI:88002	Ambp	alpha 1 microglobulin/bikunin
MGI:88005	Amelx	amelogenin X chromosome
MGI:88017	Mat1a	methionine adenosyltransferase I, alpha
MGI:88024	Ank1	ankyrin 1, erythroid
MGI:88030	Anxa4	annexin A4
MGI:88038	Fabp4	fatty acid binding protein 4, adipocyte
MGI:88042	Apex1	apurinic/apyrimidinic endonuclease 1
MGI:88049	Apoa1	apolipoprotein A-I
MGI:88052	Apob	apolipoprotein B
MGI:88058	Apoh	apolipoprotein H
MGI:88059	App	amyloid beta (A4) precursor protein
MGI:88065	Araf	v-raf murine sarcoma 3611 viral oncogene homolog
MGI:88075	Arsb	arylsulfatase B
MGI:88095	Serpinc1	serine (or cysteine) peptidase inhibitor, clade C (antithrombin), member 1
MGI:88096	Atf4	activating transcription factor 4
MGI:88110	Atp2a2	ATPase, Ca++ transporting, cardiac muscle, slow twitch 2
MGI:88116	Atp6v0c	ATPase, H+ transporting, V0 subunit C
MGI:88117	Slc7a1	solute carrier family 7 (cationic amino acid transporter, y+ system), member 1
MGI:88121	Avp	arginine vasopressin
MGI:88123	Avpr2	arginine vasopressin receptor 2
MGI:88127	B2m	beta-2 microglobulin
MGI:88135	Tff1	trefoil factor 1
MGI:88138	Bcl2	B-cell leukemia/lymphoma 2
MGI:88139	Bcl2l1	Bcl2-like 1
MGI:88140	Bcl3	B-cell leukemia/lymphoma 3
MGI:88144	Bdkrb1	bradykinin receptor, beta 1
MGI:88151	Glb1	galactosidase, beta 1
MGI:88158	Bgn	biglycan
MGI:88174	Bmi1	B lymphoma Mo-MLV insertion region 1
MGI:88175	Manba	mannosidase, beta A, lysosomal
MGI:88180	Bmp4	bone morphogenetic protein 4
MGI:88182	Bmp6	bone morphogenetic protein 6
MGI:88208	Bsg	basigin
MGI:88222	Bzrp	benzodiazepine receptor, peripheral
MGI:88223	C1qa	complement component 1, q subcomponent, alpha polypeptide
MGI:88225	C1qg	complement component 1, q subcomponent, gamma polypeptide
MGI:88232	C5r1	complement component 5, receptor 1
MGI:88244	S100a8	S100 calcium binding protein A8 (calgranulin A)
MGI:88248	Calb1	calbindin-28K
MGI:88256	Camk2a	calcium/calmodulin-dependent protein kinase II alpha
MGI:88258	Camk4	calcium/calmodulin-dependent protein kinase IV
MGI:88269	Car2	carbonic anhydrase 2
MGI:88276	Ctnnb1	catenin (cadherin associated protein), beta 1, 88kDa
MGI:88278	Serpina6	serine (or cysteine) peptidase inhibitor, clade A, member 6
MGI:88279	Cbl	Casitas B-lineage lymphoma
MGI:88283	Serpinh1	serine (or cysteine) peptidase inhibitor, clade H, member 1
MGI:88294	Cacna1s	calcium channel, voltage-dependent, L type, alpha 1S subunit
MGI:88302	Ccnb1	cyclin B1
MGI:88313	Ccnd1	cyclin D1
MGI:88320	Cd2	CD2 antigen
MGI:88321	Ms4a1	membrane-spanning 4-domains, subfamily A, member 1
MGI:88322	Cd22	CD22 antigen
MGI:88323	Cd24a	CD24a antigen
MGI:88330	Cd37	CD37 antigen
MGI:88332	Cd3e	CD3 antigen, epsilon polypeptide
MGI:88335	Cd4	CD4 antigen
MGI:88338	Cd44	CD44 antigen
MGI:88339	Cd48	CD48 antigen
MGI:88340	Cd5	CD5 antigen
MGI:88341	Cd53	CD53 antigen
MGI:88342	Cd68	CD68 antigen
MGI:88343	Cd69	CD69 antigen
MGI:88346	Cd8a	CD8 antigen, alpha chain
MGI:88348	Cd9	CD9 antigen
MGI:88350	Cdc25c	cell division cycle 25 homolog C (S. cerevisiae)
MGI:88351	Cdc2a	cell division cycle 2 homolog A (S. pombe)
MGI:88353	Cdc2l1	cell division cycle 2-like 1
MGI:88354	Cdh1	cadherin 1
MGI:88355	Cdh2	cadherin 2
MGI:88356	Cdh3	cadherin 3
MGI:88357	Cdk4	cyclin-dependent kinase 4
MGI:88360	Cdx1	caudal type homeo box 1
MGI:88373	Cebpb	CCAAT/enhancer binding protein (C/EBP), beta
MGI:88374	Cel	carboxyl ester lipase
MGI:88380	F2	coagulation factor II
MGI:88381	F3	coagulation factor III
MGI:88383	F8	coagulation factor VIII
MGI:88385	Cfh	complement component factor h
MGI:88388	Cftr	cystic fibrosis transmembrane conductance regulator homolog
MGI:88390	Cga	glycoprotein hormones, alpha subunit
MGI:88413	Ckm	creatine kinase, muscle
MGI:88423	Clu	clusterin
MGI:88436	Cnga1	cyclic nucleotide gated channel alpha 1
MGI:88437	Cnp1	cyclic nucleotide phosphodiesterase 1
MGI:88451	Col18a1	procollagen, type XVIII, alpha 1
MGI:88453	Col3a1	procollagen, type III, alpha 1
MGI:88454	Col4a1	procollagen, type IV, alpha 1
MGI:88455	Col4a2	procollagen, type IV, alpha 2
MGI:88463	Col8a1	procollagen, type VIII, alpha 1
MGI:88465	Col9a1	procollagen, type IX, alpha 1
MGI:88467	Col1a1	procollagen, type I, alpha 1
MGI:88468	Col1a2	procollagen, type I, alpha 2
MGI:88470	Comt	catechol-O-methyltransferase
MGI:88489	Cr2	complement receptor 2
MGI:88490	Crabp1	cellular retinoic acid binding protein I
MGI:88491	Crabp2	cellular retinoic acid binding protein II
MGI:88494	Creb1	cAMP responsive element binding protein 1
MGI:88496	Crh	corticotropin releasing hormone
MGI:88497	Crhbp	corticotropin releasing hormone binding protein
MGI:88498	Crhr1	corticotropin releasing hormone receptor 1
MGI:88501	Crip1	cysteine-rich protein 1 (intestinal)
MGI:88508	Crk	v-crk sarcoma virus CT10 oncogene homolog (avian)
MGI:88513	Crry	complement receptor related protein
MGI:88529	Cs	citrate synthase
MGI:88547	Csnk2a2	casein kinase II, alpha 2, polypeptide
MGI:88556	Ctla4	cytotoxic T-lymphocyte-associated protein 4
MGI:88558	Ctrl	chymotrypsin-like
MGI:88564	Ctsl	cathepsin L
MGI:88568	Cutl1	cut-like 1 (Drosophila)
MGI:88574	Cybb	cytochrome b-245, beta polypeptide
MGI:88582	Cyp11a1	cytochrome P450, family 11, subfamily a, polypeptide 1
MGI:88584	Cyp11b2	cytochrome P450, family 11, subfamily b, polypeptide 2
MGI:88586	Cyp17a1	cytochrome P450, family 17, subfamily a, polypeptide 1
MGI:88587	Cyp19a1	cytochrome P450, family 19, subfamily a, polypeptide 1
MGI:88588	Cyp1a1	cytochrome P450, family 1, subfamily a, polypeptide 1
MGI:88589	Cyp1a2	cytochrome P450, family 1, subfamily a, polypeptide 2
MGI:88590	Cyp1b1	cytochrome P450, family 1, subfamily b, polypeptide 1
MGI:88591	Cyp21a1	cytochrome P450, family 21, subfamily a, polypeptide 1
MGI:88593	Cyp24a1	cytochrome P450, family 24, subfamily a, polypeptide 1
MGI:88600	Cyp2b9	cytochrome P450, family 2, subfamily b, polypeptide 9
MGI:88607	Cyp2e1	cytochrome P450, family 2, subfamily e, polypeptide 1
MGI:88609	Cyp3a11	cytochrome P450, family 3, subfamily a, polypeptide 11
MGI:88613	Cyr61	cysteine rich protein 61
MGI:891971	Serpina1a	serine (or cysteine) peptidase inhibitor, clade A, member 1a
MGI:892001	Slc22a6	solute carrier family 22 (organic anion transporter), member 6
MGI:892013	Agrp	agouti related protein
MGI:892014	Sfrp1	secreted frizzled-related sequence protein 1
MGI:892019	Klk1	kallikrein 1
MGI:892032	Frzb	frizzled-related protein
MGI:892977	Slc26a2	solute carrier family 26 (sulfate transporter), member 2
MGI:892995	Dnajc5	DnaJ (Hsp40) homolog, subfamily C, member 5
MGI:893573	Prap1	proline-rich acidic protein 1
MGI:893575	Plscr1	phospholipid scramblase 1
MGI:893578	Scarb1	scavenger receptor class B, member 1
MGI:893580	Prtn3	proteinase 3
MGI:893588	Cirbp	cold inducible RNA binding protein
MGI:893592	Ager	advanced glycosylation end product-specific receptor
MGI:894288	Sepp1	selenoprotein P, plasma, 1
MGI:894293	Smad4	MAD homolog 4 (Drosophila)
MGI:894311	Pirb	paired-Ig-like receptor B
MGI:894312	Crhr2	corticotropin releasing hormone receptor 2
MGI:894320	Prdx6	peroxiredoxin 6
MGI:894659	Hbp1	high mobility group box transcription factor 1
MGI:894667	Serpinb9d	serine (or cysteine) peptidase inhibitor, clade B, member 9d
MGI:894670	Ldb2	LIM domain binding 2
MGI:894678	Aurka	aurora kinase A
MGI:894696	Serping1	serine (or cysteine) peptidase inhibitor, clade G, member 1
MGI:894698	Sgca	sarcoglycan, alpha (dystrophin-associated glycoprotein)
MGI:894806	Mylk	myosin, light polypeptide kinase
MGI:94859	Dao1	D-amino acid oxidase 1
MGI:94871	Dci	dodecenoyl-Coenzyme A delta isomerase (3,2 trans-enoyl-Coenyme A isomerase)
MGI:94872	Dcn	decorin
MGI:94900	Dlk1	delta-like 1 homolog (Drosophila)
MGI:94909	Dmd	dystrophin, muscular dystrophy
MGI:94912	Dnmt1	DNA methyltransferase (cytosine-5) 1
MGI:94917	Dpep1	dipeptidase 1 (renal)
MGI:94919	Dpp4	dipeptidylpeptidase 4
MGI:94924	Drd2	dopamine receptor 2
MGI:95276	Epha7	Eph receptor A7
MGI:95278	Epha2	Eph receptor A2
MGI:95283	Edn1	endothelin 1
MGI:95288	Eef2	eukaryotic translation elongation factor 2
MGI:95294	Egfr	epidermal growth factor receptor
MGI:95295	Egr1	early growth response 1
MGI:95296	Egr2	early growth response 2
MGI:95299	Eif2s1	eukaryotic translation initiation factor 2, subunit 1 alpha
MGI:95301	Eif3s10	eukaryotic translation initiation factor 3, subunit 10 (theta)
MGI:95305	Eif4e	eukaryotic translation initiation factor 4E
MGI:95317	Eln	elastin
MGI:95321	Emb	embigin
MGI:95388	Emx2	empty spiracles homolog 2 (Drosophila)
MGI:95392	Eng	endoglin
MGI:95393	Eno1	enolase 1, alpha non-neuron
MGI:95394	Eno2	enolase 2, gamma neuronal
MGI:95410	Erbb2	v-erb-b2 erythroblastic leukemia viral oncogene homolog 2, neuro/glioblastoma derived oncogene homolog (avian)
MGI:95411	Erbb3	v-erb-b2 erythroblastic leukemia viral oncogene homolog 3 (avian)
MGI:95420	Es1	esterase 1
MGI:95453	Smarcad1	SWI/SNF-related, matrix-associated actin-dependent regulator of chromatin, subfamily a, containing DEAD/H box 1`
MGI:95456	Ets2	E26 avian leukemia oncogene 2, 3' domain
MGI:95476	Fabp3	fatty acid binding protein 3, muscle and heart
MGI:95479	Fabp1	fatty acid binding protein 1, liver
MGI:95480	Fancc	Fanconi anemia, complementation group C
MGI:95481	Ptk2	PTK2 protein tyrosine kinase 2
MGI:95484	Fas	Fas (TNF receptor superfamily member)
MGI:95489	Fbn1	fibrillin 1
MGI:95496	Fcer1g	Fc receptor, IgE, high affinity I, gamma polypeptide
MGI:95497	Fcer2a	Fc receptor, IgE, low affinity II, alpha polypeptide
MGI:95498	Fcgr1	Fc receptor, IgG, high affinity I
MGI:95499	Fcgr2b	Fc receptor, IgG, low affinity IIb
MGI:95500	Fcgr3	Fc receptor, IgG, low affinity III
MGI:95513	Fech	ferrochelatase
MGI:95514	Fes	feline sarcoma oncogene
MGI:95515	Fgf1	fibroblast growth factor 1
MGI:95516	Fgf2	fibroblast growth factor 2
MGI:95517	Fgf3	fibroblast growth factor 3
MGI:95518	Fgf4	fibroblast growth factor 4
MGI:95519	Fgf5	fibroblast growth factor 5
MGI:95520	Fgf6	fibroblast growth factor 6
MGI:95521	Fgf7	fibroblast growth factor 7
MGI:95522	Fgfr1	fibroblast growth factor receptor 1
MGI:95523	Fgfr2	fibroblast growth factor receptor 2
MGI:95524	Fgfr3	fibroblast growth factor receptor 3
MGI:95525	Fgfr4	fibroblast growth factor receptor 4
MGI:95526	Fgg	fibrinogen, gamma polypeptide
MGI:95537	Ctgf	connective tissue growth factor
MGI:95541	Fkbp1a	FK506 binding protein 1a
MGI:95542	Fkbp2	FK506 binding protein 2
MGI:95553	Flg	filaggrin
MGI:95556	Flna	filamin, alpha
MGI:95558	Flt1	FMS-like tyrosine kinase 1
MGI:95559	Flt3	FMS-like tyrosine kinase 3
MGI:95560	Flt3l	FMS-like tyrosine kinase 3 ligand
MGI:95561	Flt4	FMS-like tyrosine kinase 4
MGI:95574	Fos	FBJ osteosarcoma oncogene
MGI:95583	Fshr	follicle stimulating hormone receptor
MGI:95588	Fth1	ferritin heavy chain 1
MGI:95594	Fut4	fucosyltransferase 4
MGI:95602	Fyn	Fyn proto-oncogene
MGI:95607	G6pc	glucose-6-phosphatase, catalytic
MGI:95618	Gabra6	gamma-aminobutyric acid (GABA-A) receptor, subunit alpha 6
MGI:95623	Gabrg2	gamma-aminobutyric acid (GABA-A) receptor, subunit gamma 2
MGI:95632	Gad1	glutamic acid decarboxylase 1
MGI:95634	Gad2	glutamic acid decarboxylase 2
MGI:95636	Galc	galactosylceramidase
MGI:95637	Gal	galanin
MGI:95639	Gap43	growth associated protein 43
MGI:95654	Gart	phosphoribosylglycinamide formyltransferase
MGI:95655	Gas1	growth arrest specific 1
MGI:95660	Gas6	growth arrest specific 6
MGI:95661	Gata1	GATA binding protein 1
MGI:95662	Gata2	GATA binding protein 2
MGI:95663	Gata3	GATA binding protein 3
MGI:95664	Gata4	GATA binding protein 4
MGI:95665	Gba	glucosidase, beta, acid
MGI:95666	Gbp1	guanylate nucleotide binding protein 1
MGI:95669	Gc	group specific component
MGI:95674	Gcg	glucagon
MGI:95675	Gch1	GTP cyclohydrolase 1
MGI:95688	Gdf5	growth differentiation factor 5
MGI:95698	Gfpt1	glutamine fructose-6-phosphate transaminase 1
MGI:95704	Ggta1	glycoprotein galactosyltransferase alpha 1, 3
MGI:95706	Ggt1	gamma-glutamyltransferase 1
MGI:95708	Ghr	growth hormone receptor
MGI:95709	Ghrh	growth hormone releasing hormone
MGI:95712	Gpr83	G protein-coupled receptor 83
MGI:95713	Gja1	gap junction membrane channel protein alpha 1
MGI:95714	Gja3	gap junction membrane channel protein alpha 3
MGI:95715	Gja4	gap junction membrane channel protein alpha 4
MGI:95716	Gja5	gap junction membrane channel protein alpha 5
MGI:95718	Gja7	gap junction membrane channel protein alpha 7
MGI:95719	Gjb1	gap junction membrane channel protein beta 1
MGI:95720	Gjb2	gap junction membrane channel protein beta 2
MGI:95721	Gjb3	gap junction membrane channel protein beta 3
MGI:95723	Gjb5	gap junction membrane channel protein beta 5
MGI:95727	Gli1	GLI-Kruppel family member GLI1
MGI:95729	Gli3	GLI-Kruppel family member GLI3
MGI:95755	Slc2a1	solute carrier family 2 (facilitated glucose transporter), member 1
MGI:95757	Slc2a3	solute carrier family 2 (facilitated glucose transporter), member 3
MGI:95758	Slc2a4	solute carrier family 2 (facilitated glucose transporter), member 4
MGI:95759	Glycam1	glycosylation dependent cell adhesion molecule 1
MGI:95767	Gna12	guanine nucleotide binding protein, alpha 12
MGI:95768	Gna13	guanine nucleotide binding protein, alpha 13
MGI:95772	Gnai2	guanine nucleotide binding protein, alpha inhibiting 2
MGI:95776	Gnaq	guanine nucleotide binding protein, alpha q polypeptide
MGI:95777	Gnas	GNAS (guanine nucleotide binding protein, alpha stimulating) complex locus
MGI:95778	Gnat1	guanine nucleotide binding protein, alpha transducing 1
MGI:95792	Got2	glutamate oxaloacetate transaminase 2, mitochondrial
MGI:95794	Lrp2	low density lipoprotein receptor-related protein 2
MGI:95797	Gpi1	glucose phosphate isomerase 1
MGI:95806	Aes	amino-terminal enhancer of split
MGI:95808	Gria1	glutamate receptor, ionotropic, AMPA1 (alpha 1)
MGI:95809	Gria2	glutamate receptor, ionotropic, AMPA2 (alpha 2)
MGI:95810	Gria3	glutamate receptor, ionotropic, AMPA3 (alpha 3)
MGI:95811	Gria4	glutamate receptor, ionotropic, AMPA4 (alpha 4)
MGI:95813	Grid2	glutamate receptor, ionotropic, delta 2
MGI:95814	Grik1	glutamate receptor, ionotropic, kainate 1
MGI:95815	Grik2	glutamate receptor, ionotropic, kainate 2 (beta 2)
MGI:95816	Grik3	glutamate receptor, ionotropic, kainate 3
MGI:95817	Grik4	glutamate receptor, ionotropic, kainate 4
MGI:95818	Grik5	glutamate receptor, ionotropic, kainate 5 (gamma 2)
MGI:95819	Grin1	glutamate receptor, ionotropic, NMDA1 (zeta 1)
MGI:95820	Grin2a	glutamate receptor, ionotropic, NMDA2A (epsilon 1)
MGI:95821	Grin2b	glutamate receptor, ionotropic, NMDA2B (epsilon 2)
MGI:95822	Grin2c	glutamate receptor, ionotropic, NMDA2C (epsilon 3)
MGI:95823	Grin2d	glutamate receptor, ionotropic, NMDA2D (epsilon 4)
MGI:95832	Grn	granulin
MGI:95833	Grp	gastrin releasing peptide
MGI:95834	Pdia3	protein disulfide isomerase associated 3
MGI:95835	Hspa5	heat shock 70kD protein 5 (glucose-regulated protein)
MGI:95836	Grpr	gastrin releasing peptide receptor
MGI:95860	Gstm1	glutathione S-transferase, mu 1
MGI:95872	Gusb	glucuronidase, beta
MGI:95895	H2-Aa	histocompatibility 2, class II antigen A, alpha
MGI:95896	H2-D1	histocompatibility 2, D region locus 1
MGI:95904	H2-K1	histocompatibility 2, K1, K region
MGI:95915	H2-M3	histocompatibility 2, M region locus 3
MGI:95929	H2-Q10	histocompatibility 2, Q region locus 10
MGI:96010	Hal	histidine ammonia lyase
MGI:96011	Hao1	hydroxyacid oxidase 1, liver
MGI:96015	Hba-a1	hemoglobin alpha, adult chain 1
MGI:96024	Hbb-bh1	hemoglobin Z, beta-like embryonic chain
MGI:96051	Serpind1	serine (or cysteine) peptidase inhibitor, clade D, member 1
MGI:96052	Hck	hemopoietic cell kinase
MGI:96055	Ptpn6	protein tyrosine phosphatase, non-receptor type 6
MGI:96067	Hdh	Huntington disease gene homolog
MGI:96070	Hbegf	heparin-binding EGF-like growth factor
MGI:96071	Hesx1	homeo box gene expressed in ES cells
MGI:96073	Hexa	hexosaminidase A
MGI:96079	Hgf	hepatocyte growth factor
MGI:96086	Hhex	hematopoietically expressed homeobox
MGI:96103	Hk1	hexokinase 1
MGI:96112	Hmbs	hydroxymethylbilane synthase
MGI:96113	Hmgb1	high mobility group box 1
MGI:96136	Hmgn2	high mobility group nucleosomal binding domain 2
MGI:96159	Hmgcr	3-hydroxy-3-methylglutaryl-Coenzyme A reductase
MGI:96160	Hmga1	high mobility group AT-hook 1
MGI:96163	Hmox1	heme oxygenase (decycling) 1
MGI:96170	Hoxa1	homeo box A1
MGI:96173	Hoxa13	homeo box A13
MGI:96175	Hoxa3	homeo box A3
MGI:96180	Hoxa9	homeo box A9
MGI:96182	Hoxb1	homeo box B1
MGI:96183	Hoxb2	homeo box B2
MGI:96184	Hoxb3	homeo box B3
MGI:96186	Hoxb5	homeo box B5
MGI:96188	Hoxb7	homeo box B7
MGI:96202	Hoxd10	homeo box D10
MGI:96207	Hoxd3	homeo box D3
MGI:96213	Hpd	4-hydroxyphenylpyruvic acid dioxygenase
MGI:96216	Lipc	lipase, hepatic
MGI:96224	Hras1	Harvey rat sarcoma virus oncogene 1
MGI:96231	Hspa1l	heat shock protein 1-like
MGI:96233	Hsd3b1	hydroxysteroid dehydrogenase-1, delta<5>-3-beta
MGI:96238	Hsf1	heat shock factor 1
MGI:96240	Hspb1	heat shock protein 1
MGI:96242	Hspd1	heat shock protein 1 (chaperonin)
MGI:96245	Hspa9a	heat shock protein 9A
MGI:96247	Hspcb	heat shock protein 1, beta
MGI:96250	Hspca	heat shock protein 1, alpha
MGI:96281	Htr2c	5-hydroxytryptamine (serotonin) receptor 2C
MGI:96283	Htr5a	5-hydroxytryptamine (serotonin) receptor 5A
MGI:96285	Slc6a4	solute carrier family 6 (neurotransmitter transporter, serotonin), member 4
MGI:96382	Iapp	islet amyloid polypeptide
MGI:96391	Ica1	islet cell autoantigen 1
MGI:96392	Icam1	intercellular adhesion molecule
MGI:96394	Icam2	intercellular adhesion molecule 2
MGI:96397	Id2	inhibitor of DNA binding 2
MGI:96416	Indo	indoleamine-pyrrole 2,3 dioxygenase
MGI:96432	Igf1	insulin-like growth factor 1
MGI:96433	Igf1r	insulin-like growth factor I receptor
MGI:96434	Igf2	insulin-like growth factor 2
MGI:96435	Igf2r	insulin-like growth factor 2 receptor
MGI:96436	Igfbp1	insulin-like growth factor binding protein 1
MGI:96437	Igfbp2	insulin-like growth factor binding protein 2
MGI:96439	Igfbp4	insulin-like growth factor binding protein 4
MGI:96440	Igfbp5	insulin-like growth factor binding protein 5
MGI:96441	Igfbp6	insulin-like growth factor binding protein 6
MGI:96448	Igh-6	immunoglobulin heavy chain 6 (heavy chain of IgM)
MGI:96522	Rbpsuh	recombining binding protein suppressor of hairless (Drosophila)
MGI:96534	Ii	Ia-associated invariant chain
MGI:96537	Il10	interleukin 10
MGI:96539	Il12a	interleukin 12a
MGI:96540	Il12b	interleukin 12b
MGI:96541	Il13	interleukin 13
MGI:96542	Il1a	interleukin 1 alpha
MGI:96543	Il1b	interleukin 1 beta
MGI:96544	Casp1	caspase 1
MGI:96545	Il1r1	interleukin 1 receptor, type I
MGI:96547	Il1rn	interleukin 1 receptor antagonist
MGI:96548	Il2	interleukin 2
MGI:96549	Il2ra	interleukin 2 receptor, alpha chain
MGI:96550	Il2rb	interleukin 2 receptor, beta chain
MGI:96551	Il2rg	interleukin 2 receptor, gamma chain
MGI:96552	Il3	interleukin 3
MGI:96553	Il3ra	interleukin 3 receptor, alpha chain
MGI:96556	Il4	interleukin 4
MGI:96557	Il5	interleukin 5
MGI:96558	Il5ra	interleukin 5 receptor, alpha
MGI:96559	Il6	interleukin 6
MGI:96561	Il7	interleukin 7
MGI:96562	Il7r	interleukin 7 receptor
MGI:96563	Il9	interleukin 9
MGI:96572	Ins1	insulin I
MGI:96581	Ipp	IAP promoted placental gene
MGI:96590	Irf1	interferon regulatory factor 1
MGI:96591	Irf2	interferon regulatory factor 2
MGI:96599	Itga1	integrin alpha 1
MGI:96600	Itga2	integrin alpha 2
MGI:96601	Itga2b	integrin alpha 2b
MGI:96602	Itga3	integrin alpha 3
MGI:96603	Itga4	integrin alpha 4
MGI:96604	Itga5	integrin alpha 5 (fibronectin receptor alpha)
MGI:96605	Itga6	integrin alpha 6
MGI:96606	Itgal	integrin alpha L
MGI:96607	Itgam	integrin alpha M
MGI:96608	Itgav	integrin alpha V
MGI:96609	Itgax	integrin alpha X
MGI:96610	Itgb1	integrin beta 1 (fibronectin receptor beta)
MGI:96612	Itgb3	integrin beta 3
MGI:96613	Itgb4	integrin beta 4
MGI:96614	Itgb5	integrin beta 5
MGI:96617	Cd47	CD47 antigen (Rh-related antigen, integrin-associated signal transducer)
MGI:96621	Itk	IL2-inducible T-cell kinase
MGI:96622	Itpa	inosine triphosphatase (nucleoside triphosphate pyrophosphatase)
MGI:96623	Itpr1	inositol 1,4,5-triphosphate receptor 1
MGI:96624	Itpr3	inositol 1,4,5-triphosphate receptor 3
MGI:96629	Jak2	Janus kinase 2
MGI:96646	Jun	Jun oncogene
MGI:96648	Jund1	Jun proto-oncogene related gene d1
MGI:96650	Jup	junction plakoglobin
MGI:96659	Kcna2	potassium voltage-gated channel, shaker-related subfamily, member 2
MGI:96661	Kcna4	potassium voltage-gated channel, shaker-related subfamily, member 4
MGI:96662	Kcna5	potassium voltage-gated channel, shaker-related subfamily, member 5
MGI:96669	Kcnc3	potassium voltage gated channel, Shaw-related subfamily, member 3
MGI:96677	Kit	kit oncogene
MGI:96680	Kras	v-Ki-ras2 Kirsten rat sarcoma viral oncogene homolog
MGI:96683	Kdr	kinase insert domain protein receptor
MGI:96688	Krt1-14	keratin complex 1, acidic, gene 14
MGI:96690	Krt1-16	keratin complex 1, acidic, gene 16
MGI:96693	Krt1-19	keratin complex 1, acidic, gene 19
MGI:96704	Krt2-7	keratin complex 2, basic, gene 7
MGI:96709	Ky	kyphoscoliosis peptidase
MGI:96739	Stmn1	stathmin 1
MGI:96743	Lamb1-1	laminin B1 subunit 1
MGI:96745	Lamp1	lysosomal membrane glycoprotein 1
MGI:96748	Lamp2	lysosomal membrane glycoprotein 2
MGI:96749	Anpep	alanyl (membrane) aminopeptidase
MGI:96755	Lcat	lecithin cholesterol acyltransferase
MGI:96756	Lck	lymphocyte protein tyrosine kinase
MGI:96759	Ldh1	lactate dehydrogenase 1, A chain
MGI:96763	Ldh2	lactate dehydrogenase 2, B chain
MGI:96764	Ldh3	lactate dehydrogenase 3, C chain, sperm specific
MGI:96770	Lef1	lymphoid enhancer binding factor 1
MGI:96777	Lgals1	lectin, galactose binding, soluble 1
MGI:96778	Lgals3	lectin, galactose binding, soluble 3
MGI:96783	Lhcgr	luteinizing hormone/choriogonadotropin receptor
MGI:96788	Lifr	leukemia inhibitory factor receptor
MGI:96789	Lip1	lysosomal acid lipase 1
MGI:96790	Lipe	lipase, hormone sensitive
MGI:96819	Anxa1	annexin A1
MGI:96820	Lpl	lipoprotein lipase
MGI:96828	Lrp1	low density lipoprotein receptor-related protein 1
MGI:96832	Lsp1	lymphocyte specific 1
MGI:96837	Ltf	lactotransferrin
MGI:96878	Blnk	B-cell linker
MGI:96881	Ly6d	lymphocyte antigen 6 complex, locus D
MGI:96882	Ly6c	lymphocyte antigen 6 complex, locus C
MGI:96885	Ly9	lymphocyte antigen 9
MGI:96897	Lyzs	lysozyme
MGI:96907	Marcks	myristoylated alanine rich protein kinase C substrate
MGI:96909	Maf	avian musculoaponeurotic fibrosarcoma (v-maf) AS42 oncogene homolog
MGI:96912	Mag	myelin-associated glycoprotein
MGI:96920	Ascl2	achaete-scute complex homolog-like 2 (Drosophila)
MGI:96923	Mbl1	mannose binding lectin (A)
MGI:96924	Mbl2	mannose binding lectin (C)
MGI:96925	Mbp	myelin basic protein
MGI:96930	Mcc	mutated in colorectal cancers
MGI:96937	Mcpt1	mast cell protease 1
MGI:96938	Mcpt2	mast cell protease 2
MGI:96940	Mcpt4	mast cell protease 4
MGI:96941	Mcpt5	mast cell protease 5
MGI:96942	Mcpt6	mast cell protease 6
MGI:96945	Mcsp	mitochondrial capsule selenoprotein
MGI:96949	Mdk	midkine
MGI:96952	Mdm2	transformed mouse 3T3 cell double minute 2
MGI:96955	Slc3a2	solute carrier family 3 (activators of dibasic and neutral amino acid transport), member 2
MGI:96963	Mep1a	meprin 1 alpha
MGI:96968	Mest	mesoderm specific transcript
MGI:96969	Met	met proto-oncogene
MGI:96974	Kitl	kit ligand
MGI:96976	Mgp	matrix Gla protein
MGI:96977	Mgmt	O-6-methylguanine-DNA methyltransferase
MGI:96982	Mif	macrophage migration inhibitory factor
MGI:96990	Mip	major intrinsic protein of eye lens fiber
MGI:96995	Mll	myeloid/lymphoid or mixed-lineage leukemia
MGI:97004	Mme	membrane metallo endopeptidase
MGI:97005	Mmp12	matrix metallopeptidase 12
MGI:97007	Mmp10	matrix metallopeptidase 10
MGI:97008	Mmp11	matrix metallopeptidase 11
MGI:97009	Mmp2	matrix metallopeptidase 2
MGI:97010	Mmp3	matrix metallopeptidase 3
MGI:97011	Mmp9	matrix metallopeptidase 9
MGI:97073	Mpg	N-methylpurine-DNA glycosylase
MGI:97076	Mpl	myeloproliferative leukemia virus oncogene
MGI:97143	Mlp	MARCKS-like protein
MGI:97168	Msx1	homeo box, msh-like 1
MGI:97171	Mt1	metallothionein 1
MGI:97172	Mt2	metallothionein 2
MGI:97173	Mt3	metallothionein 3
MGI:97231	Muc1	mucin 1, transmembrane
MGI:97233	Mup1	major urinary protein 1
MGI:97243	Mx1	myxovirus (influenza virus) resistance 1
MGI:97245	Mxi1	Max interacting protein 1
MGI:97249	Myb	myeloblastosis oncogene
MGI:97250	Myc	myelocytomatosis oncogene
MGI:97253	Myf6	myogenic factor 6
MGI:97275	Myod1	myogenic differentiation 1
MGI:97279	Nat1	N-acetyltransferase 1 (arylamine N-acetyltransferase)
MGI:97281	Ncam1	neural cell adhesion molecule 1
MGI:97283	Ncf1	neutrophil cytosolic factor 1
MGI:97284	Ncf2	neutrophil cytosolic factor 2
MGI:97286	Ncl	nucleolin
MGI:97295	Casp2	caspase 2
MGI:97298	Sept2	septin 2
MGI:97305	Neu1	neuraminidase 1
MGI:97306	Nf1	neurofibromatosis 1
MGI:97307	Nf2	neurofibromatosis 2
MGI:97308	Nfe2	nuclear factor, erythroid derived 2
MGI:97309	Nefh	neurofilament, heavy polypeptide
[truncated: 267 more rows]
