# Supplementary material for: Transcriptional Profiling Uncovers a Network of Cholesterol-Responsive Atherosclerosis Target Genes
Source: PLoS Genet. 2008 Mar 14;4(3):e1000036. doi: 10.1371/journal.pgen.1000036 (PMC2265530; doi:10.1371/journal.pgen.1000036)
Supplement: Table S4 — Textmining list, Endothelial cells (0.22 MB XLS) [file pgen.1000036.s005.xls]

## Sheet: Table S4- ec list
n+A1
MGI	GeneSymbol	Gene name
MGI:101757	Cfl1	cofilin 1, non-muscle
MGI:101761	Hmga2	high mobility group AT-hook 2
MGI:101765	Cdk5	cyclin-dependent kinase 5
MGI:101773	Cd86	CD86 antigen
MGI:101775	Cd80	CD80 antigen
MGI:101780	Serpine2	serine (or cysteine) peptidase inhibitor, clade E, member 2
MGI:101785	Mybl2	myeloblastosis oncogene-like 2
MGI:101791	Isl1	ISL1 transcription factor, LIM/homeodomain (islet 1)
MGI:101825	D16H22S680E	DNA segment, Chr 16, human D22S680E, expressed
MGI:101838	Tbp	TATA box binding protein
MGI:101848	Gnb5	guanine nucleotide binding protein, beta 5
MGI:101849	Gnb2l1	guanine nucleotide binding protein (G protein), beta polypeptide 2 like 1
MGI:101864	Dag1	dystroglycan 1
MGI:101876	Tead1	TEA domain family member 1
MGI:101884	Ppard	peroxisome proliferator activator receptor delta
MGI:101895	Pou3f2	POU domain, class 3, transcription factor 2
MGI:101899	Pla2g5	phospholipase A2, group V
MGI:101900	Mmp14	matrix metallopeptidase 14 (membrane-inserted)
MGI:101905	Klra3	killer cell lectin-like receptor, subfamily A, member 3
MGI:101911	Dusp2	dual specificity phosphatase 2
MGI:101914	Calb2	calbindin 2
MGI:101931	Slc1a2	solute carrier family 1 (glial high affinity glutamate transporter), member 2
MGI:101932	Cpe	carboxypeptidase E
MGI:101939	Hmgcs2	3-hydroxy-3-methylglutaryl-Coenzyme A synthase 2
MGI:101941	E2f1	E2F transcription factor 1
MGI:101947	Hnrpd	heterogeneous nuclear ribonucleoprotein D
MGI:102462	Slc9a1	solute carrier family 9 (sodium/hydrogen exchanger), member 1
MGI:102467	Ptpn14	protein tyrosine phosphatase, non-receptor type 14
MGI:102469	Nfatc1	nuclear factor of activated T-cells, cytoplasmic, calcineurin-dependent 1
MGI:102563	Dct	dopachrome tautomerase
MGI:102570	Ndph	Norrie disease homolog
MGI:102643	Myh11	myosin, heavy polypeptide 11, smooth muscle
MGI:102663	Kcnd2	potassium voltage-gated channel, Shal-related family, member 2
MGI:102670	Ddx4	DEAD (Asp-Glu-Ala-Asp) box polypeptide 4
MGI:102673	Lhx3	LIM homeobox protein 3
MGI:102694	Ptprm	protein tyrosine phosphatase, receptor type, M
MGI:102700	Itga7	integrin alpha 7
MGI:102709	Cav1	caveolin, caveolae protein 1
MGI:102720	Ednrb	endothelin receptor type B
MGI:102797	Acsl1	acyl-CoA synthetase long-chain family member 1
MGI:102805	Entpd1	ectonucleoside triphosphate diphosphohydrolase 1
MGI:102806	Acvr2a	activin receptor IIA
MGI:102845	Bdkrb2	bradykinin receptor, beta 2
MGI:102848	Serpina3c	serine (or cysteine) peptidase inhibitor, clade A, member 3C
MGI:102858	Fosl2	fos-like antigen 2
MGI:102889	Cspg2	chondroitin sulfate proteoglycan 2
MGI:102935	Pou6f1	POU domain, class 6, transcription factor 1
MGI:102949	Foxn1	forkhead box N1
MGI:102965	Scn7a	sodium channel, voltage-gated, type VII, alpha
MGI:103013	Cacna1c	calcium channel, voltage-dependent, L type, alpha 1C subunit
MGI:103036	Stat5a	signal transducer and activator of transcription 5A
MGI:103038	Stat3	signal transducer and activator of transcription 3
MGI:103070	H2-Ab1	histocompatibility 2, class II antigen A, beta 1
MGI:103079	Pura	purine rich element binding protein A
MGI:103098	Gp38	glycoprotein 38
MGI:103107	F10	coagulation factor X
MGI:103118	Btn1a1	butyrophilin, subfamily 1, member A1
MGI:103147	Dnchc1	dynein, cytoplasmic, heavy chain 1
MGI:103156	Gabrg1	gamma-aminobutyric acid (GABA-A) receptor, subunit gamma 1
MGI:103169	Scn8a	sodium channel, voltage-gated, type VIII, alpha
MGI:103177	Mpz	myelin protein zero
MGI:103181	Sod3	superoxide dismutase 3, extracellular
MGI:103187	Nqo1	NAD(P)H dehydrogenase, quinone 1
MGI:103189	Mmp7	matrix metallopeptidase 7
MGI:103198	Cdc25a	cell division cycle 25 homolog A (S. cerevisiae)
MGI:103219	Meox2	mesenchyme homeobox 2
MGI:103241	Slk	STE20-like kinase (yeast)
MGI:103257	Inpp5b	inositol polyphosphate-5-phosphatase B
MGI:103264	Arhgef2	rho/rac guanine nucleotide exchange factor (GEF) 2
MGI:103267	Eif4ebp1	eukaryotic translation initiation factor 4E binding protein 1
MGI:103288	Rpo1-1	RNA polymerase 1-1
MGI:103290	Rela	v-rel reticuloendotheliosis viral oncogene homolog A (avian)
MGI:103295	Pon1	paraoxonase 1
MGI:103296	Nfatc3	nuclear factor of activated T-cells, cytoplasmic, calcineurin-dependent 3
MGI:103300	Rbl1	retinoblastoma-like 1 (p107)
MGI:103302	Bmp7	bone morphogenetic protein 7
MGI:103305	Alk	anaplastic lymphoma kinase
MGI:103307	Cacnb3	calcium channel, voltage-dependent, beta 3 subunit
MGI:103555	Clcn3	chloride channel 3
MGI:103556	Cxcl12	chemokine (C-X-C motif) ligand 12
MGI:103559	Sox18	SRY-box containing gene 18
MGI:103561	Kpna2	karyopherin (importin) alpha 2
MGI:103576	Ccl11	small chemokine (C-C motif) ligand 11
MGI:103577	Hand1	heart and neural crest derivatives expressed transcript 1
MGI:103580	Hand2	heart and neural crest derivatives expressed transcript 2
MGI:104311	Ptger4	prostaglandin E receptor 4 (subtype EP4)
MGI:104510	Myo7a	myosin VIIa
MGI:104513	Nqo2	NAD(P)H dehydrogenase, quinone 2
MGI:104522	Phxr4	per-hexamer repeat gene 4
MGI:104528	S100g	S100 calcium binding protein G
MGI:104540	Clec3b	C-type lectin domain family 3, member b
MGI:104556	Cdkn1a	cyclin-dependent kinase inhibitor 1A (P21)
MGI:104564	Cdkn1c	cyclin-dependent kinase inhibitor 1C (P57)
MGI:104565	Cdkn1b	cyclin-dependent kinase inhibitor 1B (P27)
MGI:104589	Actg2	actin, gamma 2, smooth muscle, enteric
MGI:104596	Procr	protein C receptor, endothelial
MGI:104615	Cnr1	cannabinoid receptor 1 (brain)
MGI:104616	Ccr3	chemokine (C-C motif) receptor 3
MGI:104618	Ccr1	chemokine (C-C motif) receptor 1
MGI:104629	Penk1	preproenkephalin 1
MGI:104638	Tff3	trefoil factor 3, intestinal
MGI:104642	Pla2g2a	phospholipase A2, group IIA (platelets, synovial fluid)
MGI:104643	Pdcd2	programmed cell death 2
MGI:104659	Dll1	delta-like 1 (Drosophila)
MGI:104661	Rora	RAR-related orphan receptor alpha
MGI:104665	Soat1	sterol O-acyltransferase 1
MGI:104670	Fkbp5	FK506 binding protein 5
MGI:104671	Tcfap2a	transcription factor AP-2, alpha
MGI:104673	Ptpn12	protein tyrosine phosphatase, non-receptor type 12
MGI:104694	Cspg3	chondroitin sulfate proteoglycan 3
MGI:104698	Lim2	lens intrinsic membrane protein 2
MGI:104719	Ndst1	N-deacetylase/N-sulfotransferase (heparan glucosaminyl) 1
MGI:104723	Fgf9	fibroblast growth factor 9
MGI:104725	Drpla	dentatorubral pallidoluysian atrophy
MGI:104735	Gt(ROSA)26Sor	gene trap ROSA 26, Philippe Soriano
MGI:104738	Cdkn2a	cyclin-dependent kinase inhibitor 2A
MGI:104740	Ppara	peroxisome proliferator activated receptor alpha
MGI:104742	Kcnj3	potassium inwardly-rectifying channel, subfamily J, member 3
MGI:104744	Kcnj2	potassium inwardly-rectifying channel, subfamily J, member 2
MGI:104747	Pkia	protein kinase inhibitor, alpha
MGI:104752	Nfkbib	nuclear factor of kappa light chain gene enhancer in B-cells inhibitor, beta
MGI:104754	Snf1lk	SNF1-like kinase
MGI:104755	Kcnj5	potassium inwardly-rectifying channel, subfamily J, member 5
MGI:104757	Ephb4	Eph receptor B4
MGI:104767	Gpx4	glutathione peroxidase 4
MGI:104768	Gast	gastrin
MGI:104769	Fkbp10	FK506 binding protein 10
MGI:104771	Erbb4	v-erb-a erythroblastic leukemia viral oncogene homolog 4 (avian)
MGI:104781	Kcnj6	potassium inwardly-rectifying channel, subfamily J, member 6
MGI:104793	Cbfa2t1h	CBFA2T1 identified gene homolog (human)
MGI:104796	Ltb	lymphotoxin B
MGI:104797	Lta	lymphotoxin A
MGI:104799	Pea15	phosphoprotein enriched in astrocytes 15
MGI:104811	Sub1	SUB1 homolog (S. cerevisia
MGI:104814	Ier3	immediate early response 3
MGI:104849	Daf2	decay accelerating factor 2
MGI:104850	Daf1	decay accelerating factor 1
MGI:104861	Bcat1	branched chain aminotransferase 1, cytosolic
MGI:104872	Ppp1cc	protein phosphatase 1, catalytic subunit, gamma isoform
MGI:104874	Akt2	thymoma viral proto-oncogene 2
MGI:104875	Ltbr	lymphotoxin B receptor
MGI:104879	Pdcd1	programmed cell death 1
MGI:104887	Gpx1	glutathione peroxidase 1
MGI:104888	Fdps	farnesyl diphosphate synthetase
MGI:104900	Nup88	nucleoporin 88
MGI:104903	Gpc3	glypican 3
MGI:104908	Ptk2b	PTK2 protein tyrosine kinase 2 beta
MGI:104912	Sf3a2	splicing factor 3a, subunit 2
MGI:104963	Npy1r	neuropeptide Y receptor Y1
MGI:104979	Cnn1	calponin 1
MGI:104987	Mxd3	Max dimerization protein 3
MGI:104990	Gclc	glutamate-cysteine ligase, catalytic subunit
MGI:104991	Mxd4	Max dimerization protein 4
MGI:104993	Lepr	leptin receptor
MGI:105043	Ahr	aryl-hydrocarbon receptor
MGI:105049	P2ry1	purinergic receptor P2Y, G-protein coupled 1
MGI:105051	Ksr	kinase suppressor of ras
MGI:105057	Cdh5	cadherin 5
MGI:105058	Atp2a1	ATPase, Ca++ transporting, cardiac muscle, fast twitch 1
MGI:105061	Clcn2	chloride channel 2
MGI:105069	Rab4a	RAB4A, member RAS oncogene family
MGI:105075	Slc9a2	solute carrier family 9 (sodium/hydrogen exchanger), member 2
MGI:105077	Hsd17b1	hydroxysteroid (17-beta) dehydrogenase 1
MGI:105081	Tes	testis derived transcript
MGI:105085	Rbl2	retinoblastoma-like 2
MGI:105088	Ntn1	netrin 1
MGI:105091	E2f5	E2F transcription factor 5
MGI:105093	Cnn2	calponin 2
MGI:105094	Adcyap1	adenylate cyclase activating polypeptide 1
MGI:105095	Pgf	placental growth factor
MGI:105107	P2ry2	purinergic receptor P2Y, G-protein coupled 2
MGI:105120	Dusp1	dual specificity phosphatase 1
MGI:105303	Il8rb	interleukin 8 receptor, beta
MGI:105304	Il6ra	interleukin 6 receptor, alpha
MGI:105367	Il4ra	interleukin 4 receptor, alpha
MGI:105372	Sstr4	somatostatin receptor 4
MGI:105373	Ptch1	patched homolog 1
MGI:105376	Adam9	a disintegrin and metallopeptidase domain 9 (meltrin gamma)
MGI:105381	Lamr1	laminin receptor 1 (ribosomal protein SA)
MGI:105870	D15Mit260	DNA Segment, Chr 15 Massachusetts Institute of Technology 260
MGI:105923	Ednra	endothelin receptor type A
MGI:105949	Dcpp	demilune cell and parotid protein
MGI:105976	Myo5a	myosin Va
MGI:105979	G6pdx	glucose-6-phosphate dehydrogenase X-linked
MGI:106008	Anxa5	annexin A5
MGI:106012	Tagln	transgelin
MGI:106013	Slc16a1	solute carrier family 16 (monocarboxylic acid transporters), member 1
MGI:106021	Sbp	spermine binding protein
MGI:106035	Mki67	antigen identified by monoclonal antibody Ki 67
MGI:106039	Dtna	dystrobrevin alpha
MGI:106054	Psmc1	protease (prosome, macropain) 26S subunit, ATPase 1
MGI:106066	Ptafr	platelet-activating factor receptor
MGI:106095	Naca	nascent polypeptide-associated complex alpha polypeptide
MGI:106181	Mybbp1a	MYB binding protein (P160) 1a
MGI:106184	Npm1	nucleophosmin 1
MGI:106185	Ccr2	chemokine (C-C motif) receptor 2
MGI:106206	Nrp1	neuropilin 1
MGI:106248	Eif5a	eukaryotic translation initiation factor 5A
MGI:106591	Matn1	matrilin 1, cartilage matrix protein 1
MGI:106603	Serpinb9	serine (or cysteine) peptidase inhibitor, clade B, member 9
MGI:106645	Enpep	glutamyl aminopeptidase
MGI:106661	Ovgp1	oviductal glycoprotein 1
MGI:106664	C1qr1	complement component 1, q subcomponent, receptor 1
MGI:106675	Adipoq	adiponectin, C1Q and collagen domain containing
MGI:106677	Slc18a2	solute carrier family 18 (vesicular monoamine), member 2
MGI:106912	Emr1	EGF-like module containing, mucin-like, hormone receptor-like sequence 1
MGI:106916	Msra	methionine sulfoxide reductase A
MGI:106918	Hif1a	hypoxia inducible factor 1, alpha subunit
MGI:107161	Cst8	cystatin 8 (cystatin-related epididymal spermatogenic)
MGI:107164	Ppp3ca	protein phosphatase 3, catalytic subunit, alpha isoform
MGI:107169	Srp14	signal recognition particle 14
MGI:107172	Ppp3r1	protein phosphatase 3, regulatory subunit B, alpha isoform (calcineurin B, type I)
MGI:107179	Fosl1	fos-like antigen 1
MGI:107181	Slc26a3	solute carrier family 26, member 3
MGI:107182	Ccr5	chemokine (C-C motif) receptor 5
MGI:107189	Ahsg	alpha-2-HS-glycoprotein
MGI:107191	Bmpr1b	bone morphogenetic protein receptor, type 1B
MGI:107339	Gfm1	G elongation factor 1
MGI:107357	Inpp5d	inositol polyphosphate-5-phosphatase D
MGI:107364	Il17	interleukin 17
MGI:107379	Gstt1	glutathione S-transferase, theta 1
MGI:107381	Epha1	Eph receptor A1
MGI:107399	Il17r	interleukin 17 receptor
MGI:107430	Gdnf	glial cell line derived neurotrophic factor
MGI:107438	Cab39	calcium binding protein 39
MGI:107443	Fpr1	formyl peptide receptor 1
MGI:107471	Notch4	Notch gene homolog 4 (Drosophila)
MGI:107474	Cd38	CD38 antigen
MGI:107483	Rgl2	ral guanine nucleotide dissociation stimulator-like 2
MGI:107485	Ralgds	ral guanine nucleotide dissociation stimulator
MGI:107494	Mylc2b	myosin light chain, regulatory B
MGI:107495	Myl7	myosin, light polypeptide 7, regulatory
MGI:107501	Kcnj11	potassium inwardly rectifying channel, subfamily J, member 11
MGI:107511	Art1	ADP-ribosyltransferase 1
MGI:107527	Ly6a	lymphocyte antigen 6 complex, locus A
MGI:107538	Klrb1c	killer cell lectin-like receptor subfamily B member 1C
MGI:107543	Sox17	SRY-box containing gene 17
MGI:107558	Sema3a	sema domain, immunoglobulin domain (Ig), short basic domain, secreted, (semaphorin) 3A
MGI:107570	Cav3	caveolin 3
MGI:107585	Srebf2	sterol regulatory element binding factor 2
MGI:107606	Srebf1	sterol regulatory element binding factor 1
MGI:107613	Il11	interleukin 11
MGI:107636	Scn9a	sodium channel, voltage-gated, type IX, alpha
MGI:107654	Ifngr2	interferon gamma receptor 2
MGI:107655	Ifngr1	interferon gamma receptor 1
MGI:107656	Ifng	interferon gamma
MGI:107657	Ifnb1	interferon beta 1, fibroblast
MGI:107674	Cd1d1	CD1d1 antigen
MGI:107682	Ppp1r14b	protein phosphatase 1, regulatory (inhibitor) subunit 14B
MGI:107704	Abcg1	ATP-binding cassette, sub-family G (WHITE), member 1
MGI:107739	Casp3	caspase 3
MGI:107754	Neurog1	neurogenin 1
MGI:107765	Apbb1	amyloid beta (A4) precursor protein-binding, family B, member 1
MGI:107792	Lhx5	LIM homeobox protein 5
MGI:107799	Gadd45a	growth arrest and DNA-damage-inducible 45 alpha
MGI:107810	Tfam	transcription factor A, mitochondrial
MGI:107816	Pfkfb1	6-phosphofructo-2-kinase/fructose-2,6-biphosphatase 1
MGI:107817	Serpina5	serine (or cysteine) peptidase inhibitor, clade A, member 5
MGI:107818	Mrc2	mannose receptor, C type 2
MGI:107822	Ebp	phenylalkylamine Ca2+ antagonist (emopamil) binding protein
MGI:107846	Hrmt1l2	heterogeneous nuclear ribonucleoproteins methyltransferase-like 2 (S. cerevisiae)
MGI:107899	Cd36	CD36 antigen
MGI:107926	Rock2	Rho-associated coiled-coil forming kinase 2
MGI:107927	Rock1	Rho-associated coiled-coil forming kinase 1
MGI:107928	Aldh1a2	aldehyde dehydrogenase family 1, subfamily A2
MGI:107931	Sqstm1	sequestosome 1
MGI:107936	Il18	interleukin 18
MGI:107949	Rhob	ras homolog gene family, member B
MGI:107956	Slc8a1	solute carrier family 8 (sodium/calcium exchanger), member 1
MGI:107973	Igfals	insulin-like growth factor binding protein, acid labile subunit
MGI:108007	Kcnj9	potassium inwardly-rectifying channel, subfamily J, member 9
MGI:108022	Pkn1	protein kinase N1
MGI:108029	Scn10a	sodium channel, voltage-gated, type X, alpha
MGI:108030	Hyou1	hypoxia up-regulated 1
MGI:108037	Figf	c-fos induced growth factor
MGI:108051	Smad2	MAD homolog 2 (Drosophila)
MGI:108054	Rit2	Ras-like without CAAX 2
MGI:108068	Cxcl1	chemokine (C-X-C motif) ligand 1
MGI:108069	Ccna2	cyclin A2
MGI:108075	Smo	smoothened homolog (Drosophila)
MGI:108080	Serpinf1	serine (or cysteine) peptidase inhibitor, clade F, member 1
MGI:108081	Sypl	synaptophysin-like protein
MGI:108083	Kcnq1	potassium voltage-gated channel, subfamily Q, member 1
MGI:108090	Ei24	etoposide induced 2.4 mRNA
MGI:108110	Sparcl1	SPARC-like 1 (mast9, hevin)
MGI:108111	Slc22a1	solute carrier family 22 (organic cation transporter), member 1
MGI:108173	Prkg2	protein kinase, cGMP-dependent, type II
MGI:108360	Enah	enabled homolog (Drosophila)
MGI:108392	Slc20a1	solute carrier family 20, member 1
MGI:108403	Rpo1-3	RNA polymerase 1-3
MGI:108409	Rgs4	regulator of G-protein signaling 4
MGI:108412	Ppap2a	phosphatidic acid phosphatase 2a
MGI:108420	Nfe2l2	nuclear factor, erythroid derived 2, like 2
MGI:108427	Insl3	insulin-like 3
MGI:108447	Anp32a	acidic (leucine-rich) nuclear phosphoprotein 32 family, member A
MGI:108448	Angpt1	angiopoietin 1
MGI:108495	Kcnj12	potassium inwardly-rectifying channel, subfamily J, member 12
MGI:108543	Tfpi2	tissue factor pathway inhibitor 2
MGI:108563	Ptpns1	protein tyrosine phosphatase, non-receptor type substrate 1
MGI:108571	Fzd5	frizzled homolog 5 (Drosophila)
MGI:109129	Taf6	TAF6 RNA polymerase II, TATA box binding protein (TBP)-associated factor
MGI:109130	Stip1	stress-induced phosphoprotein 1
MGI:109147	Oxtr	oxytocin receptor
MGI:109151	Ltbp1	latent transforming growth factor beta binding protein 1
MGI:109155	Kcnab1	potassium voltage-gated channel, shaker-related subfamily, beta member 1
MGI:109157	Elavl3	ELAV (embryonic lethal, abnormal vision, Drosophila)-like 3 (Hu antigen C)
MGI:109161	Gprk5	G protein-coupled receptor kinase 5
MGI:109169	Epas1	endothelial PAS domain protein 1
MGI:109175	Dab2	disabled homolog 2 (Drosophila)
MGI:109177	Cd59a	CD59a antigen
MGI:109178	Fgf13	fibroblast growth factor 13
MGI:109186	Ncf4	neutrophil cytosolic factor 4
MGI:109191	Hfe	hemochromatosis
MGI:109232	Npas2	neuronal PAS domain protein 2
MGI:109239	Kcnab2	potassium voltage-gated channel, shaker-related subfamily, beta member 2
MGI:109246	Htr4	5 hydroxytryptamine (serotonin) receptor 4
MGI:109247	Ddit3	DNA-damage inducible transcript 3
MGI:109266	Gzma	granzyme A
MGI:109269	Inhbe	inhibin beta E
MGI:109282	Apeg1	aortic preferentially expressed gene 1
MGI:109283	Pdcd6	programmed cell death 6
MGI:109292	Rad50	RAD50 homolog (S. cerevisiae)
MGI:109298	Mapkapk2	MAP kinase-activated protein kinase 2
MGI:109301	Papola	poly (A) polymerase alpha
MGI:109318	Myl6	myosin, light polypeptide 6, alkali, smooth muscle and non-muscle
MGI:109320	Mmp15	matrix metallopeptidase 15
MGI:109321	Lama4	laminin, alpha 4
MGI:109323	Htr2b	5-hydroxytryptamine (serotonin) receptor 2B
MGI:109324	Fadd	Fas (TNFRSF6)-associated via death domain
MGI:109325	F7	coagulation factor VII
MGI:109344	Eya1	eyes absent 1 homolog (Drosophila)
MGI:109349	Atf2	activating transcription factor 2
MGI:109350	Slc4a3	solute carrier family 4 (anion exchanger), member 3
MGI:109351	Slc4a2	solute carrier family 4 (anion exchanger), member 2
MGI:109356	Snap23	synaptosomal-associated protein 23
MGI:109360	Lmo4	LIM domain only 4
MGI:109366	Kcnk2	potassium channel, subfamily K, member 2
MGI:109373	Hmox2	heme oxygenase (decycling) 2
MGI:109382	Ccrn4l	CCR4 carbon catabolite repression 4-like (S. cerevisiae)
MGI:109392	Esr2	estrogen receptor 2 (beta)
MGI:109443	Gtpbp1	GTP binding protein 1
MGI:109452	Smad1	MAD homolog 1 (Drosophila)
MGI:109482	Cacna1a	calcium channel, voltage-dependent, P/Q type, alpha 1A subunit
MGI:109486	Prdx2	peroxiredoxin 2
MGI:109495	Nfil3	nuclear factor, interleukin 3, regulated
MGI:109515	Sftpd	surfactant associated protein D
MGI:109516	Sftpb	surfactant associated protein B
MGI:109517	Sftpc	surfactant associated protein C
MGI:1095407	Bmpr2	bone morphogenic protein receptor, type II (serine/threonine kinase)
MGI:109562	Cmkor1	chemokine orphan receptor 1
MGI:109563	Cxcr4	chemokine (C-X-C motif) receptor 4
MGI:109579	Serpinb5	serine (or cysteine) peptidase inhibitor, clade B, member 5
MGI:109582	Polr2j	polymerase (RNA) II (DNA directed) polypeptide J
MGI:109583	Pten	phosphatase and tensin homolog
MGI:109585	Pld1	phospholipase D1
MGI:109601	Nck1	non-catalytic region of tyrosine kinase adaptor protein 1
MGI:109611	Dsp	desmoplakin
MGI:109617	Barx2	BarH-like homeobox 2
MGI:109619	Neurog2	neurogenin 2
MGI:1096335	Adam17	a disintegrin and metallopeptidase domain 17
MGI:1096338	Ephb6	Eph receptor B6
MGI:1096340	E2f3	E2F transcription factor 3
MGI:1096342	Rhoa	ras homolog gene family, member A
MGI:1096360	Cd151	CD151 antigen
MGI:1096363	Gp5	glycoprotein 5 (platelet)
MGI:1096381	Arntl	aryl hydrocarbon receptor nuclear translocator-like
MGI:1096398	Cd81	CD 81 antigen
MGI:1096566	Miz1	Msx-interacting-zinc finger
MGI:1096863	Entpd2	ectonucleoside triphosphate diphosphohydrolase 2
MGI:1096867	Etv5	ets variant gene 5
MGI:1096868	Cxcl5	chemokine (C-X-C motif) ligand 5
MGI:1097153	Cx3cl1	chemokine (C-X3-C motif) ligand 1
MGI:1097156	Ptgis	prostaglandin I2 (prostacyclin) synthase
MGI:1097160	P2rx3	purinergic receptor P2X, ligand-gated ion channel, 3
MGI:1097161	Bak1	BCL2-antagonist/killer 1
MGI:1097163	Pold2	polymerase (DNA directed), delta 2, regulatory subunit
MGI:1097680	C3ar1	complement component 3a receptor 1
MGI:1098211	Pik3cd	phosphatidylinositol 3-kinase catalytic delta polypeptide
MGI:1098235	P2rx1	purinergic receptor P2X, ligand-gated ion channel, 1
MGI:1098268	Kif5b	kinesin family member 5B
MGI:1098271	Rgs2	regulator of G-protein signaling 2
MGI:1098274	Cyp27b1	cytochrome P450, family 27, subfamily b, polypeptide 1
MGI:1098808	Pex5	peroxisome biogenesis factor 5
MGI:1099438	Nsdhl	NAD(P) dependent steroid dehydrogenase-like
MGI:1099800	Nfkb2	nuclear factor of kappa light polypeptide gene enhancer in B-cells 2, p49/p100
MGI:1099809	Fgf10	fibroblast growth factor 10
MGI:1099818	Pkd2	polycystic kidney disease 2
MGI:1100492	Nrp2	neuropilin 2
MGI:1100498	Pitx3	paired-like homeodomain transcription factor 3
MGI:1100508	Kcnj8	potassium inwardly-rectifying channel, subfamily J, member 8
MGI:1100518	Smad7	MAD homolog 7 (Drosophila)
MGI:1100846	Pparbp	peroxisome proliferator activated receptor binding protein
MGI:1100851	Elavl1	ELAV (embryonic lethal, abnormal vision, Drosophila)-like 1 (Hu antigen R)
MGI:1100861	Targ2	transforming growth factor alpha regulated gene 2
MGI:1100883	Celsr1	cadherin EGF LAG seven-pass G-type receptor 1
MGI:1100886	Prom1	prominin 1
MGI:1101061	Slc18a3	solute carrier family 18 (vesicular monoamine), member 3
MGI:1101355	Ltbp3	latent transforming growth factor beta binding protein 3
MGI:1194490	Diap1	diaphanous homolog 1 (Drosophila)
MGI:1194494	Hdgf	hepatoma-derived growth factor
MGI:1194495	Fprl1	formyl peptide receptor-like 1
MGI:1194503	Atp2a3	ATPase, Ca++ transporting, ubiquitous
MGI:1194505	C1qbp	complement component 1, q subcomponent binding protein
MGI:1195256	Pla2g4a	phospholipase A2, group IVA (cytosolic, calcium-dependent)
MGI:1195265	Per2	period homolog 2 (Drosophila)
MGI:1195269	Slc22a12	solute carrier family 22 (organic anion/cation transporter), member 12
MGI:1195272	Eda	ectodysplasin-A
MGI:1195463	Mr1	major histocompatibility complex, class I-related
MGI:1195971	Pira1	paired-Ig-like receptor A1
MGI:1196275	Klrd1	killer cell lectin-like receptor, subfamily D, member 1
MGI:1196294	Fubp1	far upstream element (FUSE) binding protein 1
MGI:1196437	Smarca3	SWI/SNF related, matrix associated, actin dependent regulator of chromatin, subfamily a, member 3
MGI:1196464	Emr4	EGF-like module containing, mucin-like, hormone receptor-like sequence 4
MGI:1196625	Fzd1	frizzled homolog 1 (Drosophila)
MGI:1197009	Birc2	baculoviral IAP repeat-containing 2
MGI:1197011	Kcns2	K+ voltage-gated channel, subfamily S, 2
MGI:1197012	Aebp1	AE binding protein 1
MGI:1197517	Limk2	LIM motif-containing protein kinase 2
MGI:1197519	Bcl2l11	BCL2-like 11 (apoptosis facilitator)
MGI:1201402	Ccr8	chemokine (C-C motif) receptor 8
MGI:1201412	Rdh5	retinol dehydrogenase 5
MGI:1201674	Smad3	MAD homolog 3 (Drosophila)
MGI:1201678	Cacna1g	calcium channel, voltage-dependent, T type, alpha 1G subunit
MGI:1201690	Mtap6	microtubule-associated protein 6
MGI:1201791	Socs3	suppressor of cytokine signaling 3
MGI:1202296	Sorl1	sortilin-related receptor, LDLR class A repeats-containing
MGI:1202709	Tert	telomerase reverse transcriptase
MGI:1202710	Art4	ADP-ribosyltransferase 4
MGI:1202715	Tcf21	transcription factor 21
MGI:1202717	Psen1	presenilin 1
MGI:1202864	Myoc	myocilin
MGI:1202879	Tcf7l2	transcription factor 7-like 2, T-cell specific, HMG-box
MGI:1202890	Angpt2	angiopoietin 2
MGI:1202907	Csrp2	cysteine and glycine-rich protein 2
MGI:1203290	Mcp	membrane cofactor protein
MGI:1203517	Birc5	baculoviral IAP repeat-containing 5
MGI:1261423	Casp8	caspase 8
MGI:1270158	Nkx2-9	NK2 transcription factor related, locus 9 (Drosophila)
MGI:1270849	Rps6kb1	ribosomal protein S6 kinase, polypeptide 1
MGI:1274781	Robo1	roundabout homolog 1 (Drosophila)
MGI:1276107	Mmp16	matrix metallopeptidase 16
MGI:1276116	Ep300	E1A binding protein p300
MGI:1276523	Ncoa1	nuclear receptor coactivator 1
MGI:1276533	Ncoa2	nuclear receptor coactivator 2
MGI:1276535	Ncoa3	nuclear receptor coactivator 3
MGI:1277151	Snca	synuclein, alpha
MGI:1277162	Cdk6	cyclin-dependent kinase 6
MGI:1277207	Cxcr3	chemokine (C-X-C motif) receptor 3
MGI:1277216	Gtf2h1	general transcription factor II H, polypeptide 1
MGI:1277950	Casp9	caspase 9
MGI:1277957	Kcnn4	potassium intermediate/small conductance calcium-activated channel, subfamily N, member 4
MGI:1277959	Dlgh4	discs, large homolog 4 (Drosophila)
MGI:1277980	Fgf18	fibroblast growth factor 18
MGI:1277991	Dach1	dachshund 1 (Drosophila)
MGI:1278313	Coch	coagulation factor C homolog (Limulus polyphemus)
MGI:1278315	Lrp5	low density lipoprotein receptor-related protein 5
MGI:1278330	Smpd2	sphingomyelin phosphodiesterase 2, neutral
MGI:1278342	Lect2	leukocyte cell-derived chemotaxin 2
MGI:1289288	Gpr172b	G protein-coupled receptor 172B
MGI:1298205	Slc7a5	solute carrier family 7 (cationic amino acid transporter, y+ system), member 5
MGI:1298210	Hcn2	hyperpolarization-activated, cyclic nucleotide-gated K+ 2
MGI:1298217	Cst7	cystatin F (leukocystatin)
MGI:1298227	Mcm6	minichromosome maintenance deficient 6 (MIS5 homolog, S. pombe) (S. cerevisiae)
MGI:1298228	Foxq1	forkhead box Q1
MGI:1298230	Cnot7	CCR4-NOT transcription complex, subunit 7
MGI:1298389	Clec4d	C-type lectin domain family 4, member d
MGI:1298398	Mcm7	minichromosome maintenance deficient 7 (S. cerevisiae)
MGI:1306784	Cited2	Cbp/p300-interacting transactivator, with Glu/Asp-rich carboxy-terminal domain, 2
MGI:1306797	Aoc3	amine oxidase, copper containing 3
MGI:1306800	Pcdh8	protocadherin 8
MGI:1306805	Tff2	trefoil factor 2 (spasmolytic protein 1)
MGI:1309463	Stch	stress 70 protein chaperone, microsome-associated, human homolog
MGI:1309464	Mapk8ip1	mitogen activated protein kinase 8 interacting protein 1
MGI:1309465	Slc12a4	solute carrier family 12, member 4
MGI:1309472	Ltb4r1	leukotriene B4 receptor 1
MGI:1309515	Gsta4	glutathione S-transferase, alpha 4
MGI:1309528	Ppp1r12a	protein phosphatase 1, regulatory (inhibitor) subunit 12A
MGI:1312985	Tagln2	transgelin 2
MGI:1313266	Alcam	activated leukocyte cell adhesion molecule
MGI:1313268	Chrd	chordin
MGI:1314647	Aqp7	aquaporin 7
MGI:1315197	Hk2	hexokinase 2
MGI:1316649	Sphk1	sphingosine kinase 1
MGI:1316658	Cyba	cytochrome b-245, alpha polypeptide
MGI:1321161	Ppp2cb	protein phosphatase 2a, catalytic subunit, beta isoform
MGI:1321390	Enpp2	ectonucleotide pyrophosphatase/phosphodiesterase 2
MGI:1328323	Syngr1	synaptogyrin 1
MGI:1328351	Nts	neurotensin
MGI:1328364	Fmod	fibromodulin
MGI:1328787	Smad5	MAD homolog 5 (Drosophila)
MGI:1329025	Edil3	EGF-like repeats and discoidin I-like domains 3
MGI:1329039	Ccl17	chemokine (C-C motif) ligand 17
MGI:1329040	Dkk1	dickkopf homolog 1 (Xenopus laevis)
MGI:1330282	S100a4	S100 calcium binding protein A4
MGI:1330284	Slc16a7	solute carrier family 16 (monocarboxylic acid transporters), member 7
MGI:1330806	Arg2	arginase type II
MGI:1330826	Atp9a	ATPase, class II, type 9A
MGI:1330838	Lgmn	legumain
MGI:1333745	Snapap	SNAP-associated protein
MGI:1333777	Aqp3	aquaporin 3
MGI:1333787	Inppl1	inositol polyphosphate phosphatase-like 1
MGI:1333791	Artn	artemin
MGI:1333795	Srp72	signal recognition particle 72
MGI:1333809	Edg6	endothelial differentiation, G-protein-coupled receptor 6
MGI:1333817	Slc22a3	solute carrier family 22 (organic cation transporter), member 3
MGI:1333854	Gab2	growth factor receptor bound protein 2-associated protein 2
MGI:1333871	Hadh2	hydroxyacyl-Coenzyme A dehydrogenase type II
MGI:1333882	Adam15	a disintegrin and metallopeptidase domain 15 (metargidin)
MGI:1333884	Msc	musculin
MGI:1334203	Kcnmb1	potassium large conductance calcium-activated channel, subfamily M, beta member 1
MGI:1334419	Cd5l	CD5 antigen-like
MGI:1334462	Copa	coatomer protein complex subunit alpha
MGI:1335072	Slc22a2	solute carrier family 22 (organic cation transporter), member 2
MGI:1335107	Pscd3	pleckstrin homology, Sec7 and coiled-coil domains 3
MGI:1336175	Kcnk5	potassium channel, subfamily K, member 5
MGI:1336187	Slc22a8	solute carrier family 22 (organic anion transporter), member 8
MGI:1336199	Ppp1r13b	protein phosphatase 1, regulatory (inhibitor) subunit 13B
MGI:1336205	Fkbp1b	FK506 binding protein 1b
MGI:1336880	Eftud2	elongation factor Tu GTP binding domain containing 2
MGI:1337994	Bcl10	B-cell leukemia/lymphoma 10
MGI:1338024	Mapk11	mitogen-activated protein kinase 11
MGI:1338049	Sh3d1B	SH3 domain protein 1B
MGI:1338056	Klf5	Kruppel-like factor 5
MGI:1338068	Pdpk1	3-phosphoinositide dependent protein kinase-1
MGI:1338069	Itsn1	intersectin 1 (SH3 domain protein 1A)
MGI:1338071	Ikbkb	inhibitor of kappaB kinase beta
MGI:1338801	Cyfip1	cytoplasmic FMR1 interacting protein 1
MGI:1338823	Maz	MYC-associated zinc finger protein (purine-binding transcription factor)
MGI:1338859	P2rx4	purinergic receptor P2X, ligand-gated ion channel 4
MGI:1338871	Btrc	beta-transducin repeat containing protein
MGI:1338917	S100a1	S100 calcium binding protein A1
MGI:1338938	Bmpr1a	bone morphogenetic protein receptor, type 1A
MGI:1338946	Acvrl1	activin A receptor, type II-like 1
MGI:1338947	S100a9	S100 calcium binding protein A9 (calgranulin B)
MGI:1339365	Edg3	endothelial differentiation, sphingolipid G-protein-coupled receptor, 3
MGI:1339467	S100a6	S100 calcium binding protein A6 (calcyclin)
MGI:1339468	S100a10	S100 calcium binding protein A10 (calpactin)
MGI:1339656	Pak3	p21 (CDKN1A)-activated kinase 3
MGI:1339708	Neurod1	neurogenic differentiation 1
MGI:1339711	Myh1	myosin, heavy polypeptide 1, skeletal muscle, adult
MGI:1339752	Csf2	colony stimulating factor 2 (granulocyte-macrophage)
MGI:1339753	Csf1	colony stimulating factor 1 (macrophage)
MGI:1339758	Csf1r	colony stimulating factor 1 receptor
MGI:1339946	Tbpl1	TATA box binding protein-like 1
MGI:1339951	Cse1l	chromosome segregation 1-like (S. cerevisiae)
MGI:1339962	Ftcd	formiminotransferase cyclodeaminase
MGI:1339977	Agtrap	angiotensin II, type I receptor-associated protein
MGI:1339984	Pak2	p21 (CDKN1A)-activated kinase 2
MGI:1340026	Mmp13	matrix metallopeptidase 13
MGI:1340031	Nfkbil1	nuclear factor of kappa light polypeptide gene enhancer in B-cells inhibitor-like 1
MGI:1340044	Lrp8	low density lipoprotein receptor-related protein 8, apolipoprotein e receptor
MGI:1340062	Sgk	serum/glucocorticoid regulated kinase
MGI:1340094	Cxcl2	chemokine (C-X-C motif) ligand 2
MGI:1340806	Parp1	poly (ADP-ribose) polymerase family, member 1
MGI:1341722	Kcnh2	potassium voltage-gated channel, subfamily H (eag-related), member 2
MGI:1341800	Hey1	hairy/enhancer-of-split related with YRPW motif 1
MGI:1341847	Hhip	Hedgehog-interacting protein
MGI:1341857	Mad1l1	mitotic arrest deficient 1-like 1
MGI:1341865	Mark3	MAP/microtubule affinity-regulating kinase 3
MGI:1341884	Hey2	hairy/enhancer-of-split related with YRPW motif 2
MGI:1341898	Nmur1	neuromedin U receptor 1
MGI:1341903	Slc23a1	solute carrier family 23 (nucleobase transporters), member 1
MGI:1341909	Ly96	lymphocyte antigen 96
MGI:1342005	Mthfd1	methylenetetrahydrofolate dehydrogenase (NADP+ dependent), methenyltetrahydrofolate cyclohydrolase, formyltetrahydrofolate synthase
MGI:1342248	Slc25a17	solute carrier family 25 (mitochondrial carrier, peroxisomal membrane protein), member 17
MGI:1342283	Slc12a7	solute carrier family 12, member 7
MGI:1342287	Klf4	Kruppel-like factor 4 (gut)
MGI:1342290	Rps6ka2	ribosomal protein S6 kinase, polypeptide 2
MGI:1342294	C80913	expressed sequence C80913
MGI:1342299	Ruvbl2	RuvB-like protein 2
MGI:1342772	Klf2	Kruppel-like factor 2 (lung)
MGI:1343098	Aif1	allograft inflammatory factor 1
MGI:1343124	Hpse	heparanase
MGI:1343498	Edar	ectodysplasin-A receptor
MGI:1344334	Gtlf3a	gene trap locus F3a
MGI:1344345	Smc1l1	SMC (structural maintenance of chromosomes 1)-like 1 (S. cerevisiae)
MGI:1344382	Creg1	cellular repressor of E1A-stimulated genes 1
MGI:1344388	Gtlf3b	gene trap locus F3b
MGI:1344412	Ldb3	LIM domain binding 3
MGI:1344417	Neu2	neuraminidase 2
MGI:1345147	Akt3	thymoma viral proto-oncogene 3
MGI:1345150	Cdc6	cell division cycle 6 homolog (S. cerevisiae)
MGI:1345156	Gcl	germ cell-less homolog (Drosophila)
MGI:1345275	Slc11a1	solute carrier family 11 (proton-coupled divalent metal ion transporters), member 1
MGI:1345277	Ddr2	discoidin domain receptor family, member 2
MGI:1345278	Slc29a2	solute carrier family 29 (nucleoside transporters), member 2
MGI:1345283	Slc25a1	solute carrier family 25 (mitochondrial carrier, citrate transporter), member 1
MGI:1345961	Coro1a	coronin, actin binding protein 1A
MGI:1346013	Bves	blood vessel epicardial substance
MGI:1346016	Rgnef	Rho-guanine nucleotide exchange factor
MGI:1346021	Slco2a1	solute carrier organic anion transporter family, member 2a1
MGI:1346029	Slc26a4	solute carrier family 26, member 4
MGI:1346086	Agtrl1	angiotensin receptor-like 1
MGI:1346091	Fbln5	fibulin 5
MGI:1346320	Taf10	TAF10 RNA polymerase II, TATA box binding protein (TBP)-associated factor
MGI:1346321	Adamts5	a disintegrin-like and metallopeptidase (reprolysin type) with thrombospondin type 1 motif, 5 (aggrecanase-2)
MGI:1346330	Banf1	barrier to autointegration factor 1
MGI:1346333	Mrps12	mitochondrial ribosomal protein S12
MGI:1346345	Map2k5	mitogen activated protein kinase kinase 5
MGI:1346347	Mapk7	mitogen activated protein kinase 7
MGI:1346348	Taf7	TAF7 RNA polymerase II, TATA box binding protein (TBP)-associated factor
MGI:1346524	Sgcg	sarcoglycan, gamma (dystrophin-associated glycoprotein)
MGI:1346527	Psmb8	proteosome (prosome, macropain) subunit, beta type 8 (large multifunctional peptidase 7)
MGI:1346834	Nr5a2	nuclear receptor subfamily 5, group A, member 2
MGI:1346858	Mapk1	mitogen activated protein kinase 1
MGI:1346859	Mapk3	mitogen activated protein kinase 3
MGI:1346861	Mapk8	mitogen activated protein kinase 8
MGI:1346862	Mapk9	mitogen activated protein kinase 9
MGI:1346864	Mapk13	mitogen activated protein kinase 13
MGI:1346865	Mapk14	mitogen activated protein kinase 14
MGI:1346866	Map2k1	mitogen activated protein kinase kinase 1
MGI:1346867	Map2k2	mitogen activated protein kinase kinase 2
MGI:1346868	Map2k3	mitogen activated protein kinase kinase 3
MGI:1346869	Map2k4	mitogen activated protein kinase kinase 4
MGI:1346870	Map2k6	mitogen activated protein kinase kinase 6
MGI:1346871	Map2k7	mitogen activated protein kinase kinase 7
MGI:1346872	Map3k1	mitogen activated protein kinase kinase kinase 1
MGI:1346875	Map3k4	mitogen activated protein kinase kinase kinase 4
MGI:1346876	Map3k5	mitogen activated protein kinase kinase kinase 5
MGI:1346878	Map3k8	mitogen activated protein kinase kinase kinase 8
MGI:1346881	Map3k12	mitogen activated protein kinase kinase kinase 12
MGI:1346999	Prnd	prion protein dublet
MGI:1347002	Angptl2	angiopoietin-like 2
MGI:1347078	Gprk6	G protein-coupled receptor kinase 6
MGI:1347095	Cd97	CD97 antigen
MGI:1347098	Slc27a1	solute carrier family 27 (fatty acid transporter), member 1
MGI:1347244	Axl	AXL receptor tyrosine kinase
MGI:1347344	Gla	galactosidase, alpha
MGI:1347355	Slc7a11	solute carrier family 7 (cationic amino acid transporter, y+ system), member 11
MGI:1347463	Foxd1	forkhead box D1
MGI:1347466	Foxc1	forkhead box C1
MGI:1347470	Foxf1a	forkhead box F1a
MGI:1347471	Foxd2	forkhead box D2
MGI:1347476	Foxa2	forkhead box A2
MGI:1347481	Foxc2	forkhead box C2
MGI:1347487	Foxm1	forkhead box M1
MGI:1347488	Foxk1	forkhead box K1
MGI:1349164	Sdc4	syndecan 4
MGI:1349165	Sdc2	syndecan 2
MGI:1349183	Ccl21b	chemokine (C-C motif) ligand 21b
MGI:1349387	Spag1	sperm associated antigen 1
MGI:1349394	Map4k4	mitogen-activated protein kinase kinase kinase kinase 4
MGI:1349419	Pdcd8	programmed cell death 8
MGI:1349423	Racgap1	Rac GTPase-activating protein 1
MGI:1349427	Exo1	exonuclease 1
MGI:1349717	Ncor1	nuclear receptor co-repressor 1
MGI:1351315	Tceb3	transcription elongation factor B (SIII), polypeptide 3
MGI:1351326	Nrk	Nik related kinase
MGI:1351351	Casr	calcium-sensing receptor
MGI:1351477	Cars	cysteinyl-tRNA synthetase
MGI:1351595	Insl6	insulin-like 6
MGI:1351602	Dguok	deoxyguanosine kinase
MGI:1351625	Nbn	nibrin
MGI:1351633	Ihpk1	inositol hexaphosphate kinase 1
MGI:1351634	Abcc6	ATP-binding cassette, sub-family C (CFTR/MRP), member 6
MGI:1351644	Abcc5	ATP-binding cassette, sub-family C (CFTR/MRP), member 5
MGI:1351663	Skp2	S-phase kinase-associated protein 2 (p45)
MGI:1352450	Cxcl10	chemokine (C-X-C motif) ligand 10
MGI:1352454	Nr4a1	nuclear receptor subfamily 4, group A, member 1
MGI:1352457	Nr4a3	nuclear receptor subfamily 4, group A, member 3
MGI:1352462	Nr1h3	nuclear receptor subfamily 1, group H, member 3
MGI:1352463	Nr1h2	nuclear receptor subfamily 1, group H, member 2
MGI:1352464	Nr1h4	nuclear receptor subfamily 1, group H, member 4
MGI:1352465	Nr2c1	nuclear receptor subfamily 2, group C, member 1
MGI:1352466	Nr2c2	nuclear receptor subfamily 2, group C, member 2
MGI:1352467	Esr1	estrogen receptor 1 (alpha)
MGI:1352480	Igfbp7	insulin-like growth factor binding protein 7
MGI:1352494	Hspb7	heat shock protein family, member 7 (cardiovascular)
MGI:1352629	Abcc8	ATP-binding cassette, sub-family C (CFTR/MRP), member 8
MGI:1352630	Abcc9	ATP-binding cassette, sub-family C (CFTR/MRP), member 9
MGI:1353421	Mfi2	antigen p97 (melanoma associated) identified by monoclonal antibodies 133.2 and 96.5
MGI:1353434	Gulo	gulonolactone (L-) oxidase
MGI:1353438	Mapk12	mitogen-activated protein kinase 12
MGI:1353449	Prkr	protein kinase, interferon-inducible double stranded RNA dependent
MGI:1353451	Aldh3a1	aldehyde dehydrogenase family 3, subfamily A1
MGI:1353497	Slc25a10	solute carrier family 25 (mitochondrial carrier, dicarboxylate transporter), member 10
MGI:1353510	Arhgef1	Rho guanine nucleotide exchange factor (GEF) 1
MGI:1353511	Sspn	sarcospan
MGI:1353576	Pik3cg	phosphoinositide-3-kinase, catalytic, gamma polypeptide
MGI:1353627	Angptl3	angiopoietin-like 3
MGI:1353633	Fus	fusion, derived from t(12;16) malignant liposarcoma (human)
MGI:1354171	Ebi3	Epstein-Barr virus induced gene 3
MGI:1354178	Prok2	prokineticin 2
MGI:1354387	Mfap5	microfibrillar associated protein 5
MGI:1354694	Rgs1	regulator of G-protein signaling 1
MGI:1354734	Rgs3	regulator of G-protein signaling 3
MGI:1354757	Atp9b	ATPas, class II, type 9B
MGI:1354910	Socs1	suppressor of cytokine signaling 1
MGI:1354954	Nt5c	5',3'-nucleotidase, cytosolic
MGI:1355322	Exosc10	exosome component 10
MGI:1355323	Slc7a8	solute carrier family 7 (cationic amino acid transporter, y+ system), member 8
MGI:1355328	Nasp	nuclear autoantigenic sperm protein (histone-binding)
MGI:1355330	Phgdh	3-phosphoglycerate dehydrogenase
MGI:1355333	Nckap1	NCK-associated protein 1
MGI:1858179	Nucb2	nucleobindin 2
MGI:1858201	Cntnap1	contactin associated protein 1
MGI:1858257	Mpp2	membrane protein, palmitoylated 2 (MAGUK p55 subfamily member 2)
MGI:1858420	Mcrs1	microspherule protein 1
MGI:1858430	Scarf2	scavenger receptor class F, member 2
MGI:1858732	Keap1	kelch-like ECH-associated protein 1
MGI:1859016	Ddah2	dimethylarginine dimethylaminohydrolase 2
MGI:1859179	Irf3	interferon regulatory factor 3
MGI:1859216	Avpr1a	arginine vasopressin receptor 1A
MGI:1859251	Dctn3	dynactin 3
MGI:1859388	Dll4	delta-like 4 (Drosophila)
MGI:1859517	B3galt4	UDP-Gal:betaGalNAc beta 1,3-galactosyltransferase, polypeptide 4
MGI:1859682	Slc23a2	solute carrier family 23 (nucleobase transporters), member 2
MGI:1859866	Cdc20	cell division cycle 20 homolog (S. cerevisiae)
MGI:1860076	Rnf5	ring finger protein 5
MGI:1860083	Cd320	CD320 antigen
MGI:1860085	Stk19	serine/threonine kinase 19
MGI:1860137	Gp9	glycoprotein 9 (platelet)
MGI:1860203	Cxcl11	chemokine (C-X-C motif) ligand 11
MGI:1860511	Heyl	hairy/enhancer-of-split related with YRPW motif-like
MGI:1860764	Pde3a	phosphodiesterase 3A, cGMP inhibited
MGI:1861376	Slc15a1	solute carrier family 15 (oligopeptide transporter), member 1
MGI:1861437	Gsk3b	glycogen synthase kinase 3 beta
MGI:1861438	Gcm2	glial cells missing homolog 2 (Drosophila)
MGI:1861601	Cpsf2	cleavage and polyadenylation specific factor 2
MGI:1861774	Rbms1	RNA binding motif, single stranded interacting protein 1
MGI:1862037	Slc12a5	solute carrier family 12, member 5
MGI:1888513	Fzd2	frizzled homolog 2 (Drosophila)
MGI:1888520	Brd4	bromodomain containing 4
MGI:1888678	Otor	otoraplin
MGI:1888697	Taf9	TAF9 RNA polymerase II, TATA box binding protein (TBP)-associated factor
MGI:1888711	Cxcl4	chemokine (C-X-C motif) ligand 4
MGI:1888712	Cxcl7	chemokine (C-X-C motif) ligand 7
MGI:1889023	Banp	Btg3 associated nuclear protein
MGI:1889208	Cks1b	CDC28 protein kinase 1b
MGI:1889273	Fxyd1	FXYD domain-containing ion transport regulator 1
MGI:1889595	Ppp1r1a	protein phosphatase 1, regulatory (inhibitor) subunit 1A
MGI:1890077	Foxo1	forkhead box O1
MGI:1890081	Foxo3a	forkhead box O3a
MGI:1890219	Cdh23	cadherin 23 (otocadherin)
MGI:1890220	Gpr132	G protein-coupled receptor 132
MGI:1890410	Acss2	acyl-CoA synthetase short-chain family member 2
MGI:1890574	Spnb4	spectrin beta 4
MGI:1891221	Crtap	cartilage associated protein
MGI:1891384	Mov10l1	Moloney leukemia virus 10-like 1
MGI:1891456	Ripk2	receptor (TNFRSF)-interacting serine-threonine kinase 2
MGI:1891690	Syncrip	synaptotagmin binding, cytoplasmic RNA interacting protein
MGI:1891750	Mycbp	c-myc binding protein
MGI:1891824	Acin1	apoptotic chromatin condensation inducer 1
MGI:1891836	Mkks	McKusick-Kaufman syndrome protein
MGI:1891915	Mllt7	myeloid/lymphoid or mixed lineage-leukemia translocation to 7 homolog (Drosophila)
MGI:1913125	Pias1	protein inhibitor of activated STAT 1
MGI:1913192	Fhl5	four and a half LIM domains 5
MGI:1913327	Aurkaip1	aurora kinase A interacting protein 1
MGI:1913356	Smpx	small muscle protein, X-linked
MGI:1913375	Sf3b5	splicing factor 3b, subunit 5
MGI:1913472	Serpinb1a	serine (or cysteine) peptidase inhibitor, clade B, member 1a
MGI:1913484	Sc4mol	sterol-C4-methyl oxidase-like
MGI:1913644	Nosip	nitric oxide synthase interacting protein
MGI:1913714	Taf12	TAF12 RNA polymerase II, TATA box binding protein (TBP)-associated factor
MGI:1913983	Kcng4	potassium voltage-gated channel, subfamily G, member 4
MGI:1913989	Rcc1	regulator of chromosome condensation 1
MGI:1914197	Commd7	COMM domain containing 7
MGI:1914255	Polr3k	polymerase (RNA) III (DNA directed) polypeptide K
MGI:1914280	Fancl	Fanconi anemia, complementation group L
MGI:1914304	Paics	phosphoribosylaminoimidazole carboxylase, phosphoribosylaminoribosylaminoimidazole, succinocarboxamide synthetase
MGI:1914315	Polr3d	polymerase (RNA) III (DNA directed) polypeptide D
MGI:1914344	Abhd2	abhydrolase domain containing 2
MGI:1914365	Rpl14	ribosomal protein L14
MGI:1914388	Herc5	hect domain and RLD 5
MGI:1914401	Psmd9	proteasome (prosome, macropain) 26S subunit, non-ATPase, 9
MGI:1914454	Eif2s2	eukaryotic translation initiation factor 2, subunit 2 (beta)
MGI:1914615	Hdhd1a	haloacid dehalogenase-like hydrolase domain
MGI:1914710	Decr1	2,4-dienoyl CoA reductase 1, mitochondrial
MGI:1914853	Dusp6	dual specificity phosphatase 6
MGI:1915021	Arpc5	actin related protein 2/3 complex, subunit 5
MGI:1915146	2610001E17Rik	RIKEN cDNA 2610001E17 gene
MGI:1915217	Pold3	polymerase (DNA-directed), delta 3, accessory subunit
MGI:1915339	Arpc4	actin related protein 2/3 complex, subunit 4
MGI:1915448	Ndufb2	NADH dehydrogenase (ubiquinone) 1 beta subcomplex, 2
MGI:1915525	Rpa1	replication protein A1
MGI:1915528	Ddx39	DEAD (Asp-Glu-Ala-Asp) box polypeptide 39
MGI:1915555	Moap1	modulator of apoptosis 1
MGI:1915587	Crip2	cysteine rich protein 2
MGI:1915756	Ctnnbip1	catenin beta interacting protein 1
MGI:1915959	Cilp2	cartilage intermediate layer protein 2
MGI:1916026	Taf11	TAF11 RNA polymerase II, TATA box binding protein (TBP)-associated factor
MGI:1916348	1810009M01Rik	RIKEN cDNA 1810009M01 gene
MGI:1916503	Hspb2	heat shock protein 2
MGI:1916513	Rfc3	replication factor C (activator 1) 3
MGI:1916790	Klk10	kallikrein 10
MGI:1916882	Arhgef12	Rho guanine nucleotide exchange factor (GEF) 12
MGI:1916885	Dapk1	death associated protein kinase 1
MGI:1916983	Paox	polyamine oxidase (exo-N4-amino)
MGI:1917128	Snrpf	small nuclear ribonucleoprotein polypeptide F
MGI:1917162	Nup43	nucleoporin 43
MGI:1917336	Cysltr2	cysteinyl leukotriene receptor 2
MGI:1917360	Ifi35	interferon-induced protein 35
MGI:1917458	Crsp3	cofactor required for Sp1 transcriptional activation, subunit 3
MGI:1917592	Ptges2	prostaglandin E synthase 2
MGI:1917606	St13	suppression of tumorigenicity 13
MGI:1917607	Kcnip1	Kv channel-interacting protein 1
MGI:1917689	Taf15	TAF15 RNA polymerase II, TATA box binding protein (TBP)-associated factor
MGI:1917838	Pnrc1	proline-rich nuclear receptor coactivator 1
MGI:1917976	Angptl6	angiopoietin-like 6
MGI:1918041	Harsl	histidyl-tRNA synthetase-like
MGI:1918089	P2ry12	purinergic receptor P2Y, G-protein coupled 12
MGI:1918201	Spata1	spermatogenesis associated 1
MGI:1919143	Noxo1	NADPH oxidase organizer 1
MGI:1919170	Epgn	epithelial mitogen
MGI:1919241	Ercc8	excision repaiross-complementing rodent repair deficiency, complementation group 8
MGI:1919260	Serpinb9g	serine (or cysteine) peptidase inhibitor, clade B, member 9g
MGI:1919330	2010317E24Rik	RIKEN cDNA 2010317E24 gene
MGI:1919666	Lrpprc	leucine-rich PPR-motif containing
MGI:1920174	Anln	anillin, actin binding protein (scraps homolog, Drosophila)
MGI:1920212	Ecgf1	endothelial cell growth factor 1 (platelet-derived)
MGI:1920336	Rps6ka5	ribosomal protein S6 kinase, polypeptide 5
MGI:1920382	Slc25a16	solute carrier family 25 (mitochondrial carrier, Graves disease autoantigen), member 16
MGI:1920590	Nptxr	neuronal pentraxin receptor
MGI:1920629	Dcbld2	discoidin, CUB and LCCL domain containing 2
MGI:1920978	Psd	pleckstrin and Sec7 domain containing
MGI:1921241	Spg3a	spastic paraplegia 3A homolog (human)
MGI:1921275	Nphp3	nephronophthisis 3 (adolescent)
MGI:1921367	Actr3	ARP3 actin-related protein 3 homolog (yeast)
MGI:1921441	P2ry13	purinergic receptor P2Y, G-protein coupled 13
MGI:1921447	Gtf2e1	general transcription factor II E, polypeptide 1 (alpha subunit)
MGI:1921719	Taf7l	TAF7-like RNA polymerase II, TATA box binding protein (TBP)-associated factor
MGI:1921761	Lrrc17	leucine rich repeat containing 17
MGI:1921831	Mtmr13	myotubularin related protein 13
MGI:1922019	Pik3cb	phosphatidylinositol 3-kinase, catalytic, beta polypeptide
MGI:1922708	Cklf	chemokine-like factor
MGI:1922862	Gns	glucosamine (N-acetyl)-6-sulfatase
MGI:1923813	Qrsl1	glutaminyl-tRNA synthase (glutamine-hydrolyzing)-like 1
MGI:1923959	Arpc2	actin related protein 2/3 complex, subunit 2
MGI:1924057	Phf12	PHD finger protein 12
MGI:1924149	Golga1	golgi autoantigen, golgin subfamily a, 1
MGI:1924885	Socs6	suppressor of cytokine signaling 6
MGI:1925638	Mvp	major vault protein
MGI:1925850	Pde6h	phosphodiesterase 6H, cGMP-specific, cone, gamma
MGI:1926189	Emilin1	elastin microfibril interfacer 1
MGI:1926218	Cysltr1	cysteinyl leukotriene receptor 1
MGI:1926227	Nup160	nucleoporin 160
MGI:1926232	Sfrs7	splicing factor, arginine/serine-rich 7
MGI:1926321	Postn	periostin, osteoblast specific factor
MGI:1926334	Ppp2r1a	protein phosphatase 2 (formerly 2A), regulatory subunit A (PR 65), alpha isoform
MGI:1926594	P2ry4	pyrimidinergic receptor P2Y, G-protein coupled, 4
MGI:1926944	Calcrl	calcitonin receptor-like
MGI:1927073	Slc29a1	solute carrier family 29 (nucleoside transporters), member 1
MGI:1927126	Slc5a7	solute carrier family 5 (choline transporter), member 7
MGI:1927140	Git1	G protein-coupled receptor kinase-interactor 1
MGI:1927152	Syne1	synaptic nuclear envelope 1
MGI:1927170	Spata5	spermatogenesis associated 5
MGI:1927186	Nt5c3	5'-nucleotidase, cytosolic III
MGI:1927225	Tbc1d8	TBC1 domain family, member 8
MGI:1927235	Mbtps1	membrane-bound transcription factor peptidase, site 1
MGI:1927243	Rala	v-ral simian leukemia viral oncogene homolog A (ras related)
MGI:1927406	Herpud1	homocysteine-inducible, endoplasmic reticulum stress-inducible, ubiquitin-like domain member 1
MGI:1927593	Ptges	prostaglandin E synthase
MGI:1928369	Slc2a5	solute carrier family 2 (facilitated glucose transporter), member 5
MGI:1928377	Elf4	E74-like factor 4 (ets domain transcription factor)
MGI:1928394	Frap1	FK506 binding protein 12-rapamycin associated protein 1
MGI:1928488	Akap8	A kinase (PRKA) anchor protein 8
MGI:1928753	Pfdn5	prefoldin 5
MGI:1928953	Ccl24	chemokine (C-C motif) ligand 24
MGI:1929004	Stk4	serine/threonine kinase 4
MGI:1929092	Rbm14	RNA binding motif protein 14
MGI:1929100	Stam2	signal transducing adaptor molecule (SH3 domain and ITAM motif) 2
MGI:1929258	Csen	calsenilin, presenilin binding protein, EF hand transcription factor
MGI:1929270	Dstn	destrin
MGI:1929464	Sec11l1	Sec11-like 1 (S. cerevisiae)
MGI:1929519	Slc16a8	solute carrier family 16 (monocarboxylic acid transporters), member 8
MGI:1929612	Ikbke	inhibitor of kappaB kinase epsilon
MGI:1929657	1600020H07Rik	RIKEN cDNA 1600020H07 gene
MGI:1929676	Gpr73	G protein-coupled receptor 73
MGI:1929701	Metap2	methionine aminopeptidase 2
MGI:1929878	Smoc1	SPARC related modular calcium binding 1
MGI:1930075	Tfip11	tuftelin interacting protein 11
MGI:1930076	Rps6ka4	ribosomal protein S6 kinase, polypeptide 4
MGI:1930088	Clcf1	cardiotrophin-like cytokine factor 1
MGI:1930146	Pmaip1	phorbol-12-myristate-13-acetate-induced protein 1
MGI:1930780	Myh10	myosin, heavy polypeptide 10, non-muscle
MGI:1931139	Ppp1r14a	protein phosphatase 1, regulatory (inhibitor) subunit 14A
MGI:1931144	Parva	parvin, alpha
MGI:1931465	Pycard	PYD and CARD domain containing
MGI:1931787	Scyl1	SCY1-like 1 (S. cerevisiae)
MGI:1932139	Mgea5	meningioma expressed antigen 5 (hyaluronidase)
MGI:1932286	Egln1	EGL nine homolog 1 (C. elegans)
MGI:1932287	Egln2	EGL nine homolog 2 (C. elegans)
MGI:1932288	Egln3	EGL nine homolog 3 (C. elegans)
MGI:1932395	Rrbp1	ribosome binding protein 1
MGI:1932576	Akap12	A kinase (PRKA) anchor protein (gravin) 12
MGI:1932682	Cxcl16	chemokine (C-X-C motif) ligand 16
MGI:1933289	Gtf2a2	general transcription factor II A, 2
MGI:1933365	Sytl1	synaptotagmin-like 1
MGI:1933532	Slc12a9	solute carrier family 12 (potassium/chloride transporters), member 9
MGI:1933947	Rtn1	reticulon 1
MGI:1933966	Mcam	melanoma cell adhesion molecule
MGI:1934582	Cxcr6	chemokine (C-X-C motif) receptor 6
MGI:2135548	Il24	interleukin 24
MGI:2135608	Pard3	par-3 (partitioning defective 3) homolog (C. elegans)
MGI:2135610	Dnclic1	dynein, cytoplasmic, light intermediate chain 1
MGI:2135760	Sgpp1	sphingosine-1-phosphate phosphatase 1
MGI:2135916	Kcnip2	Kv channel-interacting protein 2
MGI:2135951	Mpv17l	Mpv17 transgene, kidney disease mutant-like
MGI:2135960	Slc12a6	solute carrier family 12, member 6
MGI:2135962	Gorasp2	golgi reassembly stacking protein 2
MGI:2137026	P2rx5	purinergic receptor P2X, ligand-gated ion channel, 5
MGI:2137384	Mepe	matrix extracellular phosphoglycoprotein with ASARM motif (bone)
MGI:2137513	Slc24a3	solute carrier family 24 (sodium/potassium/calcium exchanger), member 3
MGI:2137630	Pkmyt1	protein kinase, membrane associated tyrosine/threonine 1
MGI:2137670	Csda	cold shock domain protein A
MGI:2139422	Duox1	dual oxidase 1
MGI:2140945	Aprin	androgen-induced proliferation inhibitor
MGI:2141180	Glmn	glomulin, FKBP associated protein
MGI:2141917	Prkd2	protein kinase D2
MGI:2145349	Ccrk	cell cycle related kinase
MGI:2145895	Slc38a1	solute carrier family 38, member 1
MGI:2145950	Scrib	scribbled homolog (Drosophila)
MGI:2146616	Eaf2	ELL associated factor 2
MGI:2146620	Srl	sarcalumenin
MGI:2147834	Slc6a8	solute carrier family 6 (neurotransmitter transporter, creatine), member 8
MGI:2148066	Slc38a5	solute carrier family 38, member 5
MGI:2148202	Ces3	carboxylesterase 3
MGI:2149010	Dock2	dedicator of cyto-kinesis 2
MGI:2149330	Slc5a5	solute carrier family 5 (sodium iodide symporter), member 5
MGI:2149820	Nans	N-acetylneuraminic acid synthase (sialic acid synthase)
MGI:2149961	Pawr	PRKC, apoptosis, WT1, regulator
MGI:2150383	Cgb	chorionic gonadotropin beta
MGI:2150920	Fgfrl1	fibroblast growth factor receptor-like 1
MGI:2151253	Calca	calcitonin/calcitonin-related polypeptide, alpha
MGI:2151254	Calcb	calcitonin-related polypeptide, beta
MGI:2152346	Taf4a	TAF4A RNA polymerase II, TATA box binding protein (TBP)-associated factor
MGI:2152389	Ivns1abp	influenza virus NS1A binding protein
MGI:2153040	Matp	membrane associated transporter protein
MGI:2153070	Synpo2	synaptopodin 2
MGI:2153183	Kcnn3	potassium intermediate/small conductance calcium-activated channel, subfamily N, member 3
MGI:2153463	Lgr8	leucine-rich repeat-containing G protein-coupled receptor 8
MGI:2153518	Otx3	orthodenticle homolog 3 (Drosophila)
MGI:2153568	Sp7	trans-acting transcription factor 7
MGI:2153710	Bhlhb4	basic helix-loop-helix domain containing, class B4
MGI:2157785	Peg10	paternally expressed 10
MGI:2158492	Eraf	erythroid associated factor
MGI:2175912	Arid5b	AT rich interactive domain 5B (Mrf1 like)
MGI:2177523	Olfr140	olfactory receptor 140
MGI:2178103	Arhgdia	Rho GDP dissociation inhibitor (GDI) alpha
MGI:2178742	Stab1	stabilin 1
MGI:2181363	Gpr73l1	G protein-coupled receptor 73-like 1
MGI:2182585	Crsp6	cofactor required for Sp1 transcriptional activation, subunit 6
MGI:2183441	Psat1	phosphoserine aminotransferase 1
MGI:2183451	Rab40b	Rab40b, member RAS oncogene family
MGI:2183535	Pscdbp	pleckstrin homology, Sec7 and coiled-coil domains, binding protein
MGI:2384298	Sbno1	sno, strawberry notch homolog 1 (Drosophila)
MGI:2384495	Mkl1	MKL (megakaryoblastic leukemia)/myocardin-like 1
MGI:2384590	Ndrg4	N-myc downstream regulated gene 4
MGI:2384802	Eif2b1	eukaryotic translation initiation factor 2B, subunit 1 (alpha)
MGI:2384818	Mtss1	metastasis suppressor 1
MGI:2385317	Tceal1	transcription elongation factor A (SII)-like 1
MGI:2385656	Acsbg1	acyl-CoA synthetase bubblegum family member 1
MGI:2385955	Defb19	defensin beta 19
MGI:2387123	Lnpep	leucyl/cystinyl aminopeptidase
MGI:2388097	Taf3	TAF3 RNA polymerase II, TATA box binding protein (TBP)-associated factor
MGI:2429409	Afm	afamin
MGI:2429763	Dock3	dedicator of cyto-kinesis 3
MGI:2441856	Sf3b2	splicing factor 3b, subunit 2
MGI:2442836	Brip1	BRCA1 interacting protein C-terminal helicase 1
MGI:2442988	Arfgef1	ADP-ribosylation factor guanine nucleotide-exchange factor 1(brefeldin A-inhibited)
MGI:2443028	Taf2	TAF2 RNA polymerase II, TATA box binding protein (TBP)-associated factor
MGI:2443111	Abcc4	ATP-binding cassette, sub-family C (CFTR/MRP), member 4
MGI:2443157	Mib1	mindbomb homolog 1 (Drosophila)
MGI:2443471	Sp8	trans-acting transcription factor 8
MGI:2443590	Ddx11	DEAD/H (Asp-Glu-Ala-Asp/His) box polypeptide 11 (CHL1-like helicase homolog, S. cerevisiae)
MGI:2443767	Aaas	achalasia, adrenocortical insufficiency, alacrimia
MGI:2443878	Slc4a7	solute carrier family 4, sodium bicarbonate cotransporter, member 7
MGI:2444210	Nr1d1	nuclear receptor subfamily 1, group D, member 1
MGI:2444461	Perld1	per1-like domain containing 1
MGI:2444681	Hhat	hedgehog acyltransferase
MGI:2444878	Rnd1	Rho family GTPase 1
MGI:2444911	Slc25a29	solute carrier family 25 (mitochondrial carrier, palmitoylcarnitine transporter), member 29
MGI:2444926	Ckap4	cytoskeleton-associated protein 4
MGI:2445160	Kcnh8	potassium voltage-gated channel, subfamily H (eag-related), member 8
MGI:2445289	Plac8	placenta-specific 8
MGI:2445361	Serpinb1b	serine (or cysteine) peptidase inhibitor, clade B, member 1b
MGI:2446219	Arhgef16	Rho guanine nucleotide exchange factor (GEF) 16
MGI:2447063	Odz4	odd Oz/ten-m homolog 4 (Drosophila)
MGI:2449205	Nr1d2	nuclear receptor subfamily 1, group D, member 2
MGI:2449316	Syne2	synaptic nuclear envelope 2
MGI:2449455	Scarf1	scavenger receptor class F, member 1
MGI:2449923	Egfl7	EGF-like domain 7
MGI:2655562	Eltd1	EGF, latrophilin seven transmembrane domain containing 1
MGI:2664902	Mark1	MAP/microtubule affinity-regulating kinase 1
MGI:2665170	P2rx2	purinergic receptor P2X, ligand-gated ion channel, 2
MGI:2673874	P2ry6	pyrimidinergic receptor P2Y, G-protein coupled, 6
MGI:2684847	Gm1	gene model 1, (NCBI)
MGI:2685325	Hspb6	heat shock protein, alpha-crystallin-related, B6
MGI:2687325	Pigs	phosphatidylinositol glycan, class S
MGI:3045421	Ank	progressive ankylosis
MGI:3050795	Mkl2	MKL/myocardin-like 2
MGI:3052471	Slc2a12	solute carrier family 2 (facilitated glucose transporter), member 12
MGI:87853	a	nonagouti
MGI:87859	Abl1	v-abl Abelson murine leukemia oncogene 1
MGI:87862	Abpa	androgen binding protein alpha
MGI:87866	Acadl	acetyl-Coenzyme A dehydrogenase, long-chain
MGI:87870	Acat1	acetyl-Coenzyme A acetyltransferase 1
MGI:87878	Apoc4	apolipoprotein C-IV
MGI:87881	Acp1	acid phosphatase 1, soluble
MGI:87904	Actb	actin, beta, cytoplasmic
MGI:87909	Acta2	actin, alpha 2, smooth muscle, aorta
MGI:87911	Acvr1	activin A receptor, type 1
MGI:87912	Acvr2b	activin receptor IIB
MGI:87920	Adfp	adipose differentiation related protein
MGI:87935	Adra2b	adrenergic receptor, alpha 2b
MGI:87936	Adra2c	adrenergic receptor, alpha 2c
MGI:87937	Adrb1	adrenergic receptor, beta 1
MGI:87940	Adrbk1	adrenergic receptor kinase, beta 1
MGI:87951	Afp	alpha fetoprotein
MGI:87964	Agtr1	angiotensin receptor 1
MGI:87965	Agtr1b	angiotensin receptor 1b
MGI:87966	Agtr2	angiotensin II receptor, type 2
MGI:87984	Akp3	alkaline phosphatase 3, intestine, not Mn requiring
MGI:87986	Akt1	thymoma viral proto-oncogene 1
MGI:88002	Ambp	alpha 1 microglobulin/bikunin
MGI:88004	Amd1	S-adenosylmethionine decarboxylase 1
MGI:88016	Ampd2	adenosine monophosphate deaminase 2 (isoform L)
MGI:88017	Mat1a	methionine adenosyltransferase I, alpha
MGI:88030	Anxa4	annexin A4
MGI:88042	Apex1	apurinic/apyrimidinic endonuclease 1
MGI:88049	Apoa1	apolipoprotein A-I
MGI:88052	Apob	apolipoprotein B
MGI:88059	App	amyloid beta (A4) precursor protein
MGI:88065	Araf	v-raf murine sarcoma 3611 viral oncogene homolog
MGI:88068	Areg	amphiregulin
MGI:88075	Arsb	arylsulfatase B
MGI:88095	Serpinc1	serine (or cysteine) peptidase inhibitor, clade C (antithrombin), member 1
MGI:88110	Atp2a2	ATPase, Ca++ transporting, cardiac muscle, slow twitch 2
MGI:88116	Atp6v0c	ATPase, H+ transporting, V0 subunit C
MGI:88121	Avp	arginine vasopressin
MGI:88135	Tff1	trefoil factor 1
MGI:88138	Bcl2	B-cell leukemia/lymphoma 2
MGI:88139	Bcl2l1	Bcl2-like 1
MGI:88144	Bdkrb1	bradykinin receptor, beta 1
MGI:88158	Bgn	biglycan
MGI:88180	Bmp4	bone morphogenetic protein 4
MGI:88182	Bmp6	bone morphogenetic protein 6
MGI:88208	Bsg	basigin
MGI:88222	Bzrp	benzodiazepine receptor, peripheral
MGI:88223	C1qa	complement component 1, q subcomponent, alpha polypeptide
MGI:88232	C5r1	complement component 5, receptor 1
MGI:88244	S100a8	S100 calcium binding protein A8 (calgranulin A)
MGI:88256	Camk2a	calcium/calmodulin-dependent protein kinase II alpha
MGI:88258	Camk4	calcium/calmodulin-dependent protein kinase IV
MGI:88269	Car2	carbonic anhydrase 2
MGI:88276	Ctnnb1	catenin (cadherin associated protein), beta 1, 88kDa
MGI:88279	Cbl	Casitas B-lineage lymphoma
MGI:88283	Serpinh1	serine (or cysteine) peptidase inhibitor, clade H, member 1
MGI:88294	Cacna1s	calcium channel, voltage-dependent, L type, alpha 1S subunit
MGI:88316	Ccne1	cyclin E1
MGI:88320	Cd2	CD2 antigen
MGI:88321	Ms4a1	membrane-spanning 4-domains, subfamily A, member 1
MGI:88323	Cd24a	CD24a antigen
MGI:88335	Cd4	CD4 antigen
MGI:88338	Cd44	CD44 antigen
MGI:88342	Cd68	CD68 antigen
MGI:88343	Cd69	CD69 antigen
MGI:88348	Cd9	CD9 antigen
MGI:88351	Cdc2a	cell division cycle 2 homolog A (S. pombe)
MGI:88354	Cdh1	cadherin 1
MGI:88355	Cdh2	cadherin 2
MGI:88356	Cdh3	cadherin 3
MGI:88357	Cdk4	cyclin-dependent kinase 4
MGI:88373	Cebpb	CCAAT/enhancer binding protein (C/EBP), beta
MGI:88374	Cel	carboxyl ester lipase
MGI:88380	F2	coagulation factor II
MGI:88383	F8	coagulation factor VIII
MGI:88388	Cftr	cystic fibrosis transmembrane conductance regulator homolog
MGI:88390	Cga	glycoprotein hormones, alpha subunit
MGI:88398	Chrm3	cholinergic receptor, muscarinic 3, cardiac
MGI:88407	Ckb	creatine kinase, brain
MGI:88413	Ckm	creatine kinase, muscle
MGI:88417	Clcn1	chloride channel 1
MGI:88423	Clu	clusterin
MGI:88451	Col18a1	procollagen, type XVIII, alpha 1
MGI:88453	Col3a1	procollagen, type III, alpha 1
MGI:88454	Col4a1	procollagen, type IV, alpha 1
MGI:88455	Col4a2	procollagen, type IV, alpha 2
MGI:88465	Col9a1	procollagen, type IX, alpha 1
MGI:88467	Col1a1	procollagen, type I, alpha 1
MGI:88468	Col1a2	procollagen, type I, alpha 2
MGI:88470	Comt	catechol-O-methyltransferase
MGI:88489	Cr2	complement receptor 2
MGI:88490	Crabp1	cellular retinoic acid binding protein I
MGI:88494	Creb1	cAMP responsive element binding protein 1
MGI:88496	Crh	corticotropin releasing hormone
MGI:88508	Crk	v-crk sarcoma virus CT10 oncogene homolog (avian)
MGI:88513	Crry	complement receptor related protein
MGI:88529	Cs	citrate synthase
MGI:88547	Csnk2a2	casein kinase II, alpha 2, polypeptide
MGI:88549	Csrp1	cysteine and glycine-rich protein 1
MGI:88568	Cutl1	cut-like 1 (Drosophila)
MGI:88574	Cybb	cytochrome b-245, beta polypeptide
MGI:88582	Cyp11a1	cytochrome P450, family 11, subfamily a, polypeptide 1
MGI:88584	Cyp11b2	cytochrome P450, family 11, subfamily b, polypeptide 2
MGI:88586	Cyp17a1	cytochrome P450, family 17, subfamily a, polypeptide 1
MGI:88587	Cyp19a1	cytochrome P450, family 19, subfamily a, polypeptide 1
MGI:88588	Cyp1a1	cytochrome P450, family 1, subfamily a, polypeptide 1
MGI:88589	Cyp1a2	cytochrome P450, family 1, subfamily a, polypeptide 2
MGI:88590	Cyp1b1	cytochrome P450, family 1, subfamily b, polypeptide 1
MGI:88591	Cyp21a1	cytochrome P450, family 21, subfamily a, polypeptide 1
MGI:88600	Cyp2b9	cytochrome P450, family 2, subfamily b, polypeptide 9
MGI:88609	Cyp3a11	cytochrome P450, family 3, subfamily a, polypeptide 11
MGI:88613	Cyr61	cysteine rich protein 61
MGI:892001	Slc22a6	solute carrier family 22 (organic anion transporter), member 6
MGI:892014	Sfrp1	secreted frizzled-related sequence protein 1
MGI:892019	Klk1	kallikrein 1
MGI:892032	Frzb	frizzled-related protein
MGI:893573	Prap1	proline-rich acidic protein 1
MGI:893575	Plscr1	phospholipid scramblase 1
MGI:893578	Scarb1	scavenger receptor class B, member 1
MGI:893579	Khdrbs1	KH domain containing, RNA binding, signal transduction associated 1
MGI:893586	Nhp2l1	NHP2 non-histone chromosome protein 2-like 1 (S. cerevisiae)
MGI:893592	Ager	advanced glycosylation end product-specific receptor
MGI:894288	Sepp1	selenoprotein P, plasma, 1
MGI:894293	Smad4	MAD homolog 4 (Drosophila)
MGI:894311	Pirb	paired-Ig-like receptor B
MGI:894312	Crhr2	corticotropin releasing hormone receptor 2
MGI:894316	Mknk1	MAP kinase-interacting serine/threonine kinase 1
MGI:894320	Prdx6	peroxiredoxin 6
MGI:894667	Serpinb9d	serine (or cysteine) peptidase inhibitor, clade B, member 9d
MGI:894678	Aurka	aurora kinase A
MGI:894696	Serping1	serine (or cysteine) peptidase inhibitor, clade G, member 1
MGI:894701	Mgat5	mannoside acetylglucosaminyltransferase 5
MGI:894806	Mylk	myosin, light polypeptide kinase
MGI:94859	Dao1	D-amino acid oxidase 1
MGI:94865	Dbi	diazepam binding inhibitor
MGI:94871	Dci	dodecenoyl-Coenzyme A delta isomerase (3,2 trans-enoyl-Coenyme A isomerase)
MGI:94872	Dcn	decorin
MGI:94900	Dlk1	delta-like 1 homolog (Drosophila)
MGI:94909	Dmd	dystrophin, muscular dystrophy
MGI:94912	Dnmt1	DNA methyltransferase (cytosine-5) 1
MGI:94919	Dpp4	dipeptidylpeptidase 4
MGI:95275	Ebf1	early B-cell factor 1
MGI:95283	Edn1	endothelin 1
MGI:95288	Eef2	eukaryotic translation elongation factor 2
MGI:95294	Egfr	epidermal growth factor receptor
MGI:95295	Egr1	early growth response 1
MGI:95305	Eif4e	eukaryotic translation initiation factor 4E
MGI:95317	Eln	elastin
MGI:95321	Emb	embigin
MGI:95392	Eng	endoglin
MGI:95393	Eno1	enolase 1, alpha non-neuron
MGI:95394	Eno2	enolase 2, gamma neuronal
MGI:95410	Erbb2	v-erb-b2 erythroblastic leukemia viral oncogene homolog 2, neuro/glioblastoma derived oncogene homolog (avian)
MGI:95411	Erbb3	v-erb-b2 erythroblastic leukemia viral oncogene homolog 3 (avian)
MGI:95420	Es1	esterase 1
MGI:95456	Ets2	E26 avian leukemia oncogene 2, 3' domain
MGI:95476	Fabp3	fatty acid binding protein 3, muscle and heart
MGI:95481	Ptk2	PTK2 protein tyrosine kinase 2
MGI:95484	Fas	Fas (TNF receptor superfamily member)
MGI:95486	Fbl	fibrillarin
MGI:95489	Fbn1	fibrillin 1
MGI:95497	Fcer2a	Fc receptor, IgE, low affinity II, alpha polypeptide
MGI:95498	Fcgr1	Fc receptor, IgG, high affinity I
MGI:95499	Fcgr2b	Fc receptor, IgG, low affinity IIb
MGI:95500	Fcgr3	Fc receptor, IgG, low affinity III
MGI:95514	Fes	feline sarcoma oncogene
MGI:95515	Fgf1	fibroblast growth factor 1
MGI:95516	Fgf2	fibroblast growth factor 2
MGI:95517	Fgf3	fibroblast growth factor 3
MGI:95518	Fgf4	fibroblast growth factor 4
MGI:95519	Fgf5	fibroblast growth factor 5
MGI:95520	Fgf6	fibroblast growth factor 6
MGI:95521	Fgf7	fibroblast growth factor 7
MGI:95522	Fgfr1	fibroblast growth factor receptor 1
MGI:95523	Fgfr2	fibroblast growth factor receptor 2
MGI:95524	Fgfr3	fibroblast growth factor receptor 3
MGI:95525	Fgfr4	fibroblast growth factor receptor 4
MGI:95537	Ctgf	connective tissue growth factor
MGI:95541	Fkbp1a	FK506 binding protein 1a
MGI:95553	Flg	filaggrin
MGI:95556	Flna	filamin, alpha
MGI:95558	Flt1	FMS-like tyrosine kinase 1
MGI:95559	Flt3	FMS-like tyrosine kinase 3
MGI:95561	Flt4	FMS-like tyrosine kinase 4
MGI:95574	Fos	FBJ osteosarcoma oncogene
MGI:95588	Fth1	ferritin heavy chain 1
MGI:95594	Fut4	fucosyltransferase 4
MGI:95602	Fyn	Fyn proto-oncogene
MGI:95618	Gabra6	gamma-aminobutyric acid (GABA-A) receptor, subunit alpha 6
MGI:95623	Gabrg2	gamma-aminobutyric acid (GABA-A) receptor, subunit gamma 2
MGI:95636	Galc	galactosylceramidase
MGI:95639	Gap43	growth associated protein 43
MGI:95654	Gart	phosphoribosylglycinamide formyltransferase
MGI:95659	Gas5	growth arrest specific 5
MGI:95660	Gas6	growth arrest specific 6
MGI:95662	Gata2	GATA binding protein 2
MGI:95664	Gata4	GATA binding protein 4
MGI:95666	Gbp1	guanylate nucleotide binding protein 1
MGI:95669	Gc	group specific component
MGI:95674	Gcg	glucagon
MGI:95675	Gch1	GTP cyclohydrolase 1
MGI:95698	Gfpt1	glutamine fructose-6-phosphate transaminase 1
MGI:95704	Ggta1	glycoprotein galactosyltransferase alpha 1, 3
MGI:95706	Ggt1	gamma-glutamyltransferase 1
MGI:95708	Ghr	growth hormone receptor
MGI:95713	Gja1	gap junction membrane channel protein alpha 1
MGI:95715	Gja4	gap junction membrane channel protein alpha 4
MGI:95716	Gja5	gap junction membrane channel protein alpha 5
MGI:95718	Gja7	gap junction membrane channel protein alpha 7
MGI:95719	Gjb1	gap junction membrane channel protein beta 1
MGI:95720	Gjb2	gap junction membrane channel protein beta 2
MGI:95727	Gli1	GLI-Kruppel family member GLI1
MGI:95729	Gli3	GLI-Kruppel family member GLI3
MGI:95755	Slc2a1	solute carrier family 2 (facilitated glucose transporter), member 1
MGI:95757	Slc2a3	solute carrier family 2 (facilitated glucose transporter), member 3
MGI:95758	Slc2a4	solute carrier family 2 (facilitated glucose transporter), member 4
MGI:95767	Gna12	guanine nucleotide binding protein, alpha 12
MGI:95768	Gna13	guanine nucleotide binding protein, alpha 13
MGI:95771	Gnai1	guanine nucleotide binding protein, alpha inhibiting 1
MGI:95772	Gnai2	guanine nucleotide binding protein, alpha inhibiting 2
MGI:95776	Gnaq	guanine nucleotide binding protein, alpha q polypeptide
MGI:95777	Gnas	GNAS (guanine nucleotide binding protein, alpha stimulating) complex locus
MGI:95778	Gnat1	guanine nucleotide binding protein, alpha transducing 1
MGI:95794	Lrp2	low density lipoprotein receptor-related protein 2
MGI:95797	Gpi1	glucose phosphate isomerase 1
MGI:95806	Aes	amino-terminal enhancer of split
MGI:95813	Grid2	glutamate receptor, ionotropic, delta 2
MGI:95832	Grn	granulin
MGI:95833	Grp	gastrin releasing peptide
MGI:95834	Pdia3	protein disulfide isomerase associated 3
MGI:95835	Hspa5	heat shock 70kD protein 5 (glucose-regulated protein)
MGI:95852	Gss	glutathione synthetase
MGI:95860	Gstm1	glutathione S-transferase, mu 1
MGI:95886	H13	histocompatibility 13
MGI:95895	H2-Aa	histocompatibility 2, class II antigen A, alpha
MGI:95896	H2-D1	histocompatibility 2, D region locus 1
MGI:95929	H2-Q10	histocompatibility 2, Q region locus 10
MGI:96009	Hadhsc	L-3-hydroxyacyl-Coenzyme A dehydrogenase, short chain
MGI:96010	Hal	histidine ammonia lyase
MGI:96051	Serpind1	serine (or cysteine) peptidase inhibitor, clade D, member 1
MGI:96052	Hck	hemopoietic cell kinase
MGI:96055	Ptpn6	protein tyrosine phosphatase, non-receptor type 6
MGI:96067	Hdh	Huntington disease gene homolog
MGI:96070	Hbegf	heparin-binding EGF-like growth factor
MGI:96071	Hesx1	homeo box gene expressed in ES cells
MGI:96079	Hgf	hepatocyte growth factor
MGI:96086	Hhex	hematopoietically expressed homeobox
MGI:96112	Hmbs	hydroxymethylbilane synthase
MGI:96113	Hmgb1	high mobility group box 1
MGI:96160	Hmga1	high mobility group AT-hook 1
MGI:96163	Hmox1	heme oxygenase (decycling) 1
MGI:96171	Hoxa10	homeo box A10
MGI:96172	Hoxa11	homeo box A11
MGI:96176	Hoxa4	homeo box A4
MGI:96177	Hoxa5	homeo box A5
MGI:96180	Hoxa9	homeo box A9
MGI:96182	Hoxb1	homeo box B1
MGI:96188	Hoxb7	homeo box B7
MGI:96189	Hoxb8	homeo box B8
MGI:96199	Hoxc9	homeo box C9
MGI:96213	Hpd	4-hydroxyphenylpyruvic acid dioxygenase
MGI:96216	Lipc	lipase, hepatic
MGI:96224	Hras1	Harvey rat sarcoma virus oncogene 1
MGI:96238	Hsf1	heat shock factor 1
MGI:96240	Hspb1	heat shock protein 1
MGI:96242	Hspd1	heat shock protein 1 (chaperonin)
MGI:96245	Hspa9a	heat shock protein 9A
MGI:96247	Hspcb	heat shock protein 1, beta
MGI:96281	Htr2c	5-hydroxytryptamine (serotonin) receptor 2C
MGI:96285	Slc6a4	solute carrier family 6 (neurotransmitter transporter, serotonin), member 4
MGI:96382	Iapp	islet amyloid polypeptide
MGI:96392	Icam1	intercellular adhesion molecule
MGI:96394	Icam2	intercellular adhesion molecule 2
MGI:96397	Id2	inhibitor of DNA binding 2
MGI:96416	Indo	indoleamine-pyrrole 2,3 dioxygenase
MGI:96432	Igf1	insulin-like growth factor 1
MGI:96433	Igf1r	insulin-like growth factor I receptor
MGI:96434	Igf2	insulin-like growth factor 2
MGI:96435	Igf2r	insulin-like growth factor 2 receptor
MGI:96436	Igfbp1	insulin-like growth factor binding protein 1
MGI:96437	Igfbp2	insulin-like growth factor binding protein 2
MGI:96439	Igfbp4	insulin-like growth factor binding protein 4
MGI:96440	Igfbp5	insulin-like growth factor binding protein 5
MGI:96441	Igfbp6	insulin-like growth factor binding protein 6
MGI:96522	Rbpsuh	recombining binding protein suppressor of hairless (Drosophila)
MGI:96537	Il10	interleukin 10
MGI:96539	Il12a	interleukin 12a
MGI:96541	Il13	interleukin 13
MGI:96543	Il1b	interleukin 1 beta
MGI:96544	Casp1	caspase 1
MGI:96545	Il1r1	interleukin 1 receptor, type I
MGI:96547	Il1rn	interleukin 1 receptor antagonist
MGI:96548	Il2	interleukin 2
MGI:96549	Il2ra	interleukin 2 receptor, alpha chain
MGI:96550	Il2rb	interleukin 2 receptor, beta chain
MGI:96552	Il3	interleukin 3
MGI:96556	Il4	interleukin 4
MGI:96557	Il5	interleukin 5
MGI:96559	Il6	interleukin 6
MGI:96561	Il7	interleukin 7
MGI:96562	Il7r	interleukin 7 receptor
MGI:96563	Il9	interleukin 9
MGI:96572	Ins1	insulin I
MGI:96581	Ipp	IAP promoted placental gene
MGI:96590	Irf1	interferon regulatory factor 1
MGI:96591	Irf2	interferon regulatory factor 2
MGI:96599	Itga1	integrin alpha 1
MGI:96600	Itga2	integrin alpha 2
MGI:96601	Itga2b	integrin alpha 2b
MGI:96603	Itga4	integrin alpha 4
MGI:96604	Itga5	integrin alpha 5 (fibronectin receptor alpha)
MGI:96606	Itgal	integrin alpha L
MGI:96607	Itgam	integrin alpha M
MGI:96608	Itgav	integrin alpha V
MGI:96609	Itgax	integrin alpha X
MGI:96610	Itgb1	integrin beta 1 (fibronectin receptor beta)
MGI:96613	Itgb4	integrin beta 4
MGI:96614	Itgb5	integrin beta 5
MGI:96617	Cd47	CD47 antigen (Rh-related antigen, integrin-associated signal transducer)
MGI:96621	Itk	IL2-inducible T-cell kinase
MGI:96622	Itpa	inosine triphosphatase (nucleoside triphosphate pyrophosphatase)
MGI:96623	Itpr1	inositol 1,4,5-triphosphate receptor 1
MGI:96624	Itpr3	inositol 1,4,5-triphosphate receptor 3
MGI:96629	Jak2	Janus kinase 2
MGI:96646	Jun	Jun oncogene
MGI:96648	Jund1	Jun proto-oncogene related gene d1
MGI:96650	Jup	junction plakoglobin
MGI:96654	Kcna1	potassium voltage-gated channel, shaker-related subfamily, member 1
MGI:96659	Kcna2	potassium voltage-gated channel, shaker-related subfamily, member 2
MGI:96660	Kcna3	potassium voltage-gated channel, shaker-related subfamily, member 3
MGI:96661	Kcna4	potassium voltage-gated channel, shaker-related subfamily, member 4
MGI:96662	Kcna5	potassium voltage-gated channel, shaker-related subfamily, member 5
MGI:96663	Kcna6	potassium voltage-gated channel, shaker-related, subfamily, member 6
MGI:96664	Kcna7	potassium voltage-gated channel, shaker-related subfamily, member 7
MGI:96666	Kcnb1	potassium voltage gated channel, Shab-related subfamily, member 1
MGI:96667	Kcnc1	potassium voltage gated channel, Shaw-related subfamily, member 1
MGI:96669	Kcnc3	potassium voltage gated channel, Shaw-related subfamily, member 3
MGI:96670	Kcnc4	potassium voltage gated channel, Shaw-related subfamily, member 4
MGI:96671	Kcnd1	potassium voltage-gated channel, Shal-related family, member 1
MGI:96677	Kit	kit oncogene
MGI:96680	Kras	v-Ki-ras2 Kirsten rat sarcoma viral oncogene homolog
MGI:96683	Kdr	kinase insert domain protein receptor
MGI:96688	Krt1-14	keratin complex 1, acidic, gene 14
MGI:96709	Ky	kyphoscoliosis peptidase
MGI:96739	Stmn1	stathmin 1
MGI:96749	Anpep	alanyl (membrane) aminopeptidase
MGI:96755	Lcat	lecithin cholesterol acyltransferase
MGI:96756	Lck	lymphocyte protein tyrosine kinase
MGI:96777	Lgals1	lectin, galactose binding, soluble 1
MGI:96778	Lgals3	lectin, galactose binding, soluble 3
MGI:96782	Lhb	luteinizing hormone beta
MGI:96783	Lhcgr	luteinizing hormone/choriogonadotropin receptor
MGI:96788	Lifr	leukemia inhibitory factor receptor
MGI:96820	Lpl	lipoprotein lipase
MGI:96828	Lrp1	low density lipoprotein receptor-related protein 1
MGI:96837	Ltf	lactotransferrin
MGI:96897	Lyzs	lysozyme
MGI:96907	Marcks	myristoylated alanine rich protein kinase C substrate
MGI:96909	Maf	avian musculoaponeurotic fibrosarcoma (v-maf) AS42 oncogene homolog
MGI:96912	Mag	myelin-associated glycoprotein
MGI:96919	Ascl1	achaete-scute complex homolog-like 1 (Drosophila)
MGI:96925	Mbp	myelin basic protein
MGI:96930	Mcc	mutated in colorectal cancers
MGI:96937	Mcpt1	mast cell protease 1
MGI:96938	Mcpt2	mast cell protease 2
MGI:96941	Mcpt5	mast cell protease 5
MGI:96945	Mcsp	mitochondrial capsule selenoprotein
MGI:96949	Mdk	midkine
MGI:96952	Mdm2	transformed mouse 3T3 cell double minute 2
MGI:96955	Slc3a2	solute carrier family 3 (activators of dibasic and neutral amino acid transport), member 2
MGI:96969	Met	met proto-oncogene
MGI:96974	Kitl	kit ligand
MGI:96976	Mgp	matrix Gla protein
MGI:96977	Mgmt	O-6-methylguanine-DNA methyltransferase
MGI:96982	Mif	macrophage migration inhibitory factor
MGI:96990	Mip	major intrinsic protein of eye lens fiber
MGI:97004	Mme	membrane metallo endopeptidase
MGI:97005	Mmp12	matrix metallopeptidase 12
MGI:97007	Mmp10	matrix metallopeptidase 10
MGI:97009	Mmp2	matrix metallopeptidase 2
MGI:97010	Mmp3	matrix metallopeptidase 3
MGI:97011	Mmp9	matrix metallopeptidase 9
MGI:97073	Mpg	N-methylpurine-DNA glycosylase
MGI:97076	Mpl	myeloproliferative leukemia virus oncogene
MGI:97143	Mlp	MARCKS-like protein
MGI:97168	Msx1	homeo box, msh-like 1
MGI:97169	Msx2	homeo box, msh-like 2
MGI:97171	Mt1	metallothionein 1
MGI:97172	Mt2	metallothionein 2
MGI:97245	Mxi1	Max interacting protein 1
MGI:97249	Myb	myeloblastosis oncogene
MGI:97250	Myc	myelocytomatosis oncogene
MGI:97253	Myf6	myogenic factor 6
MGI:97273	Mylpf	myosin light chain, phosphorylatable, fast skeletal muscle
MGI:97275	Myod1	myogenic differentiation 1
MGI:97279	Nat1	N-acetyltransferase 1 (arylamine N-acetyltransferase)
MGI:97281	Ncam1	neural cell adhesion molecule 1
MGI:97282	Ncam2	neural cell adhesion molecule 2
MGI:97283	Ncf1	neutrophil cytosolic factor 1
MGI:97284	Ncf2	neutrophil cytosolic factor 2
MGI:97286	Ncl	nucleolin
MGI:97295	Casp2	caspase 2
MGI:97305	Neu1	neuraminidase 1
MGI:97306	Nf1	neurofibromatosis 1
MGI:97307	Nf2	neurofibromatosis 2
MGI:97308	Nfe2	nuclear factor, erythroid derived 2
MGI:97309	Nefh	neurofilament, heavy polypeptide
MGI:97312	Nfkb1	nuclear factor of kappa light chain gene enhancer in B-cells 1, p105
MGI:97317	Nfyb	nuclear transcription factor-Y beta
MGI:97323	Ngfr	nerve growth factor receptor (TNFR superfamily, member 16)
MGI:97342	Nid1	nidogen 1
MGI:97348	Nkx2-3	NK2 transcription factor related, locus 3 (Drosophila)
MGI:97350	Nkx2-5	NK2 transcription factor related, locus 5 (Drosophila)
MGI:97351	Nkx2-6	NK2 transcription factor related, locus 6 (Drosophila)
MGI:97352	Nkx3-1	NK-3 transcription factor, locus 1 (Drosophila)
MGI:97356	Nme2	expressed in non-metastatic cells 2, protein
MGI:97357	Nmyc1	neuroblastoma myc-related oncogene 1
MGI:97360	Nos1	nitric oxide synthase 1, neuronal
MGI:97361	Nos2	nitric oxide synthase 2, inducible, macrophage
MGI:97362	Nos3	nitric oxide synthase 3, endothelial cell
MGI:97363	Notch1	Notch gene homolog 1 (Drosophila)
MGI:97365	Pnp	purine-nucleoside phosphorylase
MGI:97368	Nppb	natriuretic peptide precursor type B
MGI:97369	Nppc	natriuretic peptide precursor type C
MGI:97370	Enpp1	ectonucleotide pyrophosphatase/phosphodiesterase 1
MGI:97371	Npr1	natriuretic peptide receptor 1
MGI:97372	Npr2	natriuretic peptide receptor 2
MGI:97373	Npr3	natriuretic peptide receptor 3
MGI:97376	Nras	neuroblastoma ras oncogene
MGI:97380	Ntf3	neurotrophin 3
MGI:97381	Ntf5	neurotrophin 5
MGI:97383	Ntrk1	neurotrophic tyrosine kinase, receptor, type 1
MGI:97384	Ntrk2	neurotrophic tyrosine kinase, receptor, type 2
MGI:97385	Ntrk3	neurotrophic tyrosine kinase, receptor, type 3
MGI:97402	Odc1	ornithine decarboxylase, structural 1
MGI:97430	Oas1b	2'-5' oligoadenylate synthetase 1B
MGI:97453	Oxt	oxytocin
MGI:97464	P4hb	prolyl 4-hydroxylase, beta polypeptide
MGI:97479	Pappa	pregnancy-associated plasma protein A
MGI:97487	Pax3	paired box gene 3
MGI:97489	Pax5	paired box gene 5
MGI:97511	Pcsk1	proprotein convertase subtilisin/kexin type 1
MGI:97512	Pcsk2	proprotein convertase subtilisin/kexin type 2
MGI:97513	Furin	furin (paired basic amino acid cleaving enzyme)
MGI:97523	Pde1b	phosphodiesterase 1B, Ca2+-calmodulin dependent
MGI:97525	Pde6b	phosphodiesterase 6B, cGMP, rod receptor, beta polypeptide
MGI:97528	Pdgfb	platelet derived growth factor, B polypeptide
MGI:97530	Pdgfra	platelet derived growth factor receptor, alpha polypeptide
MGI:97531	Pdgfrb	platelet derived growth factor receptor, beta polypeptide
MGI:97537	Pecam1	platelet/endothelial cell adhesion molecule 1
MGI:97538	Rhox5	reproductive homeobox on X chromosome, 5
MGI:97550	Pfn2	profilin 2
MGI:97551	Prf1	perforin 1 (pore forming protein)
MGI:97564	Pgm1	phosphoglucomutase 1
MGI:97567	Pgr	progesterone receptor
MGI:97570	Abcb1a	ATP-binding cassette, sub-family B (MDR/TAP), member 1A
MGI:97572	Phb	prohibitin
MGI:97577	Phka2	phosphorylase kinase alpha 2
MGI:97583	Pik3r1	phosphatidylinositol 3-kinase, regulatory subunit, polypeptide 1 (p85 alpha)
MGI:97584	Pim1	proviral integration site 1
MGI:97588	Pit1	pituitary specific transcription factor 1
MGI:97591	Pkm2	pyruvate kinase, muscle
MGI:97592	Prkaca	protein kinase, cAMP dependent, catalytic, alpha
MGI:97595	Prkca	protein kinase C, alpha
MGI:97596	Prkcb1	protein kinase C, beta 1
MGI:97597	Prkcc	protein kinase C, gamma
MGI:97598	Prkcd	protein kinase C, delta
MGI:97599	Prkce	protein kinase C, epsilon
MGI:97602	Prkcz	protein kinase C, zeta
MGI:97603	Pkd1	polycystic kidney disease 1 homolog
MGI:97604	Pklr	pyruvate kinase liver and red blood cell
MGI:97608	Serpine1	serine (or cysteine) peptidase inhibitor, clade E, member 1
MGI:97609	Serpinb2	serine (or cysteine) peptidase inhibitor, clade B, member 2
MGI:97612	Plaur	urokinase plasminogen activator receptor
MGI:97615	Plcg1	phospholipase C, gamma 1
MGI:97620	Plg	plasminogen
MGI:97622	Pln	phospholamban
MGI:97623	Plp1	proteolipid protein (myelin) 1
MGI:97712	Prrx1	paired related homeobox 1
MGI:97741	Pold1	polymerase (DNA directed), delta 1, catalytic subunit
MGI:97742	Pomc1	pro-opiomelanocortin-alpha
MGI:97744	Por	P450 (cytochrome) oxidoreductase
MGI:97747	Pparg	peroxisome proliferator activated receptor gamma
MGI:97749	Ppia	peptidylprolyl isomerase A
MGI:97756	Prg1	proteoglycan 1, secretory granule
MGI:97763	Prlr	prolactin receptor
MGI:97769	Prnp	prion protein
MGI:97771	Proc	protein C
MGI:97791	Ptbp1	polypyrimidine tract binding protein 1
MGI:97793	Ptger1	prostaglandin E receptor 1 (subtype EP1)
MGI:97794	Ptger2	prostaglandin E receptor 2 (subtype EP2)
MGI:97795	Ptger3	prostaglandin E receptor 3 (subtype EP3)
MGI:97796	Ptgfr	prostaglandin F receptor
MGI:97797	Ptgs1	prostaglandin-endoperoxide synthase 1
MGI:97798	Ptgs2	prostaglandin-endoperoxide synthase 2
MGI:97800	Pthlh	parathyroid hormone-like peptide
MGI:97801	Pthr1	parathyroid hormone receptor 1
MGI:97804	Ptn	pleiotrophin
MGI:97805	Ptpn1	protein tyrosine phosphatase, non-receptor type 1
MGI:97810	Ptprc	protein tyrosine phosphatase, receptor type, C
MGI:97813	Ptpre	protein tyrosine phosphatase, receptor type, E
MGI:97816	Ptprz1	protein tyrosine phosphatase, receptor type Z, polypeptide 1
MGI:97821	Pvalb	parvalbumin
MGI:97822	Pvrl2	poliovirus receptor-related 2
MGI:97837	Qk	quaking
MGI:97845	Rac1	RAS-related C3 botulinum substrate 1
MGI:97847	Raf1	v-raf-1 leukemia viral oncogene 1
MGI:97849	Rag2	recombination activating gene 2
MGI:97851	Slc20a2	solute carrier family 20, member 2
MGI:97852	Rap1a	RAS-related protein-1a
MGI:97856	Rara	retinoic acid receptor, alpha
MGI:97874	Rb1	retinoblastoma 1
MGI:97876	Rbp1	retinol binding protein 1, cellular
MGI:97890	Rad51	RAD51 homolog (S. cerevisiae)
MGI:97897	Rel	reticuloendotheliosis oncogene
MGI:97898	Ren1	renin 1 structural
MGI:97902	Ret	ret proto-oncogene
MGI:97931	Rln1	relaxin 1
MGI:98001	Rpe65	retinal pigment epithelium 65
MGI:98086	Polr2a	polymerase (RNA) II (DNA directed) polypeptide A
MGI:98090	Pdc	phosducin
MGI:98117	Rps15	ribosomal protein S15
MGI:98218	Prrx2	paired related homeobox 2
MGI:98222	Saa2	serum amyloid A 2
MGI:98224	Saa4	serum amyloid A 4
MGI:98229	Apcs	serum amyloid P-component
MGI:98239	Scd1	stearoyl-Coenzyme A desaturase 1
MGI:98251	Scn5a	sodium channel, voltage-gated, type V, alpha
MGI:98254	Scp2	sterol carrier protein 2, liver
MGI:98258	Ccl1	chemokine (C-C motif) ligand 1
MGI:98259	Ccl2	chemokine (C-C motif) ligand 2
MGI:98260	Ccl3	chemokine (C-C motif) ligand 3
MGI:98261	Ccl4	chemokine (C-C motif) ligand 4
MGI:98263	Ccl6	chemokine (C-C motif) ligand 6
MGI:98270	Sds	serine dehydratase
MGI:98277	Epha4	Eph receptor A4
MGI:98278	Sele	selectin, endothelial cell
MGI:98279	Sell	selectin, lymphocyte
MGI:98280	Selp	selectin, platelet
MGI:98282	Sfpi1	SFFV proviral integration 1
MGI:98284	Sfrs2	splicing factor, arginine/serine-rich 2 (SC-35)
MGI:98296	Shc1	src homology 2 domain-containing transforming protein C1
MGI:98301	Si	silver
MGI:98325	Smpd1	sphingomyelin phosphodiesterase 1, acid lysosomal
MGI:98326	Sst	somatostatin
MGI:98327	Sstr1	somatostatin receptor 1
MGI:98328	Sstr2	somatostatin receptor 2
MGI:98329	Sstr3	somatostatin receptor 3
MGI:98330	Snai1	snail homolog 1 (Drosophila)
MGI:98342	Snrpb	small nuclear ribonucleoprotein B
MGI:98351	Sod1	superoxide dismutase 1, soluble
MGI:98352	Sod2	superoxide dismutase 2, mitochondrial
MGI:98358	Sox10	SRY-box containing gene 10
MGI:98364	Sox2	SRY-box containing gene 2
MGI:98372	Sp1	trans-acting transcription factor 1
MGI:98373	Sparc	secreted acidic cysteine rich glycoprotein
MGI:98384	Spn	sialophorin
MGI:98385	Spna1	spectrin alpha 1
MGI:98389	Spp1	secreted phosphoprotein 1
MGI:98467	Syp	synaptophysin
MGI:98474	Tac1	tachykinin 1
MGI:98475	Tacr1	tachykinin receptor 1
MGI:98480	Tal1	T-cell acute lymphocytic leukemia 1
MGI:98506	Tcf4	transcription factor 4
MGI:98510	Tcfe2a	transcription factor E2a
MGI:98535	Tcp1	t-complex protein 1
MGI:98658	Tdgf1	teratocarcinoma-derived growth factor
MGI:98659	Dntt	deoxynucleotidyltransferase, terminal
MGI:98660	Sry	sex determining region of Chr Y
MGI:98664	Tek	endothelial-specific receptor tyrosine kinase
MGI:98822	Tfrc	transferrin receptor
MGI:98909	Pgc	progastricsin (pepsinogen C)
MGI:98919	Scgb1a1	secretoglobin, family 1A, member 1 (uteroglobin)
MGI:99216	Ddr1	discoidin domain receptor family, member 1
MGI:99218	Cdh4	cadherin 4
MGI:99255	Fasl	Fas ligand (TNF superfamily, member 6)
MGI:99261	Ptgds	prostaglandin D2 synthase (brain)
MGI:99401	Adora1	adenosine A1 receptor
MGI:99418	Itpr2	inositol 1,4,5-triphosphate receptor 2
MGI:99423	Etv4	ets variant gene 4 (E1A enhancer binding protein, E1AF)
MGI:99444	D0H4S114	DNA segment, human D4S114
MGI:99454	Irs1	insulin receptor substrate 1
MGI:99456	Mc1r	melanocortin 1 receptor
MGI:99459	Nr3c2	nuclear receptor subfamily 3, group C, member 2
MGI:99474	Arrb2	arrestin, beta 2
MGI:99479	Cckbr	cholecystokinin B receptor
MGI:99481	F11	coagulation factor XI
MGI:99484	Chuk	conserved helix-loop-helix ubiquitous kinase
MGI:99486	Clcn5	chloride channel 5
MGI:99511	Ptpn11	protein tyrosine phosphatase, non-receptor type 11
MGI:99517	Hspa1b	heat shock protein 1B
MGI:99523	Prdx1	peroxiredoxin 1
MGI:99551	Cdh13	cadherin 13
MGI:99557	Pde4b	phosphodiesterase 4B, cAMP specific
MGI:99558	Pde4a	phosphodiesterase 4A, cAMP specific
MGI:99559	Mfap2	microfibrillar-associated protein 2
MGI:99569	Edg5	endothelial differentiation, sphingolipid G-protein-coupled receptor, 5
MGI:99607	Abca1	ATP-binding cassette, sub-family A (ABC1), member 1
MGI:99611	Ephb2	Eph receptor B2
MGI:99612	Epha3	Eph receptor A3
MGI:99632	Kcnb2	potassium voltage gated channel, Shab-related subfamily, member 2
MGI:99638	Mark2	MAP/microtubule affinity-regulating kinase 2
MGI:99659	Ryr1	ryanodine receptor 1, skeletal muscle
MGI:99673	Adcy5	adenylate cyclase 5
MGI:99675	Adcy3	adenylate cyclase 3
MGI:99683	Ptk6	PTK6 protein tyrosine kinase 6
MGI:99684	Ryr3	ryanodine receptor 3
MGI:99685	Ryr2	ryanodine receptor 2, cardiac
MGI:99694	Rasgrf1	RAS protein-specific guanine nucleotide-releasing factor 1
MGI:99695	Cttn	cortactin
MGI:99782	Nt5e	5' nucleotidase, ecto
MGI:99828	Slc7a2	solute carrier family 7 (cationic amino acid transporter, y+ system), member 2
MGI:99829	Runx2	runt related transcription factor 2
MGI:99841	Htr7	5-hydroxytryptamine (serotonin) receptor 7
MGI:99852	Runx1	runt related transcription factor 1
MGI:99879	Prkcm	protein kinase C, mu
MGI:99880	Ofa	oncofetal antigen
MGI:99894	Hnrpk	heterogeneous nuclear ribonucleoprotein K
MGI:99912	Lama2	laminin, alpha 2
MGI:99914	Lamc1	laminin, gamma 1
MGI:99918	Mecp2	methyl CpG binding protein 2
MGI:99923	Kcnma1	potassium large conductance calcium-activated channel, subfamily M, alpha member 1
MGI:99925	Mybl1	myeloblastosis oncogene-like 1
MGI:99946	Creb3	cAMP responsive element binding protein 3
MGI:99954	Ighmbp2	immunoglobulin mu binding protein 2
