# Supplementary material for: Transcriptional Profiling Uncovers a Network of Cholesterol-Responsive Atherosclerosis Target Genes
Source: PLoS Genet. 2008 Mar 14;4(3):e1000036. doi: 10.1371/journal.pgen.1000036 (PMC2265530; doi:10.1371/journal.pgen.1000036)
Supplement: Table S5 — Textmining list, T-cells (0.37 MB XLS) [file pgen.1000036.s006.xls]

## Sheet: Table S5 - T-cells list
Table S5 - Textmining list, T-cells
MGI	GeneSymbol	Gene name
MGI:101757	Cfl1	cofilin 1, non-muscle
MGI:101761	Hmga2	high mobility group AT-hook 2
MGI:101765	Cdk5	cyclin-dependent kinase 5
MGI:101766	Ryk	receptor-like tyrosine kinase
MGI:101773	Cd86	CD86 antigen
MGI:101774	Cd79a	CD79A antigen (immunoglobulin-associated alpha)
MGI:101775	Cd80	CD80 antigen
MGI:101780	Serpine2	serine (or cysteine) peptidase inhibitor, clade E, member 2
MGI:101783	Plk4	polo-like kinase 4 (Drosophila)
MGI:101784	Nes	nestin
MGI:101785	Mybl2	myeloblastosis oncogene-like 2
MGI:101786	Mtf1	metal response element binding transcription factor 1
MGI:101791	Isl1	ISL1 transcription factor, LIM/homeodomain (islet 1)
MGI:101802	F2r	coagulation factor II (thrombin) receptor
MGI:101825	D16H22S680E	DNA segment, Chr 16, human D22S680E, expressed
MGI:101838	Tbp	TATA box binding protein
MGI:101845	Mcm3	minichromosome maintenance deficient 3 (S. cerevisiae)
MGI:101848	Gnb5	guanine nucleotide binding protein, beta 5
MGI:101849	Gnb2l1	guanine nucleotide binding protein (G protein), beta polypeptide 2 like 1
MGI:101864	Dag1	dystroglycan 1
MGI:101865	Srms	src-related kinase lacking C-terminal regulatory tyrosine and N-terminal myristylation sites
MGI:101877	Tcf12	transcription factor 12
MGI:101878	Ccl8	chemokine (C-C motif) ligand 8
MGI:101884	Ppard	peroxisome proliferator activator receptor delta
MGI:101893	Pou5f1	POU domain, class 5, transcription factor 1
MGI:101894	Pou3f4	POU domain, class 3, transcription factor 4
MGI:101895	Pou3f2	POU domain, class 3, transcription factor 2
MGI:101896	Pou3f1	POU domain, class 3, transcription factor 1
MGI:101897	Pou2f2	POU domain, class 2, transcription factor 2
MGI:101898	Pou2f1	POU domain, class 2, transcription factor 1
MGI:101899	Pla2g5	phospholipase A2, group V
MGI:101900	Mmp14	matrix metallopeptidase 14 (membrane-inserted)
MGI:101901	Klra7	killer cell lectin-like receptor, subfamily A, member 7
MGI:101903	Klra5	killer cell lectin-like receptor, subfamily A, member 5
MGI:101904	Klra4	killer cell lectin-like receptor, subfamily A, member 4
MGI:101905	Klra3	killer cell lectin-like receptor, subfamily A, member 3
MGI:101907	Klra1	killer cell lectin-like receptor, subfamily A, member 1
MGI:101911	Dusp2	dual specificity phosphatase 2
MGI:101914	Calb2	calbindin 2
MGI:101919	Ap1g1	adaptor protein complex AP-1, gamma 1 subunit
MGI:101920	Ap2a2	adaptor protein complex AP-2, alpha 2 subunit
MGI:101925	Krt1-13	keratin complex 1, acidic, gene 13
MGI:101931	Slc1a2	solute carrier family 1 (glial high affinity glutamate transporter), member 2
MGI:101932	Cpe	carboxypeptidase E
MGI:101938	Mlh1	mutL homolog 1 (E. coli)
MGI:101939	Hmgcs2	3-hydroxy-3-methylglutaryl-Coenzyme A synthase 2
MGI:101940	Arhgdib	Rho, GDP dissociation inhibitor (GDI) beta
MGI:101941	E2f1	E2F transcription factor 1
MGI:101947	Hnrpd	heterogeneous nuclear ribonucleoprotein D
MGI:101949	Rad52	RAD52 homolog (S. cerevisiae)
MGI:101950	Calcr	calcitonin receptor
MGI:102462	Slc9a1	solute carrier family 9 (sodium/hydrogen exchanger), member 1
MGI:102463	Nfatc2	nuclear factor of activated T-cells, cytoplasmic, calcineurin-dependent 2
MGI:102467	Ptpn14	protein tyrosine phosphatase, non-receptor type 14
MGI:102469	Nfatc1	nuclear factor of activated T-cells, cytoplasmic, calcineurin-dependent 1
MGI:102520	Bcap37	B-cell receptor-associated protein 37
MGI:102523	Pou4f3	POU domain, class 4, transcription factor 3
MGI:102547	Fau	Finkel-Biskis-Reilly murine sarcoma virus (FBR-MuSV) ubiquitously expressed (fox derived)
MGI:102552	Crisp3	cysteine-rich secretory protein 3
MGI:102563	Dct	dopachrome tautomerase
MGI:102567	Nrl	neural retina leucine zipper gene
MGI:102570	Ndph	Norrie disease homolog
MGI:102643	Myh11	myosin, heavy polypeptide 11, smooth muscle
MGI:102657	Cdc34	cell division cycle 34 homolog (S. cerevisiae)
MGI:102663	Kcnd2	potassium voltage-gated channel, Shal-related family, member 2
MGI:102670	Ddx4	DEAD (Asp-Glu-Ala-Asp) box polypeptide 4
MGI:102672	Runx3	runt related transcription factor 3
MGI:102676	Abcc1	ATP-binding cassette, sub-family C (CFTR/MRP), member 1
MGI:102682	Llglh	lethal giant larvae homolog
MGI:102685	Cdc27	cell division cycle 27 homolog (S. cerevisiae)
MGI:102688	H2afx	H2A histone family, member X
MGI:102696	Pip	prolactin induced protein
MGI:102700	Itga7	integrin alpha 7
MGI:102708	Efnb1	ephrin B1
MGI:102709	Cav1	caveolin, caveolae protein 1
MGI:102720	Ednrb	endothelin receptor type B
MGI:102725	Polr2k	polymerase (RNA) II (DNA directed) polypeptide K
MGI:102744	Rdbp	RD RNA-binding protein
MGI:102759	Prss2	protease, serine, 2
MGI:102762	Smr2	submaxillary gland androgen regulated protein 2
MGI:102763	Smr1	submaxillary gland androgen regulated protein 1
MGI:102765	Ptprn	protein tyrosine phosphatase, receptor type, N
MGI:102768	Mfge8	milk fat globule-EGF factor 8 protein
MGI:102776	Ap1m1	adaptor-related protein complex AP-1, mu subunit 1
MGI:102791	Rds	retinal degeneration, slow (retinitis pigmentosa 7)
MGI:102794	Akap4	A kinase (PRKA) anchor protein 4
MGI:102797	Acsl1	acyl-CoA synthetase long-chain family member 1
MGI:102805	Entpd1	ectonucleoside triphosphate diphosphohydrolase 1
MGI:102811	Lmo2	LIM domain only 2
MGI:102812	Lmo1	LIM domain only 1
MGI:102848	Serpina3c	serine (or cysteine) peptidase inhibitor, clade A, member 3C
MGI:102850	Klk6	kallikrein 6
MGI:102851	Ipf1	insulin promoter factor 1, homeodomain transcription factor
MGI:102853	Elk4	ELK4, member of ETS oncogene family
MGI:102858	Fosl2	fos-like antigen 2
MGI:102889	Cspg2	chondroitin sulfate proteoglycan 2
MGI:102890	Ccng1	cyclin G1
MGI:102935	Pou6f1	POU domain, class 6, transcription factor 1
MGI:102949	Foxn1	forkhead box N1
MGI:102956	Cdk7	cyclin-dependent kinase 7 (homolog of Xenopus MO15 cdk-activating kinase)
MGI:102967	Mtnr1a	melatonin receptor 1A
MGI:102969	Gcet2	germinal center expressed transcript 2
MGI:103009	Epb4.1l2	erythrocyte protein band 4.1-like 2
MGI:103011	Ccr7	chemokine (C-C motif) receptor 7
MGI:103017	Fcgrt	Fc receptor, IgG, alpha chain transporter
MGI:103036	Stat5a	signal transducer and activator of transcription 5A
MGI:103038	Stat3	signal transducer and activator of transcription 3
MGI:103070	H2-Ab1	histocompatibility 2, class II antigen A, beta 1
MGI:103071	Rangap1	RAN GTPase activating protein 1
MGI:103079	Pura	purine rich element binding protein A
MGI:103098	Gp38	glycoprotein 38
MGI:103107	F10	coagulation factor X
MGI:103118	Btn1a1	butyrophilin, subfamily 1, member A1
MGI:103123	Serpinb6a	serine (or cysteine) peptidase inhibitor, clade B, member 6a
MGI:103147	Dnchc1	dynein, cytoplasmic, heavy chain 1
MGI:103156	Gabrg1	gamma-aminobutyric acid (GABA-A) receptor, subunit gamma 1
MGI:103157	Dnase1	deoxyribonuclease I
MGI:103159	Cish	cytokine inducible SH2-containing protein
MGI:103170	Gfi1	growth factor independent 1
MGI:103177	Mpz	myelin protein zero
MGI:103187	Nqo1	NAD(P)H dehydrogenase, quinone 1
MGI:103189	Mmp7	matrix metallopeptidase 7
MGI:103197	Mcm5	minichromosome maintenance deficient 5, cell division cycle 46 (S. cerevisiae)
MGI:103198	Cdc25a	cell division cycle 25 homolog A (S. cerevisiae)
MGI:103199	Mcm4	minichromosome maintenance deficient 4 homolog (S. cerevisiae)
MGI:103219	Meox2	mesenchyme homeobox 2
MGI:103236	Efna1	ephrin A1
MGI:103239	Tcfap4	transcription factor AP4
MGI:103241	Slk	STE20-like kinase (yeast)
MGI:103248	Phc1	polyhomeotic-like 1 (Drosophila)
MGI:103249	Calm3	calmodulin 3
MGI:103257	Inpp5b	inositol polyphosphate-5-phosphatase B
MGI:103263	Mcf2l	mcf.2 transforming sequence-like
MGI:103264	Arhgef2	rho/rac guanine nucleotide exchange factor (GEF) 2
MGI:103265	Frk	fyn-related kinase
MGI:103288	Rpo1-1	RNA polymerase 1-1
MGI:103290	Rela	v-rel reticuloendotheliosis viral oncogene homolog A (avian)
MGI:103291	Rai1	retinoic acid induced 1
MGI:103293	Ptpn13	protein tyrosine phosphatase, non-receptor type 13
MGI:103296	Nfatc3	nuclear factor of activated T-cells, cytoplasmic, calcineurin-dependent 3
MGI:103300	Rbl1	retinoblastoma-like 1 (p107)
MGI:103302	Bmp7	bone morphogenetic protein 7
MGI:103305	Alk	anaplastic lymphoma kinase
MGI:103307	Cacnb3	calcium channel, voltage-dependent, beta 3 subunit
MGI:103309	Flot2	flotillin 2
MGI:103555	Clcn3	chloride channel 3
MGI:103556	Cxcl12	chemokine (C-X-C motif) ligand 12
MGI:103561	Kpna2	karyopherin (importin) alpha 2
MGI:103567	Blr1	Burkitt lymphoma receptor 1
MGI:103575	Skp1a	S-phase kinase-associated protein 1A
MGI:103576	Ccl11	small chemokine (C-C motif) ligand 11
MGI:103577	Hand1	heart and neural crest derivatives expressed transcript 1
MGI:103580	Hand2	heart and neural crest derivatives expressed transcript 2
MGI:104288	Pms2	postmeiotic segregation increased 2 (S. cerevisiae)
MGI:104311	Ptger4	prostaglandin E receptor 4 (subtype EP4)
MGI:104513	Nqo2	NAD(P)H dehydrogenase, quinone 2
MGI:104518	Cntn2	contactin 2
MGI:104522	Phxr4	per-hexamer repeat gene 4
MGI:104525	Phxr1	per-hexamer repeat gene 1
MGI:104533	Ccl9	chemokine (C-C motif) ligand 9
MGI:104540	Clec3b	C-type lectin domain family 3, member b
MGI:104555	Mafb	v-maf musculoaponeurotic fibrosarcoma oncogene family, protein B (avian)
MGI:104556	Cdkn1a	cyclin-dependent kinase inhibitor 1A (P21)
MGI:104557	Rps6ka3	ribosomal protein S6 kinase polypeptide 3
MGI:104559	Rcn1	reticulocalbin 1
MGI:104561	Napg	N-ethylmaleimide sensitive fusion protein attachment protein gamma
MGI:104563	Napa	N-ethylmaleimide sensitive fusion protein attachment protein alpha
MGI:104564	Cdkn1c	cyclin-dependent kinase inhibitor 1C (P57)
MGI:104565	Cdkn1b	cyclin-dependent kinase inhibitor 1B (P27)
MGI:104568	Hcls1	hematopoietic cell specific Lyn substrate 1
MGI:104574	Ptprj	protein tyrosine phosphatase, receptor type, J
MGI:104580	Rapgef1	Rap guanine nucleotide exchange factor (GEF) 1
MGI:104596	Procr	protein C receptor, endothelial
MGI:104615	Cnr1	cannabinoid receptor 1 (brain)
MGI:104616	Ccr3	chemokine (C-C motif) receptor 3
MGI:104618	Ccr1	chemokine (C-C motif) receptor 1
MGI:104627	Dst	dystonin
MGI:104629	Penk1	preproenkephalin 1
MGI:104638	Tff3	trefoil factor 3, intestinal
MGI:104642	Pla2g2a	phospholipase A2, group IIA (platelets, synovial fluid)
MGI:104643	Pdcd2	programmed cell death 2
MGI:104651	Kai1	kangai 1 (suppression of tumorigenicity 6, prostate)
MGI:104652	Capzb	capping protein (actin filament) muscle Z-line, beta
MGI:104659	Dll1	delta-like 1 (Drosophila)
MGI:104661	Rora	RAR-related orphan receptor alpha
MGI:104667	Hmmr	hyaluronan mediated motility receptor (RHAMM)
MGI:104670	Fkbp5	FK506 binding protein 5
MGI:104671	Tcfap2a	transcription factor AP-2, alpha
MGI:104673	Ptpn12	protein tyrosine phosphatase, non-receptor type 12
MGI:104681	Hgs	HGF-regulated tyrosine kinase substrate
MGI:104686	Crkl	v-crk sarcoma virus CT10 oncogene homolog (avian)-like
MGI:104689	Cct4	chaperonin subunit 4 (delta)
MGI:104694	Cspg3	chondroitin sulfate proteoglycan 3
MGI:104697	Muc5ac	mucin 5, subtypes A and C, tracheobronchial/gastric
MGI:104698	Lim2	lens intrinsic membrane protein 2
MGI:104717	Meis1	myeloid ecotropic viral integration site 1
MGI:104719	Ndst1	N-deacetylase/N-sulfotransferase (heparan glucosaminyl) 1
MGI:104723	Fgf9	fibroblast growth factor 9
MGI:104725	Drpla	dentatorubral pallidoluysian atrophy
MGI:104729	Akap1	A kinase (PRKA) anchor protein 1
MGI:104732	Rbmy1a1	RNA binding motif protein, Y chromosome, family 1, member A1
MGI:104735	Gt(ROSA)26Sor	gene trap ROSA 26, Philippe Soriano
MGI:104737	Cdkn2b	cyclin-dependent kinase inhibitor 2B (p15, inhibits CDK4)
MGI:104738	Cdkn2a	cyclin-dependent kinase inhibitor 2A
MGI:104740	Ppara	peroxisome proliferator activated receptor alpha
MGI:104741	Nfkbia	nuclear factor of kappa light chain gene enhancer in B-cells inhibitor, alpha
MGI:104752	Nfkbib	nuclear factor of kappa light chain gene enhancer in B-cells inhibitor, beta
MGI:104754	Snf1lk	SNF1-like kinase
MGI:104757	Ephb4	Eph receptor B4
MGI:104767	Gpx4	glutathione peroxidase 4
MGI:104768	Gast	gastrin
MGI:104771	Erbb4	v-erb-a erythroblastic leukemia viral oncogene homolog 4 (avian)
MGI:104779	Prkdc	protein kinase, DNA activated, catalytic polypeptide
MGI:104781	Kcnj6	potassium inwardly-rectifying channel, subfamily J, member 6
MGI:104793	Cbfa2t1h	CBFA2T1 identified gene homolog (human)
MGI:104796	Ltb	lymphotoxin B
MGI:104797	Lta	lymphotoxin A
MGI:104799	Pea15	phosphoprotein enriched in astrocytes 15
MGI:104811	Sub1	SUB1 homolog (S. cerevisia
MGI:104814	Ier3	immediate early response 3
MGI:104815	Ier2	immediate early response 2
MGI:104820	Hnrpa1	heterogeneous nuclear ribonucleoprotein A1
MGI:104849	Daf2	decay accelerating factor 2
MGI:104850	Daf1	decay accelerating factor 1
MGI:104855	Atp6v0a2	ATPase, H+ transporting, lysosomal V0 subunit a isoform 2
MGI:104856	Rorc	RAR-related orphan receptor gamma
MGI:104857	Ptcra	pre T-cell antigen receptor alpha
MGI:104860	Fxr1h	fragile X mental retardation gene 1, autosomal homolog
MGI:104864	Pdia4	protein disulfide isomerase associated 4
MGI:104872	Ppp1cc	protein phosphatase 1, catalytic subunit, gamma isoform
MGI:104874	Akt2	thymoma viral proto-oncogene 2
MGI:104875	Ltbr	lymphotoxin B receptor
MGI:104878	Prkar1a	protein kinase, cAMP dependent regulatory, type I, alpha
MGI:104879	Pdcd1	programmed cell death 1
MGI:104887	Gpx1	glutathione peroxidase 1
MGI:104896	Sfrs9	splicing factor, arginine/serine rich 9
MGI:104900	Nup88	nucleoporin 88
MGI:104903	Gpc3	glypican 3
MGI:104908	Ptk2b	PTK2 protein tyrosine kinase 2 beta
MGI:104912	Sf3a2	splicing factor 3a, subunit 2
MGI:104968	Ppox	protoporphyrinogen oxidase
MGI:104975	Il1rap	interleukin 1 receptor accessory protein
MGI:104978	Cyp7b1	cytochrome P450, family 7, subfamily b, polypeptide 1
MGI:104987	Mxd3	Max dimerization protein 3
MGI:104990	Gclc	glutamate-cysteine ligase, catalytic subunit
MGI:104991	Mxd4	Max dimerization protein 4
MGI:104993	Lepr	leptin receptor
MGI:104995	Gclm	glutamate-cysteine ligase , modifier subunit
MGI:105043	Ahr	aryl-hydrocarbon receptor
MGI:105046	Serpina3g	serine (or cysteine) peptidase inhibitor, clade A, member 3G
MGI:105049	P2ry1	purinergic receptor P2Y, G-protein coupled 1
MGI:105051	Ksr	kinase suppressor of ras
MGI:105052	Il13ra1	interleukin 13 receptor, alpha 1
MGI:105053	Hsp105	heat shock protein 105
MGI:105057	Cdh5	cadherin 5
MGI:105058	Atp2a1	ATPase, Ca++ transporting, cardiac muscle, fast twitch 1
MGI:105061	Clcn2	chloride channel 2
MGI:105069	Rab4a	RAB4A, member RAS oncogene family
MGI:105077	Hsd17b1	hydroxysteroid (17-beta) dehydrogenase 1
MGI:105081	Tes	testis derived transcript
MGI:105082	Ssr1	signal sequence receptor, alpha
MGI:105085	Rbl2	retinoblastoma-like 2
MGI:105086	Pou2af1	POU domain, class 2, associating factor 1
MGI:105088	Ntn1	netrin 1
MGI:105094	Adcyap1	adenylate cyclase activating polypeptide 1
MGI:105095	Pgf	placental growth factor
MGI:105097	Efnb2	ephrin B2
MGI:105107	P2ry2	purinergic receptor P2Y, G-protein coupled 2
MGI:105117	Mageb2	melanoma antigen, family B, 2
MGI:105120	Dusp1	dual specificity phosphatase 1
MGI:105128	Rad23b	RAD23b homolog (S. cerevisiae)
MGI:105303	Il8rb	interleukin 8 receptor, beta
MGI:105304	Il6ra	interleukin 6 receptor, alpha
MGI:105305	Slc1a5	solute carrier family 1 (neutral amino acid transporter), member 5
MGI:105308	Pnoc	prepronociceptin
MGI:105367	Il4ra	interleukin 4 receptor, alpha
MGI:105370	Bst1	bone marrow stromal cell antigen 1
MGI:105372	Sstr4	somatostatin receptor 4
MGI:105373	Ptch1	patched homolog 1
MGI:105378	Adam12	a disintegrin and metallopeptidase domain 12 (meltrin alpha)
MGI:105381	Lamr1	laminin receptor 1 (ribosomal protein SA)
MGI:105383	Il18r1	interleukin 18 receptor 1
MGI:105384	Hspa8	heat shock protein 8
MGI:105386	Dbt	dihydrolipoamide branched chain transacylase E2
MGI:105387	Cdkn2d	cyclin-dependent kinase inhibitor 2D (p19, inhibits CDK4)
MGI:105388	Cdkn2c	cyclin-dependent kinase inhibitor 2C (p18, inhibits CDK4)
MGI:105393	Dmc1h	disrupted meiotic cDNA 1 homolog
MGI:105492	Lair1	leukocyte-associated Ig-like receptor 1
MGI:105870	D15Mit260	DNA Segment, Chr 15 Massachusetts Institute of Technology 260
MGI:105922	Rpl13	ribosomal protein L13
MGI:105923	Ednra	endothelin receptor type A
MGI:105931	Sycp1	synaptonemal complex protein 1
MGI:105949	Dcpp	demilune cell and parotid protein
MGI:105975	H2-Bf	histocompatibility 2, complement component factor B
MGI:105976	Myo5a	myosin Va
MGI:105979	G6pdx	glucose-6-phosphate dehydrogenase X-linked
MGI:105988	Adam28	a disintegrin and metallopeptidase domain 28
MGI:106008	Anxa5	annexin A5
MGI:106011	St8sia1	ST8 alpha-N-acetyl-neuraminide alpha-2,8-sialyltransferase 1
MGI:106013	Slc16a1	solute carrier family 16 (monocarboxylic acid transporters), member 1
MGI:106014	Nudc	nuclear distribution gene C homolog (Aspergillus)
MGI:106018	St8sia4	ST8 alpha-N-acetyl-neuraminide alpha-2,8-sialyltransferase 4
MGI:106021	Sbp	spermine binding protein
MGI:106026	Gstm3	glutathione S-transferase, mu 3
MGI:106035	Mki67	antigen identified by monoclonal antibody Ki 67
MGI:106066	Ptafr	platelet-activating factor receptor
MGI:106179	Shc3	src homology 2 domain-containing transforming protein C3
MGI:106180	Shc2	src homology 2 domain-containing transforming protein C2
MGI:106181	Mybbp1a	MYB binding protein (P160) 1a
MGI:106183	Ocln	occludin
MGI:106184	Npm1	nucleophosmin 1
MGI:106185	Ccr2	chemokine (C-C motif) receptor 2
MGI:106190	Bcl11a	B-cell CLL/lymphoma 11A (zinc finger protein)
MGI:106198	Stfa1	stefin A1
MGI:106202	Spink3	serine peptidase inhibitor, Kazal type 3
MGI:106203	Skil	SKI-like
MGI:106206	Nrp1	neuropilin 1
MGI:106209	Hells	helicase, lymphoid specific
MGI:106210	Dmbt1	deleted in malignant brain tumors 1
MGI:106247	Prp19	PRP19/PSO4 homolog (S. cerevisiae)
MGI:106248	Eif5a	eukaryotic translation initiation factor 5A
MGI:106271	Mapre2	microtubule-associated protein, RP/EB family, member 2
MGI:106314	Tars	threonyl-tRNA synthetase
MGI:106403	Spg21	spastic paraplegia 21 homolog (human)
MGI:106417	Cherp	calcium homeostasis endoplasmic reticulum protein
MGI:106428	Ldhd	lactate dehydrogenase D
MGI:106588	Lag3	lymphocyte-activation gene 3
MGI:106589	Hivep3	human immunodeficiency virus type I enhancer binding protein 3
MGI:106591	Matn1	matrilin 1, cartilage matrix protein 1
MGI:106593	Neurod6	neurogenic differentiation 6
MGI:106603	Serpinb9	serine (or cysteine) peptidase inhibitor, clade B, member 9
MGI:106645	Enpep	glutamyl aminopeptidase
MGI:106651	Ly6e	lymphocyte antigen 6 complex, locus E
MGI:106653	Tacstd1	tumor-associated calcium signal transducer 1
MGI:106661	Ovgp1	oviductal glycoprotein 1
MGI:106662	Ly75	lymphocyte antigen 75
MGI:106664	C1qr1	complement component 1, q subcomponent, receptor 1
MGI:106672	Cdh15	cadherin 15
MGI:106675	Adipoq	adiponectin, C1Q and collagen domain containing
MGI:106689	Selpl	selectin, platelet (p-selectin) ligand
MGI:106903	Gucy2c	guanylate cyclase 2c
MGI:106906	Eif4a2	eukaryotic translation initiation factor 4A2
MGI:106908	Srpk1	serine/arginine-rich protein specific kinase 1
MGI:106912	Emr1	EGF-like module containing, mucin-like, hormone receptor-like sequence 1
MGI:106916	Msra	methionine sulfoxide reductase A
MGI:106918	Hif1a	hypoxia inducible factor 1, alpha subunit
MGI:106924	Melk	maternal embryonic leucine zipper kinase
MGI:106925	Cldn11	claudin 11
MGI:106926	Mttp	microsomal triglyceride transfer protein
MGI:107157	Sin3a	transcriptional regulator, SIN3A (yeast)
MGI:107161	Cst8	cystatin 8 (cystatin-related epididymal spermatogenic)
MGI:107163	Ppp3cb	protein phosphatase 3, catalytic subunit, beta isoform
MGI:107164	Ppp3ca	protein phosphatase 3, catalytic subunit, alpha isoform
MGI:107168	Aurkb	aurora kinase B
MGI:107169	Srp14	signal recognition particle 14
MGI:107170	Ptpn22	protein tyrosine phosphatase, non-receptor type 22 (lymphoid)
MGI:107173	Serpinf2	serine (or cysteine) peptidase inhibitor, clade F, member 2
MGI:107179	Fosl1	fos-like antigen 1
MGI:107181	Slc26a3	solute carrier family 26, member 3
MGI:107182	Ccr5	chemokine (C-C motif) receptor 5
MGI:107183	Cct8	chaperonin subunit 8 (theta)
MGI:107187	Bcl6	B-cell leukemia/lymphoma 6
MGI:107191	Bmpr1b	bone morphogenetic protein receptor, type 1B
MGI:107193	Gpr143	G protein-coupled receptor 143
MGI:107207	Coq7	demethyl-Q 7
MGI:107231	Dlgh1	discs, large homolog 1 (Drosophila)
MGI:107247	Adam7	a disintegrin and metallopeptidase domain 7
MGI:107339	Gfm1	G elongation factor 1
MGI:107341	Ctss	cathepsin S
MGI:107357	Inpp5d	inositol polyphosphate-5-phosphatase D
MGI:107363	Stxbp1	syntaxin binding protein 1
MGI:107364	Il17	interleukin 17
MGI:107372	Pter	phosphotriesterase related
MGI:107374	Pitx1	paired-like homeodomain transcription factor 1
MGI:107379	Gstt1	glutathione S-transferase, theta 1
MGI:107381	Epha1	Eph receptor A1
MGI:107399	Il17r	interleukin 17 receptor
MGI:107418	Ptprn2	protein tyrosine phosphatase, receptor type, N polypeptide 2
MGI:107420	Irak1	interleukin-1 receptor-associated kinase 1
MGI:107422	Hspa4l	heat shock 70kDa protein 4 like
MGI:107423	Numb	numb gene homolog (Drosophila)
MGI:107430	Gdnf	glial cell line derived neurotrophic factor
MGI:107433	Cdh9	cadherin 9
MGI:107435	Cdh6	cadherin 6
MGI:107437	Capn3	calpain 3
MGI:107438	Cab39	calcium binding protein 39
MGI:107443	Fpr1	formyl peptide receptor 1
MGI:107444	Efna5	ephrin A5
MGI:107448	Lyst	lysosomal trafficking regulator
MGI:107461	Csnk	casein kappa
MGI:107471	Notch4	Notch gene homolog 4 (Drosophila)
MGI:107472	Clgn	calmegin
MGI:107474	Cd38	CD38 antigen
MGI:107476	Stim1	stromal interaction molecule 1
MGI:107483	Rgl2	ral guanine nucleotide dissociation stimulator-like 2
MGI:107485	Ralgds	ral guanine nucleotide dissociation stimulator
MGI:107506	Expi	extracellular proteinase inhibitor
MGI:107511	Art1	ADP-ribosyltransferase 1
MGI:107527	Ly6a	lymphocyte antigen 6 complex, locus A
MGI:107536	Lgals4	lectin, galactose binding, soluble 4
MGI:107538	Klrb1c	killer cell lectin-like receptor subfamily B member 1C
MGI:107539	Klrb1b	killer cell lectin-like receptor subfamily B member 1B
MGI:107540	Klrb1a	killer cell lectin-like receptor subfamily B member 1A
MGI:107543	Sox17	SRY-box containing gene 17
MGI:107545	Art2b	ADP-ribosyltransferase 2b
MGI:107546	Art2a	ADP-ribosyltransferase 2a
MGI:107556	Sema5a	sema domain, seven thrombospondin repeats (type 1 and type 1-like), transmembrane domain (TM) and short cytoplasmic domain, (semaphorin) 5A
MGI:107560	Sema4a	sema domain, immunoglobulin domain (Ig), transmembrane domain (TM) and short cytoplasmic domain, (semaphorin) 4A
MGI:107567	Ifi1	interferon inducible protein 1
MGI:107572	Birc4	baculoviral IAP repeat-containing 4
MGI:107585	Srebf2	sterol regulatory element binding factor 2
MGI:107588	Gjb6	gap junction membrane channel protein beta 6
MGI:107595	Sp4	trans-acting transcription factor 4
MGI:107606	Srebf1	sterol regulatory element binding factor 1
MGI:107613	Il11	interleukin 11
MGI:107619	Hrh1	histamine receptor H 1
MGI:107628	Prdm2	PR domain containing 2, with ZNF domain
MGI:107637	Psmb7	proteasome (prosome, macropain) subunit, beta type 7
MGI:107654	Ifngr2	interferon gamma receptor 2
MGI:107655	Ifngr1	interferon gamma receptor 1
MGI:107656	Ifng	interferon gamma
MGI:107657	Ifnb1	interferon beta 1, fibroblast
MGI:107658	Ifnar1	interferon (alpha and beta) receptor 1
MGI:107659	Ifna9	interferon alpha family, gene 9
MGI:107662	Ifna6	interferon alpha family, gene 6
MGI:107666	Ifna2	interferon alpha family, gene 2
MGI:107673	Akr1b8	aldo-keto reductase family 1, member B8
MGI:107674	Cd1d1	CD1d1 antigen
MGI:107675	Cd1d2	CD1d2 antigen
MGI:107678	Slc5a1	solute carrier family 5 (sodium/glucose cotransporter), member 1
MGI:107682	Ppp1r14b	protein phosphatase 1, regulatory (inhibitor) subunit 14B
MGI:107686	Ndufa4	NADH dehydrogenase (ubiquinone) 1 alpha subcomplex, 4
MGI:107687	Mdfi	MyoD family inhibitor
MGI:107689	Kif3a	kinesin family member 3A
MGI:107692	Fut7	fucosyltransferase 7
MGI:107698	Dub2	deubiquitinating enzyme 2
MGI:107700	Casp11	caspase 11, apoptosis-related cysteine peptidase
MGI:107706	Itm2a	integral membrane protein 2A
MGI:107717	Myh9	myosin, heavy polypeptide 9, non-muscle
MGI:107739	Casp3	caspase 3
MGI:107741	Pvr	poliovirus receptor
MGI:107745	Dctn1	dynactin 1
MGI:107754	Neurog1	neurogenin 1
MGI:107757	Gfer	growth factor, erv1 (S. cerevisiae)-like (augmenter of liver regeneration)
MGI:107765	Apbb1	amyloid beta (A4) precursor protein-binding, family B, member 1
MGI:107776	Gadd45b	growth arrest and DNA-damage-inducible 45 beta
MGI:107793	Crmp1	collapsin response mediator protein 1
MGI:107799	Gadd45a	growth arrest and DNA-damage-inducible 45 alpha
MGI:107809	Aamp	angio-associated migratory protein
MGI:107810	Tfam	transcription factor A, mitochondrial
MGI:107817	Serpina5	serine (or cysteine) peptidase inhibitor, clade A, member 5
MGI:107822	Ebp	phenylalkylamine Ca2+ antagonist (emopamil) binding protein
MGI:107823	Ctsk	cathepsin K
MGI:107824	Ccr4	chemokine (C-C motif) receptor 4
MGI:107846	Hrmt1l2	heterogeneous nuclear ribonucleoproteins methyltransferase-like 2 (S. cerevisiae)
MGI:107899	Cd36	CD36 antigen
MGI:107927	Rock1	Rho-associated coiled-coil forming kinase 1
MGI:107928	Aldh1a2	aldehyde dehydrogenase family 1, subfamily A2
MGI:107931	Sqstm1	sequestosome 1
MGI:107936	Il18	interleukin 18
MGI:107940	Ezh2	enhancer of zeste homolog 2 (Drosophila)
MGI:107949	Rhob	ras homolog gene family, member B
MGI:107956	Slc8a1	solute carrier family 8 (sodium/calcium exchanger), member 1
MGI:107973	Igfals	insulin-like growth factor binding protein, acid labile subunit
MGI:107976	Slc8a3	solute carrier family 8 (sodium/calcium exchanger), member 3
MGI:107995	Rent1	regulator of nonsense transcripts 1
MGI:107996	Slc8a2	solute carrier family 8 (sodium/calcium exchanger), member 2
MGI:108014	Rpo1-2	RNA polymerase 1-2
MGI:108016	Rad21	RAD21 homolog (S. pombe)
MGI:108022	Pkn1	protein kinase N1
MGI:108029	Scn10a	sodium channel, voltage-gated, type X, alpha
MGI:108030	Hyou1	hypoxia up-regulated 1
MGI:108031	Gpr65	G-protein coupled receptor 65
MGI:108037	Figf	c-fos induced growth factor
MGI:108047	Bag1	Bcl2-associated athanogene 1
MGI:108051	Smad2	MAD homolog 2 (Drosophila)
MGI:108052	Bcl2l2	Bcl2-like 2
MGI:108053	Rit1	Ras-like without CAAX 1
MGI:108054	Rit2	Ras-like without CAAX 2
MGI:108062	Siah2	seven in absentia 2
MGI:108068	Cxcl1	chemokine (C-X-C motif) ligand 1
MGI:108074	Sptlc2	serine palmitoyltransferase, long chain base subunit 2
MGI:108075	Smo	smoothened homolog (Drosophila)
MGI:108080	Serpinf1	serine (or cysteine) peptidase inhibitor, clade F, member 1
MGI:108083	Kcnq1	potassium voltage-gated channel, subfamily Q, member 1
MGI:108086	Hdac1	histone deacetylase 1
MGI:108087	Hars	histidyl-tRNA synthetase
MGI:108089	Erh	enhancer of rudimentary homolog (Drosophila)
MGI:108092	Bin1	bridging integrator 1
MGI:108101	Ddn	dendrin
MGI:108104	Snrk	SNF related kinase
MGI:108110	Sparcl1	SPARC-like 1 (mast9, hevin)
MGI:108111	Slc22a1	solute carrier family 22 (organic cation transporter), member 1
MGI:108177	Dhx9	DEAH (Asp-Glu-Ala-His) box polypeptide 9
MGI:108224	Ccl12	chemokine (C-C motif) ligand 12
MGI:108360	Enah	enabled homolog (Drosophila)
MGI:108384	Btg2	B-cell translocation gene 2, anti-proliferative
MGI:108392	Slc20a1	solute carrier family 20, member 1
MGI:108403	Rpo1-3	RNA polymerase 1-3
MGI:108409	Rgs4	regulator of G-protein signaling 4
MGI:108410	Ptpn18	protein tyrosine phosphatase, non-receptor type 18
MGI:108412	Ppap2a	phosphatidic acid phosphatase 2a
MGI:108420	Nfe2l2	nuclear factor, erythroid derived 2, like 2
MGI:108424	Lrmp	lymphoid-restricted membrane protein
MGI:108427	Insl3	insulin-like 3
MGI:108429	Edg2	endothelial differentiation, lysophosphatidic acid G-protein-coupled receptor, 2
MGI:108446	Rhod	ras homolog gene family, member D
MGI:108447	Anp32a	acidic (leucine-rich) nuclear phosphoprotein 32 family, member A
MGI:108466	Ralbp1	ralA binding protein 1
MGI:108470	St6gal1	beta galactoside alpha 2,6 sialyltransferase 1
MGI:108515	Cbx3	chromobox homolog 3 (Drosophila HP1 gamma)
MGI:108543	Tfpi2	tissue factor pathway inhibitor 2
MGI:108563	Ptpns1	protein tyrosine phosphatase, non-receptor type substrate 1
MGI:109129	Taf6	TAF6 RNA polymerase II, TATA box binding protein (TBP)-associated factor
MGI:109130	Stip1	stress-induced phosphoprotein 1
MGI:109132	Snap91	synaptosomal-associated protein 91
MGI:109147	Oxtr	oxytocin receptor
MGI:109150	Mnt	max binding protein
MGI:109151	Ltbp1	latent transforming growth factor beta binding protein 1
MGI:109157	Elavl3	ELAV (embryonic lethal, abnormal vision, Drosophila)-like 3 (Hu antigen C)
MGI:109160	Hlxb9	homeobox gene HB9
MGI:109161	Gprk5	G protein-coupled receptor kinase 5
MGI:109169	Epas1	endothelial PAS domain protein 1
MGI:109177	Cd59a	CD59a antigen
MGI:109191	Hfe	hemochromatosis
MGI:109196	Efnb3	ephrin B3
MGI:109198	Eif4ebp2	eukaryotic translation initiation factor 4E binding protein 2
MGI:109211	Pkn2	protein kinase N2
MGI:109239	Kcnab2	potassium voltage-gated channel, shaker-related subfamily, beta member 2
MGI:109244	Sema4d	sema domain, immunoglobulin domain (Ig), transmembrane domain (TM) and short cytoplasmic domain, (semaphorin) 4D
MGI:109247	Ddit3	DNA-damage inducible transcript 3
MGI:109249	Adamts1	a disintegrin-like and metallopeptidse (reprolysin type) with thrombospondin type 1 motif, 1
MGI:109254	Gzmf	granzyme F
MGI:109255	Gzmd	granzyme D
MGI:109256	Gzmc	granzyme C
MGI:109258	Mare	alpha globin regulatory element containing gene
MGI:109265	Gzme	granzyme E
MGI:109266	Gzma	granzyme A
MGI:109267	Gzmb	granzyme B
MGI:109269	Inhbe	inhibin beta E
MGI:109280	Nudt1	nudix (nucleoside diphosphate linked moiety X)-type motif 1
MGI:109282	Apeg1	aortic preferentially expressed gene 1
MGI:109283	Pdcd6	programmed cell death 6
MGI:109284	Psen2	presenilin 2
MGI:109292	Rad50	RAD50 homolog (S. cerevisiae)
MGI:109294	Cd244	CD244 natural killer cell receptor 2B4
MGI:109297	Slpi	secretory leukocyte peptidase inhibitor
MGI:109298	Mapkapk2	MAP kinase-activated protein kinase 2
MGI:109299	Polr2c	polymerase (RNA) II (DNA directed) polypeptide C
MGI:109301	Papola	poly (A) polymerase alpha
MGI:109320	Mmp15	matrix metallopeptidase 15
MGI:109324	Fadd	Fas (TNFRSF6)-associated via death domain
MGI:109325	F7	coagulation factor VII
MGI:109326	Bnip3	BCL2/adenovirus E1B 19kDa-interacting protein 1, NIP3
MGI:109330	Prop1	paired like homeodomain factor 1
MGI:109336	Etv6	ets variant gene 6 (TEL oncogene)
MGI:109337	Brca2	breast cancer 2
MGI:109338	Rap1ga1	Rap1, GTPase-activating protein 1
MGI:109344	Eya1	eyes absent 1 homolog (Drosophila)
MGI:109349	Atf2	activating transcription factor 2
MGI:109350	Slc4a3	solute carrier family 4 (anion exchanger), member 3
MGI:109356	Snap23	synaptosomal-associated protein 23
MGI:109360	Lmo4	LIM domain only 4
MGI:109368	Gimap1	GTPase, IMAP family member 1
MGI:109373	Hmox2	heme oxygenase (decycling) 2
MGI:109375	Fut1	fucosyltransferase 1
MGI:109380	Il10rb	interleukin 10 receptor, beta
MGI:109382	Ccrn4l	CCR4 carbon catabolite repression 4-like (S. cerevisiae)
MGI:109383	Casp7	caspase 7
MGI:109384	Atf3	activating transcription factor 3
MGI:109386	Cebpz	CCAAT/enhancer binding protein zeta
MGI:109392	Esr2	estrogen receptor 2 (beta)
MGI:109393	Slc4a1	solute carrier family 4 (anion exchanger), member 1
MGI:109419	Faf1	Fas-associated factor 1
MGI:109424	Abca4	ATP-binding cassette, sub-family A (ABC1), member 4
MGI:109430	Icam5	intercellular adhesion molecule 5, telencephalin
MGI:109433	Oaz1	ornithine decarboxylase antizyme
MGI:109443	Gtpbp1	GTP binding protein 1
MGI:109452	Smad1	MAD homolog 1 (Drosophila)
MGI:109474	Commd1	COMM domain containing 1
MGI:109477	Raet1a	retinoic acid early transcript 1, alpha
MGI:109486	Prdx2	peroxiredoxin 2
MGI:109489	Snrp1c	U1 small nuclear ribonucleoprotein 1C
MGI:109492	Oaz2	ornithine decarboxylase antizyme 2
MGI:109493	Rab33a	RAB33A, member of RAS oncogene family
MGI:109495	Nfil3	nuclear factor, interleukin 3, regulated
MGI:109496	Lgals9	lectin, galactose binding, soluble 9
MGI:109515	Sftpd	surfactant associated protein D
MGI:109516	Sftpb	surfactant associated protein B
MGI:109517	Sftpc	surfactant associated protein C
MGI:109520	Pafah1b1	platelet-activating factor acetylhydrolase, isoform 1b, beta1 subunit
MGI:109531	Cdc37	cell division cycle 37 homolog (S. cerevisiae)
MGI:1095397	Ndrl	N-myc downstream regulated-like
MGI:1095407	Bmpr2	bone morphogenic protein receptor, type II (serine/threonine kinase)
MGI:1095416	Jag1	jagged 1
MGI:1095438	Slc2a2	solute carrier family 2 (facilitated glucose transporter), member 2
MGI:109545	Admr	adrenomedullin receptor
MGI:109548	Adam10	a disintegrin and metallopeptidase domain 10
MGI:109552	Il4i1	interleukin 4 induced 1
MGI:109553	Ctsc	cathepsin C
MGI:109562	Cmkor1	chemokine orphan receptor 1
MGI:109563	Cxcr4	chemokine (C-X-C motif) receptor 4
MGI:109573	Tep1	telomerase associated protein 1
MGI:109577	Taf1b	TATA box binding protein (Tbp)-associated factor, RNA polymerase I, B
MGI:109580	Sf3b4	splicing factor 3b, subunit 4
MGI:109582	Polr2j	polymerase (RNA) II (DNA directed) polypeptide J
MGI:109583	Pten	phosphatase and tensin homolog
MGI:109584	Prpf4b	PRP4 pre-mRNA processing factor 4 homolog B (yeast)
MGI:109585	Pld1	phospholipase D1
MGI:109601	Nck1	non-catalytic region of tyrosine kinase adaptor protein 1
MGI:109602	Gphn	gephyrin
MGI:109604	Plk3	polo-like kinase 3 (Drosophila)
MGI:109606	Fnbp1	formin binding protein 1
MGI:109611	Dsp	desmoplakin
MGI:109626	Taz	tafazzin
MGI:109629	Atp6ap1	ATPase, H+ transporting, lysosomal accessory protein 1
MGI:1096320	Gpr2	G protein-coupled receptor 2
MGI:1096324	Lst1	leukocyte specific transcript 1
MGI:1096335	Adam17	a disintegrin and metallopeptidase domain 17
MGI:1096338	Ephb6	Eph receptor B6
MGI:109634	Terf1	telomeric repeat binding factor 1
MGI:1096340	E2f3	E2F transcription factor 3
MGI:1096342	Rhoa	ras homolog gene family, member A
MGI:1096360	Cd151	CD151 antigen
MGI:1096363	Gp5	glycoprotein 5 (platelet)
MGI:1096364	Galr1	galanin receptor 1
MGI:1096365	Psme2	proteasome (prosome, macropain) 28 subunit, beta
MGI:1096367	Psme1	proteasome (prosome, macropain) 28 subunit, alpha
MGI:1096380	Psmb10	proteasome (prosome, macropain) subunit, beta type 10
MGI:1096398	Cd81	CD 81 antigen
MGI:1096566	Miz1	Msx-interacting-zinc finger
MGI:1096867	Etv5	ets variant gene 5
MGI:1096868	Cxcl5	chemokine (C-X-C motif) ligand 5
MGI:1096873	Irf4	interferon regulatory factor 4
MGI:1096879	Fxn	frataxin
MGI:1096880	Phlda1	pleckstrin homology-like domain, family A, member 1
MGI:1097152	Ptpro	protein tyrosine phosphatase, receptor type, O
MGI:1097153	Cx3cl1	chemokine (C-X3-C motif) ligand 1
MGI:1097156	Ptgis	prostaglandin I2 (prostacyclin) synthase
MGI:1097161	Bak1	BCL2-antagonist/killer 1
MGI:1097163	Pold2	polymerase (DNA directed), delta 2, regulatory subunit
MGI:1097680	C3ar1	complement component 3a receptor 1
MGI:1097691	Hdac2	histone deacetylase 2
MGI:1097692	Opn1mw	opsin 1 (cone pigments), medium-wave-sensitive (color blindness, deutan)
MGI:1097693	Ogg1	8-oxoguanine DNA-glycosylase 1
MGI:1097714	Bhlhb2	basic helix-loop-helix domain containing, class B2
MGI:1098211	Pik3cd	phosphatidylinositol 3-kinase catalytic delta polypeptide
MGI:1098219	Hmgb3	high mobility group box 3
MGI:1098231	Kif11	kinesin family member 11
MGI:1098235	P2rx1	purinergic receptor P2X, ligand-gated ion channel, 1
MGI:1098243	Ifnar2	interferon (alpha and beta) receptor 2
MGI:1098265	Kif13b	kinesin family member 13B
MGI:1098267	Ogdh	oxoglutarate dehydrogenase (lipoamide)
MGI:1098270	Jag2	jagged 2
MGI:1098271	Rgs2	regulator of G-protein signaling 2
MGI:1098274	Cyp27b1	cytochrome P450, family 27, subfamily b, polypeptide 1
MGI:1098547	Nola2	nucleolar protein family A, member 2
MGI:1098583	Stag2	stromal antigen 2
MGI:1098610	Psmc3ip	proteasome (prosome, macropain) 26S subunit, ATPase 3, interacting protein
MGI:1098658	Stag1	stromal antigen 1
MGI:1098693	Cxxc6	CXXC finger 6
MGI:1098726	Emp2	epithelial membrane protein 2
MGI:1098729	Emp3	epithelial membrane protein 3
MGI:1098754	Psmc3	proteasome (prosome, macropain) 26S subunit, ATPase 3
MGI:1099431	Sptlc1	serine palmitoyltransferase, long chain base subunit 1
MGI:1099438	Nsdhl	NAD(P) dependent steroid dehydrogenase-like
MGI:1099439	Stk10	serine/threonine kinase 10
MGI:1099440	Suv39h1	suppressor of variegation 3-9 homolog 1 (Drosophila)
MGI:1099447	Golgb1	golgi autoantigen, golgin subfamily b, macrogolgin 1
MGI:1099448	Ccl25	chemokine (C-C motif) ligand 25
MGI:1099790	Plk2	polo-like kinase 2 (Drosophila)
MGI:1099800	Nfkb2	nuclear factor of kappa light polypeptide gene enhancer in B-cells 2, p49/p100
MGI:1099804	Hip1	huntingtin interacting protein 1
MGI:1099809	Fgf10	fibroblast growth factor 10
MGI:1099818	Pkd2	polycystic kidney disease 2
MGI:1100492	Nrp2	neuropilin 2
MGI:1100494	Ercc6	excision repair cross-complementing rodent repair deficiency, complementation group 6
MGI:1100498	Pitx3	paired-like homeodomain transcription factor 3
MGI:1100510	Bub1	budding uninhibited by benzimidazoles 1 homolog (S. cerevisiae)
MGI:1100515	Dr1	down-regulator of transcription 1
MGI:1100518	Smad7	MAD homolog 7 (Drosophila)
MGI:1100526	Nr2e1	nuclear receptor subfamily 2, group E, member 1
MGI:1100819	Aff1	AF4/FMR2 family, member 1
MGI:1100842	Gfra1	glial cell line derived neurotrophic factor family receptor alpha 1
MGI:1100851	Elavl1	ELAV (embryonic lethal, abnormal vision, Drosophila)-like 1 (Hu antigen R)
MGI:1100861	Targ2	transforming growth factor alpha regulated gene 2
MGI:1100864	Dnahc11	dynein, axonemal, heavy chain 11
MGI:1100883	Celsr1	cadherin EGF LAG seven-pass G-type receptor 1
MGI:1100886	Prom1	prominin 1
MGI:1101061	Slc18a3	solute carrier family 18 (vesicular monoamine), member 3
MGI:1101353	Klf10	Kruppel-like factor 10
MGI:1101355	Ltbp3	latent transforming growth factor beta binding protein 3
MGI:1101778	Bmx	BMX non-receptor tyrosine kinase
MGI:1101781	Elf3	E74-like factor 3
MGI:1194492	Hdgfrp2	hepatoma-derived growth factor, related protein 2
MGI:1194494	Hdgf	hepatoma-derived growth factor
MGI:1194495	Fprl1	formyl peptide receptor-like 1
MGI:1194498	Gsg2	germ cell-specific gene 2
MGI:1194503	Atp2a3	ATPase, Ca++ transporting, ubiquitous
MGI:1194505	C1qbp	complement component 1, q subcomponent binding protein
MGI:1194898	Ppl	periplakin
MGI:1195256	Pla2g4a	phospholipase A2, group IVA (cytosolic, calcium-dependent)
MGI:1195264	Slc3a1	solute carrier family 3, member 1
MGI:1195269	Slc22a12	solute carrier family 22 (organic anion/cation transporter), member 12
MGI:1195272	Eda	ectodysplasin-A
MGI:1195463	Mr1	major histocompatibility complex, class I-related
MGI:1195971	Pira1	paired-Ig-like receptor A1
MGI:1195972	Terf2	telomeric repeat binding factor 2
MGI:1196227	Dffa	DNA fragmentation factor, alpha subunit
MGI:1196275	Klrd1	killer cell lectin-like receptor, subfamily D, member 1
MGI:1196287	Dffb	DNA fragmentation factor, beta subunit
MGI:1196294	Fubp1	far upstream element (FUSE) binding protein 1
MGI:1196458	Scarb2	scavenger receptor class B, member 2
MGI:1196464	Emr4	EGF-like module containing, mucin-like, hormone receptor-like sequence 4
MGI:1196908	Tcea3	transcription elongation factor A (SII), 3
MGI:1197006	Pipox	pipecolic acid oxidase
MGI:1197007	Birc3	baculoviral IAP repeat-containing 3
MGI:1197009	Birc2	baculoviral IAP repeat-containing 2
MGI:1197010	Sumo1	SMT3 suppressor of mif two 3 homolog 1 (yeast)
MGI:1197519	Bcl2l11	BCL2-like 11 (apoptosis facilitator)
MGI:1197523	Prss7	protease, serine, 7 (enterokinase)
MGI:1197526	Irx2	Iroquois related homeobox 2 (Drosophila)
MGI:1201375	Rdh16	retinol dehydrogenase 16
MGI:1201386	Nrd1	nardilysin, N-arginine dibasic convertase, NRD convertase 1
MGI:1201402	Ccr8	chemokine (C-C motif) receptor 8
MGI:1201406	Slc10a2	solute carrier family 10, member 2
MGI:1201407	Sh2bpsm1	SH2-B PH domain containing signaling mediator 1
MGI:1201408	Srpk2	serine/arginine-rich protein specific kinase 2
MGI:1201412	Rdh5	retinol dehydrogenase 5
MGI:1201608	Bid3	BH3 interacting (with BCL2 family) domain, apoptosis agonist
MGI:1201670	Psmd4	proteasome (prosome, macropain) 26S subunit, non-ATPase, 4
MGI:1201674	Smad3	MAD homolog 3 (Drosophila)
MGI:1201683	Eomes	eomesodermin homolog (Xenopus laevis)
MGI:1201685	Ctbp1	C-terminal binding protein 1
MGI:1201689	Tapbp	TAP binding protein
MGI:1201787	Socs2	suppressor of cytokine signaling 2
MGI:1201791	Socs3	suppressor of cytokine signaling 3
MGI:1202065	Chek1	checkpoint kinase 1 homolog (S. pombe)
MGI:1202298	Nmt2	N-myristoyltransferase 2
MGI:1202307	Phlda2	pleckstrin homology-like domain, family A, member 2
MGI:1202388	Gas7	growth arrest specific 7
MGI:1202397	Ddx26	DEAD/H (Asp-Glu-Ala-Asp/His) box polypeptide 26
MGI:1202403	Chrna9	cholinergic receptor, nicotinic, alpha polypeptide 9
MGI:1202709	Tert	telomerase reverse transcriptase
MGI:1202710	Art4	ADP-ribosyltransferase 4
MGI:1202715	Tcf21	transcription factor 21
MGI:1202717	Psen1	presenilin 1
MGI:1202722	Gtf2i	general transcription factor II I
MGI:1202864	Myoc	myocilin
MGI:1202889	Sema6b	sema domain, transmembrane domain (TM), and cytoplasmic domain, (semaphorin) 6B
MGI:1203290	Mcp	membrane cofactor protein
MGI:1203517	Birc5	baculoviral IAP repeat-containing 5
MGI:1203520	Dapk3	death-associated kinase 3
MGI:1203522	Magi1	membrane associated guanylate kinase, WW and PDZ domain containing 1
MGI:1203524	Smarcc1	SWI/SNF related, matrix associated, actin dependent regulator of chromatin, subfamily c, member 1
MGI:1206039	Nkx6-1	NK6 transcription factor related, locus 1 (Drosophila)
MGI:1206572	Prlpe	prolactin-like protein E
MGI:1206587	Prlpa	prolactin-like protein A
MGI:1206591	Biklk	Bcl2-interacting killer-like
MGI:1261423	Casp8	caspase 8
MGI:1261780	Mcpt8	mast cell protease 8
MGI:1270849	Rps6kb1	ribosomal protein S6 kinase, polypeptide 1
MGI:1270854	Gck	glucokinase
MGI:1270861	Il12rb2	interleukin 12 receptor, beta 2
MGI:1274784	Mass1	monogenic, audiogenic seizure susceptibility 1
MGI:1276107	Mmp16	matrix metallopeptidase 16
MGI:1276116	Ep300	E1A binding protein p300
MGI:1276523	Ncoa1	nuclear receptor coactivator 1
MGI:1276533	Ncoa2	nuclear receptor coactivator 2
MGI:1276578	Gfi1b	growth factor independent 1B
MGI:1277096	Ptp4a1	protein tyrosine phosphatase 4a1
MGI:1277151	Snca	synuclein, alpha
MGI:1277162	Cdk6	cyclin-dependent kinase 6
MGI:1277171	Dcx	doublecortin
MGI:1277179	Pde9a	phosphodiesterase 9A
MGI:1277193	G6pc2	glucose-6-phosphatase, catalytic, 2
MGI:1277207	Cxcr3	chemokine (C-X-C motif) receptor 3
MGI:1277215	Bbs1	Bardet-Biedl syndrome 1 homolog (human)
MGI:1277216	Gtf2h1	general transcription factor II H, polypeptide 1
MGI:1277947	Fhit	fragile histidine triad gene
MGI:1277950	Casp9	caspase 9
MGI:1277954	Il13ra2	interleukin 13 receptor, alpha 2
MGI:1277957	Kcnn4	potassium intermediate/small conductance calcium-activated channel, subfamily N, member 4
MGI:1277959	Dlgh4	discs, large homolog 4 (Drosophila)
MGI:1277961	Plec1	plectin 1
MGI:1277964	Ehhadh	enoyl-Coenzyme A, hydratase/3-hydroxyacyl Coenzyme A dehydrogenase
MGI:1277991	Dach1	dachshund 1 (Drosophila)
MGI:1278313	Coch	coagulation factor C homolog (Limulus polyphemus)
MGI:1278330	Smpd2	sphingomyelin phosphodiesterase 2, neutral
MGI:1278332	Bcl6b	B-cell CLL/lymphoma 6, member B
MGI:1278342	Lect2	leukocyte cell-derived chemotaxin 2
MGI:1289156	Pbk	PDZ binding kinase
MGI:1289288	Gpr172b	G protein-coupled receptor 172B
MGI:1298205	Slc7a5	solute carrier family 7 (cationic amino acid transporter, y+ system), member 5
MGI:1298220	Birc1e	baculoviral IAP repeat-containing 1e
MGI:1298223	Birc1a	baculoviral IAP repeat-containing 1a
MGI:1298227	Mcm6	minichromosome maintenance deficient 6 (MIS5 homolog, S. pombe) (S. cerevisiae)
MGI:1298228	Foxq1	forkhead box Q1
MGI:1298230	Cnot7	CCR4-NOT transcription complex, subunit 7
MGI:1298375	Cabin1	calcineurin binding protein 1
MGI:1298377	Itgae	integrin, alpha E, epithelial-associated
MGI:1298389	Clec4d	C-type lectin domain family 4, member d
MGI:1306778	Mtap1b	microtubule-associated protein 1 B
MGI:1306780	Egr3	early growth response 3
MGI:1306784	Cited2	Cbp/p300-interacting transactivator, with Glu/Asp-rich carboxy-terminal domain, 2
MGI:1306794	Scin	scinderin
MGI:1306796	Apaf1	apoptotic peptidase activating factor 1
MGI:1306797	Aoc3	amine oxidase, copper containing 3
MGI:1306800	Pcdh8	protocadherin 8
MGI:1306805	Tff2	trefoil factor 2 (spasmolytic protein 1)
MGI:1306826	Sema7a	sema domain, immunoglobulin domain (Ig), and GPI membrane anchor, (semaphorin) 7A
MGI:1309463	Stch	stress 70 protein chaperone, microsome-associated, human homolog
MGI:1309464	Mapk8ip1	mitogen activated protein kinase 8 interacting protein 1
MGI:1309472	Ltb4r1	leukotriene B4 receptor 1
MGI:1309478	Baz1a	bromodomain adjacent to zinc finger domain 1A
MGI:1309517	Itm2b	integral membrane protein 2B
MGI:1309991	Krt1-3	keratin complex 1, acidic, gene 3
MGI:1309993	Krt1-1	keratin complex 1, acidic, gene 1
MGI:1309995	Krt1-2	keratin complex 1, acidic, gene 2
MGI:1309999	Prkx	protein kinase, X-linked
MGI:1312921	Casp6	caspase 6
MGI:1313266	Alcam	activated leukocyte cell adhesion molecule
MGI:1313268	Chrd	chordin
MGI:1313275	Nthl1	nth (endonuclease III)-like 1 (E.coli)
MGI:1313302	Cenpf	centromere autoantigen F
MGI:1314653	Mllt4	myeloid/lymphoid or mixed lineage-leukemia translocation to 4 homolog (Drosophila)
MGI:1314881	Chaf1b	chromatin assembly factor 1, subunit B (p60)
MGI:1314882	Hipk3	homeodomain interacting protein kinase 3
MGI:1315197	Hk2	hexokinase 2
MGI:1315204	Slc40a1	solute carrier family 40 (iron-regulated transporter), member 1
MGI:1316649	Sphk1	sphingosine kinase 1
MGI:1316658	Cyba	cytochrome b-245, alpha polypeptide
MGI:1316687	Nap1l4	nucleosome assembly protein 1-like 4
MGI:1316726	Fga	fibrinogen, alpha polypeptide
MGI:1316728	Gspt1	G1 to S phase transition 1
MGI:1321091	Klra12	killer cell lectin-like receptor subfamily A, member 12
MGI:1321161	Ppp2cb	protein phosphatase 2a, catalytic subunit, beta isoform
MGI:1321386	Entpd3	ectonucleoside triphosphate diphosphohydrolase 3
MGI:1321396	Pstpip1	proline-serine-threonine phosphatase-interacting protein 1
MGI:1321398	F11r	F11 receptor
MGI:1321402	Lcp2	lymphocyte cytosolic protein 2
MGI:1321404	Ly86	lymphocyte antigen 86
MGI:1328323	Syngr1	synaptogyrin 1
MGI:1328351	Nts	neurotensin
MGI:1328352	Sh2d1a	SH2 domain protein 1A
MGI:1328363	Ccnt1	cyclin T1
MGI:1328364	Fmod	fibromodulin
MGI:1328366	Smarcb1	SWI/SNF related, matrix associated, actin dependent regulator of chromatin, subfamily b, member 1
MGI:1328368	Cdk9	cyclin-dependent kinase 9 (CDC2-related kinase)
MGI:1329003	Galr3	galanin receptor 3
MGI:1329014	Stam	signal transducing adaptor molecule (SH3 domain and ITAM motif) 1
MGI:1329015	Nfatc2ip	nuclear factor of activated T-cells, cytoplasmic, calcineurin-dependent 2 interacting protein
MGI:1329031	Ccl20	chemokine (C-C motif) ligand 20
MGI:1329035	Ggh	gamma-glutamyl hydrolase
MGI:1329038	Mllt10	myeloid/lymphoid or mixed lineage-leukemia translocation to 10 homolog (Drosophila)
MGI:1329039	Ccl17	chemokine (C-C motif) ligand 17
MGI:1330275	Gpr44	G protein-coupled receptor 44
MGI:1330281	Cd2ap	CD2-associated protein
MGI:1330282	S100a4	S100 calcium binding protein A4
MGI:1330806	Arg2	arginase type II
MGI:1330826	Atp9a	ATPase, class II, type 9A
MGI:1330828	Cdk5r2	cyclin-dependent kinase 5, regulatory subunit 2 (p39)
MGI:1330832	Masp2	mannan-binding lectin serine peptidase 2
MGI:1330838	Lgmn	legumain
MGI:1330859	Fut9	fucosyltransferase 9
MGI:1330860	Chi3l3	chitinase 3-like 3
MGI:1332226	Soat2	sterol O-acyltransferase 2
MGI:1332240	Heph	hephaestin
MGI:1332623	Dok2	docking protein 2
MGI:1333114	Pigq	phosphatidylinositol glycan, class Q
MGI:1333744	Gp1ba	glycoprotein 1b, alpha polypeptide
MGI:1333745	Snapap	SNAP-associated protein
MGI:1333752	Hdac6	histone deacetylase 6
MGI:1333760	Tcfec	transcription factor EC
MGI:1333778	Spa17	sperm autoantigenic protein 17
MGI:1333782	Pld3	phospholipase D family, member 3
MGI:1333783	Ccs	copper chaperone for superoxide dismutase
MGI:1333784	Hdac5	histone deacetylase 5
MGI:1333787	Inppl1	inositol polyphosphate phosphatase-like 1
MGI:1333795	Srp72	signal recognition particle 72
MGI:1333796	Klf12	Kruppel-like factor 12
MGI:1333797	Ccr6	chemokine (C-C motif) receptor 6
MGI:1333798	Avil	advillin
MGI:1333800	Il18bp	interleukin 18 binding protein
MGI:1333807	Rad17	RAD17 homolog (S. pombe)
MGI:1333809	Edg6	endothelial differentiation, G-protein-coupled receptor 6
MGI:1333817	Slc22a3	solute carrier family 22 (organic cation transporter), member 3
MGI:1333838	Magea5	melanoma antigen, family A, 5
MGI:1333839	Magea4	melanoma antigen, family A, 4
MGI:1333842	Grap2	GRB2-related adaptor protein 2
MGI:1333849	Rasgrp2	RAS, guanyl releasing protein 2
MGI:1333854	Gab2	growth factor receptor bound protein 2-associated protein 2
MGI:1333865	Rfxank	regulatory factor X-associated ankyrin-containing protein
MGI:1333874	Dedd	death effector domain-containing
MGI:1333878	Cmya1	cardiomyopathy associated 1
MGI:1333879	Ap3b1	adaptor-related protein complex 3, beta 1 subunit
MGI:1333882	Adam15	a disintegrin and metallopeptidase domain 15 (metargidin)
MGI:1333884	Msc	musculin
MGI:1333889	Bub1b	budding uninhibited by benzimidazoles 1 homolog, beta (S. cerevisiae)
MGI:1334209	Gja9	gap junction membrane channel protein alpha 9
MGI:1334263	Neurl	neuralized-like homolog (Drosophila)
MGI:1334419	Cd5l	CD5 antigen-like
MGI:1335072	Slc22a2	solute carrier family 22 (organic cation transporter), member 2
MGI:1335098	Lig4	ligase IV, DNA, ATP-dependent
MGI:1335106	Pip5k3	phosphatidylinositol-3-phosphate/phosphatidylinositol 5-kinase, type III
MGI:1335107	Pscd3	pleckstrin homology, Sec7 and coiled-coil domains 3
MGI:1336155	Lss	lanosterol synthase
MGI:1336161	Klrc1	killer cell lectin-like receptor subfamily C, member 1
MGI:1336162	Klrc2	killer cell lectin-like receptor subfamily C, member 2
MGI:1336166	Cflar	CASP8 and FADD-like apoptosis regulator
MGI:1336199	Ppp1r13b	protein phosphatase 1, regulatory (inhibitor) subunit 13B
MGI:1336202	Pnliprp2	pancreatic lipase-related protein 2
MGI:1336205	Fkbp1b	FK506 binding protein 1b
MGI:1336212	Ncr1	natural cytotoxicity triggering receptor 1
MGI:1336214	Khsrp	KH-type splicing regulatory protein
MGI:1336880	Eftud2	elongation factor Tu GTP binding domain containing 2
MGI:1336885	Cd84	CD84 antigen
MGI:1337018	Galr2	galanin receptor 2
MGI:1337026	Sdcbp	syndecan binding protein
MGI:1337080	Ncor2	nuclear receptor co-repressor 2
MGI:1337131	Rev3l	REV3-like, catalytic subunit of DNA polymerase zeta RAD54 like (S. cerevisiae)
MGI:1337994	Bcl10	B-cell leukemia/lymphoma 10
MGI:1338024	Mapk11	mitogen-activated protein kinase 11
MGI:1338037	Rbm6	RNA binding motif protein 6
MGI:1338045	Ctsw	cathepsin W
MGI:1338056	Klf5	Kruppel-like factor 5
MGI:1338068	Pdpk1	3-phosphoinositide dependent protein kinase-1
MGI:1338069	Itsn1	intersectin 1 (SH3 domain protein 1A)
MGI:1338071	Ikbkb	inhibitor of kappaB kinase beta
MGI:1338074	Ikbkg	inhibitor of kappaB kinase gamma
MGI:1338076	Hivep2	human immunodeficiency virus type I enhancer binding protein 2
MGI:1338762	Fhl2	four and a half LIM domains 2
MGI:1338802	Shcbp1	Shc SH2-domain binding protein 1
MGI:1338822	Cugbp2	CUG triplet repeat, RNA binding protein 2
MGI:1338823	Maz	MYC-associated zinc finger protein (purine-binding transcription factor)
MGI:1338871	Btrc	beta-transducin repeat containing protein
MGI:1338881	St14	suppression of tumorigenicity 14 (colon carcinoma)
MGI:1338888	Il18rap	interleukin 18 receptor accessory protein
MGI:1338898	Padi4	peptidyl arginine deiminase, type IV
MGI:1338917	S100a1	S100 calcium binding protein A1
MGI:1338938	Bmpr1a	bone morphogenetic protein receptor, type 1A
MGI:1338946	Acvrl1	activin A receptor, type II-like 1
MGI:1338947	S100a9	S100 calcium binding protein A9 (calgranulin B)
MGI:1339365	Edg3	endothelial differentiation, sphingolipid G-protein-coupled receptor, 3
MGI:1339467	S100a6	S100 calcium binding protein A6 (calcyclin)
MGI:1339468	S100a10	S100 calcium binding protein A10 (calpactin)
MGI:1339708	Neurod1	neurogenic differentiation 1
MGI:1339710	Myh2	myosin, heavy polypeptide 2, skeletal muscle, adult
MGI:1339711	Myh1	myosin, heavy polypeptide 1, skeletal muscle, adult
MGI:1339752	Csf2	colony stimulating factor 2 (granulocyte-macrophage)
MGI:1339753	Csf1	colony stimulating factor 1 (macrophage)
MGI:1339754	Csf2ra	colony stimulating factor 2 receptor, alpha, low-affinity (granulocyte-macrophage)
MGI:1339755	Csf3r	colony stimulating factor 3 receptor (granulocyte)
MGI:1339758	Csf1r	colony stimulating factor 1 receptor
MGI:1339759	Csf2rb1	colony stimulating factor 2 receptor, beta 1, low-affinity (granulocyte-macrophage)
MGI:1339760	Csf2rb2	colony stimulating factor 2 receptor, beta 2, low-affinity (granulocyte-macrophage)
MGI:1339795	Cspg6	chondroitin sulfate proteoglycan 6
MGI:1339946	Tbpl1	TATA box binding protein-like 1
MGI:1339949	Adamts4	a disintegrin-like and metallopeptidase (reprolysin type) with thrombospondin type 1 motif, 4
MGI:1339951	Cse1l	chromosome segregation 1-like (S. cerevisiae)
MGI:1339958	Nfe2l3	nuclear factor, erythroid derived 2, like 3
MGI:1339962	Ftcd	formiminotransferase cyclodeaminase
MGI:1339973	Ilf3	interleukin enhancer binding factor 3
MGI:1339977	Agtrap	angiotensin II, type I receptor-associated protein
MGI:1339984	Pak2	p21 (CDKN1A)-activated kinase 2
MGI:1340026	Mmp13	matrix metallopeptidase 13
MGI:1340030	Crlf1	cytokine receptor-like factor 1
MGI:1340031	Nfkbil1	nuclear factor of kappa light polypeptide gene enhancer in B-cells inhibitor-like 1
MGI:1340053	Cst9	cystatin 9
MGI:1340062	Sgk	serum/glucocorticoid regulated kinase
MGI:1340094	Cxcl2	chemokine (C-X-C motif) ligand 2
MGI:1340806	Parp1	poly (ADP-ribose) polymerase family, member 1
MGI:1340899	Chi3l1	chitinase 3-like 1
MGI:1341098	Chi3l4	chitinase 3-like 4
MGI:1341163	Tacc3	transforming, acidic coiled-coil containing protein 3
MGI:1341168	Spic	Spi-C transcription factor (Spi-1/PU.1 related)
MGI:1341171	Lect1	leukocyte cell derived chemotaxin 1
MGI:1341628	Atrn	attractin
MGI:1341722	Kcnh2	potassium voltage-gated channel, subfamily H (eag-related), member 2
MGI:1341788	Pdcd11	programmed cell death protein 11
MGI:1341793	Pbx2	pre B-cell leukemia transcription factor 2
MGI:1341799	Ndrg1	N-myc downstream regulated gene 1
MGI:1341839	Card4	caspase recruitment domain 4
MGI:1341840	Six6	sine oculis-related homeobox 6 homolog (Drosophila)
MGI:1341850	Rb1cc1	RB1-inducible coiled-coil 1
MGI:1341857	Mad1l1	mitotic arrest deficient 1-like 1
MGI:1341898	Nmur1	neuromedin U receptor 1
MGI:1341902	Ccr9	chemokine (C-C motif) receptor 9
MGI:1341909	Ly96	lymphocyte antigen 96
MGI:1342005	Mthfd1	methylenetetrahydrofolate dehydrogenase (NADP+ dependent), methenyltetrahydrofolate cyclohydrolase, formyltetrahydrofolate synthase
MGI:1342057	Galgt1	UDP-N-acetyl-alpha-D-galactosamine:(N-acetylneuraminyl)-galactosylglucosylceramide-beta-1, 4-N-acetylgalactosaminyltransferase
MGI:1342248	Slc25a17	solute carrier family 25 (mitochondrial carrier, peroxisomal membrane protein), member 17
MGI:1342286	Fliih	flightless I homolog (Drosophila)
MGI:1342287	Klf4	Kruppel-like factor 4 (gut)
MGI:1342290	Rps6ka2	ribosomal protein S6 kinase, polypeptide 2
MGI:1342291	Rnf12	ring finger protein 12
MGI:1342292	Hspa4	heat shock protein 4
MGI:1342294	C80913	expressed sequence C80913
MGI:1342299	Ruvbl2	RuvB-like protein 2
MGI:1342335	Ddef1	development and differentiation enhancing
MGI:1342772	Klf2	Kruppel-like factor 2 (lung)
MGI:1342773	Klf3	Kruppel-like factor 3 (basic)
MGI:1342774	Ppargc1a	peroxisome proliferative activated receptor, gamma, coactivator 1 alpha
MGI:1343054	Cstf2	cleavage stimulation factor, 3' pre-RNA subunit 2
MGI:1343085	Spop	speckle-type POZ protein
MGI:1343098	Aif1	allograft inflammatory factor 1
MGI:1343124	Hpse	heparanase
MGI:1343177	Ndp52	nuclear domain 10 protein 52
MGI:1343327	Prss19	protease, serine, 19 (neuropsin)
MGI:1343459	Ccl27	chemokine (C-C motif) ligand 27
MGI:1343498	Edar	ectodysplasin-A receptor
MGI:1344334	Gtlf3a	gene trap locus F3a
MGI:1344337	Grem1	gremlin 1
MGI:1344345	Smc1l1	SMC (structural maintenance of chromosomes 1)-like 1 (S. cerevisiae)
MGI:1344347	Synj2bp	synaptojanin 2 binding protein
MGI:1344378	Rai2	retinoic acid induced 2
MGI:1344382	Creg1	cellular repressor of E1A-stimulated genes 1
MGI:1344387	Faim	Fas apoptotic inhibitory molecule
MGI:1344391	Sh3bp5	SH3-domain binding protein 5 (BTK-associated)
MGI:1344395	Chd3	chromodomain helicase DNA binding protein 3
MGI:1344402	AI256711	expressed sequence AI256711
MGI:1344412	Ldb3	LIM domain binding 3
MGI:1344415	Dmtf1	cyclin D binding myb-like transcription factor 1
MGI:1344417	Neu2	neuraminidase 2
MGI:1345092	Pglyrp1	peptidoglycan recognition protein 1
MGI:1345147	Akt3	thymoma viral proto-oncogene 3
MGI:1345150	Cdc6	cell division cycle 6 homolog (S. cerevisiae)
MGI:1345151	Clec5a	C-type lectin domain family 5, member a
MGI:1345156	Gcl	germ cell-less homolog (Drosophila)
MGI:1345181	Pacsin1	protein kinase C and casein kinase substrate in neurons 1
MGI:1345192	Psmd13	proteasome (prosome, macropain) 26S subunit, non-ATPase, 13
MGI:1345193	Nalp5	NACHT, leucine rich repeat and PYD containing 5
MGI:1345275	Slc11a1	solute carrier family 11 (proton-coupled divalent metal ion transporters), member 1
MGI:1345278	Slc29a2	solute carrier family 29 (nucleoside transporters), member 2
MGI:1345283	Slc25a1	solute carrier family 25 (mitochondrial carrier, citrate transporter), member 1
MGI:1345629	Rhof	ras homolog gene family, member f
MGI:1345633	Mars	methionine-tRNA synthetase
MGI:1345961	Coro1a	coronin, actin binding protein 1A
MGI:1346013	Bves	blood vessel epicardial substance
MGI:1346016	Rgnef	Rho-guanine nucleotide exchange factor
MGI:1346021	Slco2a1	solute carrier organic anion transporter family, member 2a1
MGI:1346029	Slc26a4	solute carrier family 26, member 4
MGI:1346036	Pin1	protein (peptidyl-prolyl cis/trans isomerase) NIMA-interacting 1
MGI:1346047	Gdf15	growth differentiation factor 15
MGI:1346053	Kel	Kell blood group
MGI:1346072	Psmf1	proteasome (prosome, macropain) inhibitor subunit 1
MGI:1346076	Mmp17	matrix metallopeptidase 17
MGI:1346086	Agtrl1	angiotensin receptor-like 1
MGI:1346087	Srp54	signal recognition particle 54
MGI:1346088	Cd52	CD52 antigen
MGI:1346091	Fbln5	fibulin 5
MGI:1346307	Nr1i3	nuclear receptor subfamily 1, group I, member 3
MGI:1346316	Ccl19	chemokine (C-C motif) ligand 19
MGI:1346318	Klf6	Kruppel-like factor 6
MGI:1346320	Taf10	TAF10 RNA polymerase II, TATA box binding protein (TBP)-associated factor
MGI:1346321	Adamts5	a disintegrin-like and metallopeptidase (reprolysin type) with thrombospondin type 1 motif, 5 (aggrecanase-2)
MGI:1346325	Gadd45g	growth arrest and DNA-damage-inducible 45 gamma
MGI:1346327	Fyb	FYN binding protein
MGI:1346330	Banf1	barrier to autointegration factor 1
MGI:1346340	Mta2	metastasis-associated gene family, member 2
MGI:1346345	Map2k5	mitogen activated protein kinase kinase 5
MGI:1346347	Mapk7	mitogen activated protein kinase 7
MGI:1346348	Taf7	TAF7 RNA polymerase II, TATA box binding protein (TBP)-associated factor
MGI:1346349	Sh3bp2	SH3-domain binding protein 2
MGI:1346500	Igbp1	immunoglobulin (CD79A) binding protein 1
MGI:1346518	Scamp2	secretory carrier membrane protein 2
MGI:1346523	Sgcb	sarcoglycan, beta (dystrophin-associated glycoprotein)
MGI:1346524	Sgcg	sarcoglycan, gamma (dystrophin-associated glycoprotein)
MGI:1346526	Psmb9	proteosome (prosome, macropain) subunit, beta type 9 (large multifunctional peptidase 2)
MGI:1346527	Psmb8	proteosome (prosome, macropain) subunit, beta type 8 (large multifunctional peptidase 7)
MGI:1346833	Nr5a1	nuclear receptor subfamily 5, group A, member 1
MGI:1346858	Mapk1	mitogen activated protein kinase 1
MGI:1346859	Mapk3	mitogen activated protein kinase 3
MGI:1346861	Mapk8	mitogen activated protein kinase 8
MGI:1346862	Mapk9	mitogen activated protein kinase 9
MGI:1346863	Mapk10	mitogen activated protein kinase 10
MGI:1346865	Mapk14	mitogen activated protein kinase 14
MGI:1346866	Map2k1	mitogen activated protein kinase kinase 1
MGI:1346867	Map2k2	mitogen activated protein kinase kinase 2
MGI:1346868	Map2k3	mitogen activated protein kinase kinase 3
MGI:1346869	Map2k4	mitogen activated protein kinase kinase 4
MGI:1346870	Map2k6	mitogen activated protein kinase kinase 6
MGI:1346871	Map2k7	mitogen activated protein kinase kinase 7
MGI:1346872	Map3k1	mitogen activated protein kinase kinase kinase 1
MGI:1346873	Map3k2	mitogen activated protein kinase kinase kinase 2
MGI:1346874	Map3k3	mitogen activated protein kinase kinase kinase 3
MGI:1346875	Map3k4	mitogen activated protein kinase kinase kinase 4
MGI:1346876	Map3k5	mitogen activated protein kinase kinase kinase 5
MGI:1346878	Map3k8	mitogen activated protein kinase kinase kinase 8
MGI:1346879	Map3k10	mitogen activated protein kinase kinase kinase 10
MGI:1346880	Map3k11	mitogen activated protein kinase kinase kinase 11
MGI:1346882	Map4k1	mitogen activated protein kinase kinase kinase kinase 1
MGI:1346999	Prnd	prion protein dublet
MGI:1347008	Plod3	procollagen-lysine, 2-oxoglutarate 5-dioxygenase 3
MGI:1347010	Avpr1b	arginine vasopressin receptor 1B
MGI:1347040	Rage	renal tumor antigen
MGI:1347041	Mrpplf3	mitogen regulated protein, proliferin 3
MGI:1347054	Gnpda1	glucosamine-6-phosphate deaminase 1
MGI:1347061	Abcg2	ATP-binding cassette, sub-family G (WHITE), member 2
MGI:1347063	Dapp1	dual adaptor for phosphotyrosine and 3-phosphoinositides 1
MGI:1347078	Gprk6	G protein-coupled receptor kinase 6
MGI:1347081	Poli	polymerase (DNA directed), iota
MGI:1347095	Cd97	CD97 antigen
MGI:1347244	Axl	AXL receptor tyrosine kinase
MGI:1347245	Ceacam1	CEA-related cell adhesion molecule 1
MGI:1347250	Psg17	pregnancy specific glycoprotein 17
MGI:1347344	Gla	galactosidase, alpha
MGI:1347463	Foxd1	forkhead box D1
MGI:1347464	Foxg1	forkhead box G1
MGI:1347466	Foxc1	forkhead box C1
MGI:1347471	Foxd2	forkhead box D2
MGI:1347473	Foxd3	forkhead box D3
MGI:1347474	Foxj1	forkhead box J1
MGI:1347478	Foxn2	forkhead box N2
MGI:1347487	Foxm1	forkhead box M1
MGI:1349162	Sdc1	syndecan 1
MGI:1349183	Ccl21b	chemokine (C-C motif) ligand 21b
MGI:1349385	Dysf	dysferlin
MGI:1349387	Spag1	sperm associated antigen 1
MGI:1349389	Gcat	glycine C-acetyltransferase (2-amino-3-ketobutyrate-coenzyme A ligase)
MGI:1349394	Map4k4	mitogen-activated protein kinase kinase kinase kinase 4
MGI:1349396	Acot1	acyl-CoA thioesterase 1
MGI:1349406	Ddx3y	DEAD (Asp-Glu-Ala-Asp) box polypeptide 3, Y-linked
MGI:1349412	Clec4a2	C-type lectin domain family 4, member a2
MGI:1349415	Cops5	COP9 (constitutive photomorphogenic) homolog, subunit 5 (Arabidopsis thaliana)
MGI:1349419	Pdcd8	programmed cell death 8
MGI:1349423	Racgap1	Rac GTPase-activating protein 1
MGI:1349427	Exo1	exonuclease 1
MGI:1349452	Polr3e	polymerase (RNA) III (DNA directed) polypeptide E
MGI:1349457	Tde1	tumor differentially expressed 1
MGI:1349472	Adh4	alcohol dehydrogenase 4 (class II), pi polypeptide
MGI:1349479	Chst4	carbohydrate (chondroitin 6/keratan) sulfotransferase 4
MGI:1349481	Ing1	inhibitor of growth family, member 1
MGI:1349482	Slc9a3r1	solute carrier family 9 (sodium/hydrogen exchanger), isoform 3 regulator 1
MGI:1349656	Gimap4	GTPase, IMAP family member 4
MGI:1349717	Ncor1	nuclear receptor co-repressor 1
MGI:1349763	Dpysl2	dihydropyrimidinase-like 2
MGI:1350328	Ofd1	oral-facial-digital syndrome 1 gene homolog (human)
MGI:1350916	Nit1	nitrilase 1
MGI:1350917	Rps3	ribosomal protein S3
MGI:1350918	Omd	osteomodulin
MGI:1350924	Irf5	interferon regulatory factor 5
MGI:1350926	Etv3	ets variant gene 3
MGI:1350930	Srp9	signal recognition particle 9
MGI:1350931	Tcirg1	T-cell, immune regulator 1
MGI:1350933	Bcap31	B-cell receptor-associated protein 31
MGI:1351314	Slamf1	signaling lymphocytic activation molecule family member 1
MGI:1351315	Tceb3	transcription elongation factor B (SIII), polypeptide 3
MGI:1351322	Mixl1	Mix1 homeobox-like 1 (Xenopus laevis)
MGI:1351326	Nrk	Nik related kinase
MGI:1351341	Grm4	glutamate receptor, metabotropic 4
MGI:1351342	Grm5	glutamate receptor, metabotropic 5
MGI:1351473	Hrasls	HRAS-like suppressor
MGI:1351477	Cars	cysteinyl-tRNA synthetase
MGI:1351490	Dok3	docking protein 3
MGI:1351595	Insl6	insulin-like 6
MGI:1351596	Sh2d2a	SH2 domain protein 2A
MGI:1351602	Dguok	deoxyguanosine kinase
MGI:1351619	Abcb11	ATP-binding cassette, sub-family B (MDR/TAP), member 11
MGI:1351625	Nbn	nibrin
MGI:1351627	Pdhx	pyruvate dehydrogenase complex, component X
MGI:1351633	Ihpk1	inositol hexaphosphate kinase 1
MGI:1351642	Sepx1	selenoprotein X 1
MGI:1351644	Abcc5	ATP-binding cassette, sub-family C (CFTR/MRP), member 5
MGI:1351646	Abca7	ATP-binding cassette, sub-family A (ABC1), member 7
MGI:1351658	Abcf1	ATP-binding cassette, sub-family F (GCN20), member 1
MGI:1351663	Skp2	S-phase kinase-associated protein 2 (p45)
MGI:1351669	Klra16	killer cell lectin-like receptor, subfamily A, member 16
MGI:1352449	Cxcl9	chemokine (C-X-C motif) ligand 9
MGI:1352450	Cxcl10	chemokine (C-X-C motif) ligand 10
MGI:1352451	Nr2f1	nuclear receptor subfamily 2, group F, member 1
MGI:1352452	Nr2f2	nuclear receptor subfamily 2, group F, member 2
MGI:1352453	Nr2f6	nuclear receptor subfamily 2, group F, member 6
MGI:1352454	Nr4a1	nuclear receptor subfamily 4, group A, member 1
MGI:1352456	Nr4a2	nuclear receptor subfamily 4, group A, member 2
MGI:1352457	Nr4a3	nuclear receptor subfamily 4, group A, member 3
MGI:1352460	Nr0b1	nuclear receptor subfamily 0, group B, member 1
MGI:1352462	Nr1h3	nuclear receptor subfamily 1, group H, member 3
MGI:1352463	Nr1h2	nuclear receptor subfamily 1, group H, member 2
MGI:1352465	Nr2c1	nuclear receptor subfamily 2, group C, member 1
MGI:1352466	Nr2c2	nuclear receptor subfamily 2, group C, member 2
MGI:1352467	Esr1	estrogen receptor 1 (alpha)
MGI:1352483	Mga	MAX gene associated
MGI:1352493	Bag3	Bcl2-associated athanogene 3
MGI:1352494	Hspb7	heat shock protein family, member 7 (cardiovascular)
MGI:1352501	Bcar3	breast cancer anti-estrogen resistance 3
MGI:1352507	Rabgap1l	RAB GTPase activating protein 1-like
MGI:1352629	Abcc8	ATP-binding cassette, sub-family C (CFTR/MRP), member 8
MGI:1352744	Dtx1	deltex 1 homolog (Drosophila)
MGI:1352747	Cspg5	chondroitin sulfate proteoglycan 5
MGI:1352757	Iqgap1	IQ motif containing GTPase activating protein 1
MGI:1353418	Pmm1	phosphomannomutase 1
MGI:1353421	Mfi2	antigen p97 (melanoma associated) identified by monoclonal antibodies 133.2 and 96.5
MGI:1353422	Spdef	SAM pointed domain containing ets transcription factor
MGI:1353427	Eif2ak4	eukaryotic translation initiation factor 2 alpha kinase 4
MGI:1353434	Gulo	gulonolactone (L-) oxidase
MGI:1353438	Mapk12	mitogen-activated protein kinase 12
MGI:1353449	Prkr	protein kinase, interferon-inducible double stranded RNA dependent
MGI:1353450	Aldh1a1	aldehyde dehydrogenase family 1, subfamily A1
MGI:1353451	Aldh3a1	aldehyde dehydrogenase family 3, subfamily A1
MGI:1353460	Fkbp3	FK506 binding protein 3
MGI:1353467	Cttnbp2	cortactin binding protein 2
MGI:1353470	Pdlim4	PDZ and LIM domain 4
MGI:1353479	Slc22a4	solute carrier family 22 (organic cation transporter), member 4
MGI:1353497	Slc25a10	solute carrier family 25 (mitochondrial carrier, dicarboxylate transporter), member 10
MGI:1353498	Slc25a3	solute carrier family 25 (mitochondrial carrier, phosphate carrier), member 3
MGI:1353510	Arhgef1	Rho guanine nucleotide exchange factor (GEF) 1
MGI:1353576	Pik3cg	phosphoinositide-3-kinase, catalytic, gamma polypeptide
MGI:1353578	Pttg1	pituitary tumor-transforming 1
MGI:1353620	Slamf6	SLAM family member 6
MGI:1353633	Fus	fusion, derived from t(12;16) malignant liposarcoma (human)
MGI:1354164	Hspa14	heat shock 70kDa protein 14
MGI:1354171	Ebi3	Epstein-Barr virus induced gene 3
MGI:1354178	Prok2	prokineticin 2
MGI:1354694	Rgs1	regulator of G-protein signaling 1
MGI:1354695	Fbxw7	F-box and WD-40 domain protein 7, archipelago homolog (Drosophila)
MGI:1354701	Icosl	icos ligand
MGI:1354734	Rgs3	regulator of G-protein signaling 3
MGI:1354757	Atp9b	ATPas, class II, type 9B
MGI:1354910	Socs1	suppressor of cytokine signaling 1
MGI:1354946	Mapk6	mitogen-activated protein kinase 6
MGI:1354948	Klf13	Kruppel-like factor 13
MGI:1354951	Gne	glucosamine
MGI:1354954	Nt5c	5',3'-nucleotidase, cytosolic
MGI:1355292	Il17rb	interleukin 17 receptor B
MGI:1355294	Klrg1	killer cell lectin-like receptor subfamily G, member 1
MGI:1355297	Pim3	proviral integration site 3
MGI:1355305	Neu3	neuraminidase 3
MGI:1355311	Stag3	stromal antigen 3
MGI:1355314	Ddb2	damage specific DNA binding protein 2
MGI:1355318	Il27ra	interleukin 27 receptor, alpha
MGI:1355321	Chek2	CHK2 checkpoint homolog (S. pombe)
MGI:1355322	Exosc10	exosome component 10
MGI:1355330	Phgdh	3-phosphoglycerate dehydrogenase
MGI:1355331	Olig2	oligodendrocyte transcription factor 2
MGI:1355333	Nckap1	NCK-associated protein 1
MGI:1855690	Snrpa	small nuclear ribonucleoprotein polypeptide A
MGI:1855692	Nono	non-POU-domain-containing, octamer binding protein
MGI:1855694	G1p2	interferon, alpha-inducible protein
MGI:1858170	Oaz3	ornithine decarboxylase antizyme 3
MGI:1858179	Nucb2	nucleobindin 2
MGI:1858193	Folh1	folate hydrolase
MGI:1858199	Ccnc	cyclin C
MGI:1858201	Cntnap1	contactin associated protein 1
MGI:1858212	Col5a3	procollagen, type V, alpha 3
MGI:1858213	Clpp	caseinolytic peptidase, ATP-dependent, proteolytic subunit homolog (E. coli)
MGI:1858214	Ppm1d	protein phosphatase 1D magnesium-dependent, delta isoform
MGI:1858219	Dscr1l1	Down syndrome critical region gene 1-like 1
MGI:1858222	Sept9	septin 9
MGI:1858224	Chst3	carbohydrate (chondroitin 6/keratan) sulfotransferase 3
MGI:1858229	Ppp1r3c	protein phosphatase 1, regulatory (inhibitor) subunit 3C
MGI:1858261	Slc7a10	solute carrier family 7 (cationic amino acid transporter, y+ system), member 10
MGI:1858306	Srpx	sushi-repeat-containing protein
MGI:1858415	Ddx20	DEAD (Asp-Glu-Ala-Asp) box polypeptide 20
MGI:1858416	Stk39	serine/threonine kinase 39, STE20/SPS1 homolog (yeast)
MGI:1858419	Bysl	bystin-like
MGI:1858422	Edg4	endothelial differentiation, lysophosphatidic acid G-protein-coupled receptor 4
MGI:1858494	Bok	Bcl-2-related ovarian killer protein
MGI:1858496	Deaf1	deformed epidermal autoregulatory factor 1 (Drosophila)
MGI:1858745	Icos	inducible T-cell co-stimulator
MGI:1858899	Krt1-24	keratin complex 1, acidic, gene 24
MGI:1858910	Ptdsr	phosphatidylserine receptor
MGI:1859016	Ddah2	dimethylarginine dimethylaminohydrolase 2
MGI:1859147	Batf	basic leucine zipper transcription factor, ATF-like
MGI:1859170	Pdcd7	programmed cell death protein 7
MGI:1859179	Irf3	interferon regulatory factor 3
MGI:1859181	Prss16	protease, serine, 16 (thymus)
MGI:1859183	Smarcal1	Swi/SNF related matrix associated, actin dependent regulator of chromatin, subfamily a-like 1
MGI:1859251	Dctn3	dynactin 3
MGI:1859268	Krt2-18	keratin complex 2, basic, gene 18
MGI:1859271	Htatip2	HIV-1 tat interactive protein 2, homolog (human)
MGI:1859281	Hgfac	hepatocyte growth factor activator
MGI:1859324	Il1f6	interleukin 1 family, member 6
MGI:1859325	Il1f5	interleukin 1 family, member 5 (delta)
MGI:1859333	Nfat5	nuclear factor of activated T-cells 5
MGI:1859384	Ptgds2	prostaglandin D2 synthase 2, hematopoietic
MGI:1859388	Dll4	delta-like 4 (Drosophila)
MGI:1859396	Mefv	Mediterranean fever
MGI:1859555	Nup210	nucleoporin 210
MGI:1859559	Slc22a7	solute carrier family 22 (organic anion transporter), member 7
MGI:1859568	Cd164	CD164 antigen
MGI:1859609	Sfmbt1	Scm-like with four mbt domains 1
MGI:1859670	Gpr97	G protein-coupled receptor 97
MGI:1859709	Rgs14	regulator of G-protein signaling 14
MGI:1859815	Prdx4	peroxiredoxin 4
MGI:1859821	Prdx5	peroxiredoxin 5
MGI:1859822	Crtam	cytotoxic and regulatory T cell molecule
MGI:1859854	Rcor2	REST corepressor 2
MGI:1859866	Cdc20	cell division cycle 20 homolog (S. cerevisiae)
MGI:1859920	Ebag9	estrogen receptor-binding fragment-associated gene 9
MGI:1859980	Insm1	insulinoma-associated 1
MGI:1860076	Rnf5	ring finger protein 5
MGI:1860083	Cd320	CD320 antigen
MGI:1860085	Stk19	serine/threonine kinase 19
MGI:1860137	Gp9	glycoprotein 9 (platelet)
MGI:1860203	Cxcl11	chemokine (C-X-C motif) ligand 11
MGI:1860266	Pfpl	pore forming protein-like
MGI:1860297	Apba1	amyloid beta (A4) precursor protein binding, family A, member 1
MGI:1860383	Cd160	CD160 antigen
MGI:1860440	Bace2	beta-site APP-cleaving enzyme 2
MGI:1860513	Fnbp4	formin binding protein 4
MGI:1860764	Pde3a	phosphodiesterase 3A, cGMP inhibited
MGI:1861231	Clec4n	C-type lectin domain family 4, member n
MGI:1861379	Klk4	kallikrein 4 (prostase, enamel matrix, prostate)
MGI:1861431	Clec7a	C-type lectin domain family 7, member a
MGI:1861437	Gsk3b	glycogen synthase kinase 3 beta
MGI:1861601	Cpsf2	cleavage and polyadenylation specific factor 2
MGI:1861606	Tacstd2	tumor-associated calcium signal transducer 2
MGI:1861731	Ccl28	chemokine (C-C motif) ligand 28
MGI:1861901	Mast1	microtubule associated serine/threonine kinase 1
MGI:1888480	Ly6i	lymphocyte antigen 6 complex, locus I
MGI:1888499	Cxcl13	chemokine (C-X-C motif) ligand 13
MGI:1888504	Retnla	resistin like alpha
MGI:1888505	Retnlb	resistin like beta
MGI:1888514	Cxcl14	chemokine (C-X-C motif) ligand 14
MGI:1888520	Brd4	bromodomain containing 4
MGI:1888678	Otor	otoraplin
MGI:1888697	Taf9	TAF9 RNA polymerase II, TATA box binding protein (TBP)-associated factor
MGI:1888711	Cxcl4	chemokine (C-X-C motif) ligand 4
MGI:1888712	Cxcl7	chemokine (C-X-C motif) ligand 7
MGI:1888981	Smfn	small fragment nuclease
MGI:1888984	Tbx21	T-box 21
MGI:1888992	Msln	mesothelin
MGI:1889023	Banp	Btg3 associated nuclear protein
MGI:1889024	Cd200r1	CD200 receptor 1
MGI:1889206	Scap2	src family associated phosphoprotein 2
MGI:1889272	Igsf4a	immunoglobulin superfamily, member 4A
MGI:1889273	Fxyd1	FXYD domain-containing ion transport regulator 1
MGI:1889510	Cdc42se1	CDC42 small effector 1
MGI:1889575	Adar	adenosine deaminase, RNA-specific
MGI:1889595	Ppp1r1a	protein phosphatase 1, regulatory (inhibitor) subunit 1A
MGI:1889810	Gp6	glycoprotein 6 (platelet)
MGI:1890077	Foxo1	forkhead box O1
MGI:1890081	Foxo3a	forkhead box O3a
MGI:1890219	Cdh23	cadherin 23 (otocadherin)
MGI:1890220	Gpr132	G protein-coupled receptor 132
MGI:1890357	Igf2bp1	insulin-like growth factor 2, binding protein 1
MGI:1890410	Acss2	acyl-CoA synthetase short-chain family member 2
MGI:1890473	Il20	interleukin 20
MGI:1890475	Il21r	interleukin 21 receptor
MGI:1890497	Plvap	plasmalemma vesicle associated protein
MGI:1890504	Maml1	mastermind like 1 (Drosophila)
MGI:1890564	Dscr1	Down syndrome critical region homolog 1 (human)
MGI:1890574	Spnb4	spectrin beta 4
MGI:1890614	Dusp12	dual specificity phosphatase 12
MGI:1890655	Pdcl2	phosducin-like 2
MGI:1890695	Rab9	RAB9, member RAS oncogene family
MGI:1891125	Kcne4	potassium voltage-gated channel, Isk-related subfamily, gene 4
MGI:1891158	Tbx19	T-box 19
MGI:1891221	Crtap	cartilage associated protein
MGI:1891384	Mov10l1	Moloney leukemia virus 10-like 1
MGI:1891436	Foxp3	forkhead box P3
MGI:1891456	Ripk2	receptor (TNFRSF)-interacting serine-threonine kinase 2
MGI:1891495	Jph1	junctophilin 1
MGI:1891496	Jph2	junctophilin 2
MGI:1891690	Syncrip	synaptotagmin binding, cytoplasmic RNA interacting protein
MGI:1891697	Ccbp2	chemokine binding protein 2
MGI:1891698	Pnkp	polynucleotide kinase 3'- phosphatase
MGI:1891699	Stk25	serine/threonine kinase 25 (yeast)
MGI:1891700	Ncstn	nicastrin
MGI:1891763	Ppp4c	protein phosphatase 4, catalytic subunit
MGI:1891824	Acin1	apoptotic chromatin condensation inducer 1
MGI:1891837	Cpb2	carboxypeptidase B2 (plasma)
MGI:1891915	Mllt7	myeloid/lymphoid or mixed lineage-leukemia translocation to 7 homolog (Drosophila)
MGI:1913125	Pias1	protein inhibitor of activated STAT 1
MGI:1913126	Pias3	protein inhibitor of activated STAT 3
MGI:1913129	Rbm8a	RNA binding motif protein 8a
MGI:1913208	Carm1	coactivator-associated arginine methyltransferase 1
MGI:1913276	Ngly1	N-glycanase 1
MGI:1913283	Dnase2b	deoxyribonuclease II beta
MGI:1913304	Cndp2	CNDP dipeptidase 2 (metallopeptidase M20 family)
MGI:1913327	Aurkaip1	aurora kinase A interacting protein 1
MGI:1913342	Ghitm	growth hormone inducible transmembrane protein
MGI:1913356	Smpx	small muscle protein, X-linked
MGI:1913375	Sf3b5	splicing factor 3b, subunit 5
MGI:1913391	Ifitm3	interferon induced transmembrane protein 3
MGI:1913472	Serpinb1a	serine (or cysteine) peptidase inhibitor, clade B, member 1a
MGI:1913503	Aig1	androgen-induced 1
MGI:1913600	Pla2g12a	phospholipase A2, group XIIA
MGI:1913667	Mat2b	methionine adenosyltransferase II, beta
MGI:1913714	Taf12	TAF12 RNA polymerase II, TATA box binding protein (TBP)-associated factor
MGI:1913763	Map3k7ip1	mitogen-activated protein kinase kinase kinase 7 interacting protein 1
MGI:1913765	Cul7	cullin 7
MGI:1913843	Diablo	diablo homolog (Drosophila)
MGI:1913929	Rae1	RAE1 RNA export 1 homolog (S. pombe)
MGI:1913945	Aspn	asporin
MGI:1913989	Rcc1	regulator of chromosome condensation 1
MGI:1914051	Prkrip1	Prkr interacting protein 1 (IL11 inducible)
MGI:1914080	Btbd14b	BTB (POZ) domain containing 14B
MGI:1914149	Fip1l1	FIP1 like 1 (S. cerevisiae)
MGI:1914186	Asph	aspartate-beta-hydroxylase
MGI:1914197	Commd7	COMM domain containing 7
MGI:1914249	Med28	mediator of RNA polymerase II transcription, subunit 28 homolog (yeast)
MGI:1914255	Polr3k	polymerase (RNA) III (DNA directed) polypeptide K
MGI:1914280	Fancl	Fanconi anemia, complementation group L
MGI:1914302	Kntc2	kinetochore associated 2
MGI:1914315	Polr3d	polymerase (RNA) III (DNA directed) polypeptide D
MGI:1914322	Cdc37l1	cell division cycle 37 homolog (S. cerevisiae)-like 1
MGI:1914324	2610528O22Rik	RIKEN cDNA 2610528O22 gene
MGI:1914365	Rpl14	ribosomal protein L14
MGI:1914380	Ndufa6	NADH dehydrogenase (ubiquinone) 1 alpha subcomplex, 6 (B14)
MGI:1914401	Psmd9	proteasome (prosome, macropain) 26S subunit, non-ATPase, 9
MGI:1914404	Mtdh	Metadherin
MGI:1914413	2610204L23Rik	RIKEN cDNA 2610204L23 gene
MGI:1914418	P2ry5	purinergic receptor P2Y, G-protein coupled, 5
MGI:1914427	Ris2	retroviral integration site 2
MGI:1914432	Pdzk1ip1	PDZK1 interacting protein 1
MGI:1914454	Eif2s2	eukaryotic translation initiation factor 2, subunit 2 (beta)
MGI:1914510	Lass4	longevity assurance homolog 4 (S. cerevisiae)
MGI:1914546	Socs4	suppressor of cytokine signaling 4
MGI:1914615	Hdhd1a	haloacid dehalogenase-like hydrolase domain
MGI:1914629	Dedd2	death effector domain-containing DNA binding protein 2
MGI:1914632	Brd3	bromodomain containing 3
MGI:1914664	Mfn1	mitofusin 1
MGI:1914668	Ppil4	peptidylprolyl isomerase (cyclophilin)-like 4
MGI:1914710	Decr1	2,4-dienoyl CoA reductase 1, mitochondrial
MGI:1914818	Mrfap1	Morf4 family associated protein 1
MGI:1914853	Dusp6	dual specificity phosphatase 6
MGI:1914869	1700021I09Rik	RIKEN cDNA 1700021I09 gene
MGI:1914878	Anp32b	acidic nuclear phosphoprotein 32 family, member B
MGI:1915022	Chd8	chromodomain helicase DNA binding protein 8
MGI:1915031	Ilf2	interleukin enhancer binding factor 2
MGI:1915051	Tm4sf11	transmembrane 4 superfamily member 11
MGI:1915205	Sugt1	SGT1, suppressor of G2 allele of SKP1 (S. cerevisiae)
MGI:1915213	Npc2	Niemann Pick type C2
MGI:1915217	Pold3	polymerase (DNA-directed), delta 3, accessory subunit
MGI:1915255	Ard1	N-acetyltransferase ARD1 homolog (S. cerevisiae)
MGI:1915261	Snrpg	small nuclear ribonucleoprotein polypeptide G
MGI:1915268	Col4a3bp	procollagen, type IV, alpha 3 (Goodpasture antigen) binding protein
MGI:1915443	Rpl24	ribosomal protein L24
MGI:1915448	Ndufb2	NADH dehydrogenase (ubiquinone) 1 beta subcomplex, 2
MGI:1915467	Bat2	HLA-B associated transcript 2
MGI:1915525	Rpa1	replication protein A1
MGI:1915528	Ddx39	DEAD (Asp-Glu-Ala-Asp) box polypeptide 39
MGI:1915542	1300006C19Rik	RIKEN cDNA 1300006C19 gene
MGI:1915555	Moap1	modulator of apoptosis 1
MGI:1915571	0610007P14Rik	RIKEN cDNA 0610007P14 gene
MGI:1915587	Crip2	cysteine rich protein 2
MGI:1915643	Mogat1	monoacylglycerol O-acyltransferase 1
MGI:1915678	Steap3	STEAP family member 3
MGI:1915725	Ssna1	Sjogren's syndrome nuclear autoantigen 1
MGI:1915756	Ctnnbip1	catenin beta interacting protein 1
MGI:1915775	Evc2	Ellis van Creveld syndrome 2 homolog (human)
MGI:1915919	Taok2	TAO kinase 2
MGI:1915935	Pga5	pepsinogen 5, group I
MGI:1915963	Ifitm1	interferon induced transmembrane protein 1
MGI:1916026	Taf11	TAF11 RNA polymerase II, TATA box binding protein (TBP)-associated factor
MGI:1916127	Maf1	MAF1 homolog (S. cerevisiae)
MGI:1916188	Aspscr1	alveolar soft part sarcoma chromosome region, candidate 1 (human)
MGI:1916218	Cdan1	congenital dyserythropoietic anemia, type I (human)
MGI:1916348	1810009M01Rik	RIKEN cDNA 1810009M01 gene
MGI:1916396	Gsdmdc1	gasdermin domain containing 1
MGI:1916415	Cd209b	CD209b antigen
MGI:1916503	Hspb2	heat shock protein 2
MGI:1916507	Elf2	E74-like factor 2
MGI:1916513	Rfc3	replication factor C (activator 1) 3
MGI:1916698	Prss21	protease, serine, 21
MGI:1916788	Antxr1	anthrax toxin receptor 1
MGI:1916867	Pitrm1	pitrilysin metallepetidase 1
MGI:1916882	Arhgef12	Rho guanine nucleotide exchange factor (GEF) 12
MGI:1916884	Clybl	citrate lyase beta like
MGI:1916885	Dapk1	death associated protein kinase 1
MGI:1916952	Ndufaf1	NADH dehydrogenase (ubiquinone) 1 alpha subcomplex, assembly factor 1
MGI:1916956	Ppil5	peptidylprolyl isomerase (cyclophilin) like 5
MGI:1916963	Pin4	protein (peptidyl-prolyl cis/trans isomerase) NIMA-interacting, 4 (parvulin)
MGI:1916964	Tfpt	TCF3 (E2A) fusion partner
MGI:1916978	Card11	caspase recruitment domain family, member 11
MGI:1916983	Paox	polyamine oxidase (exo-N4-amino)
MGI:1917064	Prss32	protease, serine, 32
MGI:1917128	Snrpf	small nuclear ribonucleoprotein polypeptide F
MGI:1917162	Nup43	nucleoporin 43
MGI:1917360	Ifi35	interferon-induced protein 35
MGI:1917372	Mllt3	myeloid/lymphoid or mixed lineage-leukemia translocation to 3 homolog (Drosophila)
MGI:1917458	Crsp3	cofactor required for Sp1 transcriptional activation, subunit 3
MGI:1917592	Ptges2	prostaglandin E synthase 2
MGI:1917606	St13	suppression of tumorigenicity 13
MGI:1917611	Lman1	lectin, mannose-binding, 1
MGI:1917614	Fndc5	fibronectin type III domain containing 5
MGI:1917682	Rufy2	RUN and FYVE domain-containing 2
MGI:1917689	Taf15	TAF15 RNA polymerase II, TATA box binding protein (TBP)-associated factor
MGI:1917695	Cd248	CD248 antigen, endosialin
MGI:1917745	Atp6ap2	ATPase, H+ transporting, lysosomal accessory protein 2
MGI:1917838	Pnrc1	proline-rich nuclear receptor coactivator 1
MGI:1917853	Mutyh	mutY homolog (E. coli)
MGI:1917976	Angptl6	angiopoietin-like 6
MGI:1918019	Nolc1	nucleolar and coiled-body phosphoprotein 1
MGI:1918041	Harsl	histidyl-tRNA synthetase-like
MGI:1918054	Pgrmc2	progesterone receptor membrane component 2
MGI:1918090	Slc22a16	solute carrier family 22 (organic cation transporter), member 16
MGI:1918115	Lnp	limb and neural patterns
MGI:1918178	Rnf36	ring finger protein 36
MGI:1918201	Spata1	spermatogenesis associated 1
MGI:1918829	Tcta	T-cell leukemia translocation altered gene
MGI:1918836	Ifih1	interferon induced with helicase C domain 1
MGI:1918849	Senp8	SUMO/sentrin specific peptidase 8
MGI:1918951	Pnpt1	polyribonucleotide nucleotidyltransferase 1
MGI:1919069	Kif23	kinesin family member 23
MGI:1919104	Dpep3	dipeptidase 3
MGI:1919154	Paqr7	progestin and adipoQ receptor family member VII
MGI:1919157	Serpina9	serine (or cysteine) peptidase inhibitor, clade A (alpha-1 antiproteinase, antitrypsin), member 9
MGI:1919241	Ercc8	excision repaiross-complementing rodent repair deficiency, complementation group 8
MGI:1919260	Serpinb9g	serine (or cysteine) peptidase inhibitor, clade B, member 9g
MGI:1919330	2010317E24Rik	RIKEN cDNA 2010317E24 gene
MGI:1919429	Fbxl2	F-box and leucine-rich repeat protein 2
MGI:1919531	Sh2d4a	SH2 domain containing 4A
MGI:1919558	Brf1	BRF1 homolog, subunit of RNA polymerase III transcription initiation factor IIIB (S. cerevisiae)
MGI:1919599	Dusp3	dual specificity phosphatase 3 (vaccinia virus phosphatase VH1-related)
MGI:1919638	Ripk4	receptor-interacting serine-threonine kinase 4
MGI:1919666	Lrpprc	leucine-rich PPR-motif containing
MGI:1919709	Htatsf1	HIV TAT specific factor 1
MGI:1919722	Slc16a10	solute carrier family 16 (monocarboxylic acid transporters), member 10
MGI:1919822	Spats2	spermatogenesis associated, serine-rich 2
MGI:1919823	Brctd1	BRCT domain containing 1
MGI:1919979	Cdc42se2	CDC42 small effector 2
MGI:1920212	Ecgf1	endothelial cell growth factor 1 (platelet-derived)
MGI:1920334	Pak7	p21 (CDKN1A)-activated kinase 7
MGI:1920336	Rps6ka5	ribosomal protein S6 kinase, polypeptide 5
MGI:1920382	Slc25a16	solute carrier family 25 (mitochondrial carrier, Graves disease autoantigen), member 16
MGI:1920590	Nptxr	neuronal pentraxin receptor
MGI:1920904	Ccrl2	chemokine (C-C motif) receptor-like 2
MGI:1920940	Glipr1	GLI pathogenesis-related 1 (glioma)
MGI:1920978	Psd	pleckstrin and Sec7 domain containing
MGI:1921164	Irak3	interleukin-1 receptor-associated kinase 3
MGI:1921289	Nfam1	Nfat activating molecule with ITAM motif 1
MGI:1921414	Nfx1	nuclear transcription factor, X-box binding 1
MGI:1921430	Muc5b	mucin 5, subtype B, tracheobronchial
MGI:1921447	Gtf2e1	general transcription factor II E, polypeptide 1 (alpha subunit)
MGI:1921580	Dnajc14	DnaJ (Hsp40) homolog, subfamily C, member 14
MGI:1921719	Taf7l	TAF7-like RNA polymerase II, TATA box binding protein (TBP)-associated factor
MGI:1921732	Ifitm7	interferon induced transmembrane protein 7
MGI:1921748	Gorasp1	golgi reassembly stacking protein 1
MGI:1921761	Lrrc17	leucine rich repeat containing 17
MGI:1921831	Mtmr13	myotubularin related protein 13
MGI:1921984	Rhoh	ras homolog gene family, member H
MGI:1921997	Ddit4	DNA-damage-inducible transcript 4
MGI:1922019	Pik3cb	phosphatidylinositol 3-kinase, catalytic, beta polypeptide
MGI:1922250	Stk38l	serine/threonine kinase 38 like
MGI:1922595	Slamf7	SLAM family member 7
MGI:1922855	Jarid1b	jumonji, AT rich interactive domain 1B (Rbp2 like)
MGI:1922862	Gns	glucosamine (N-acetyl)-6-sulfatase
MGI:1922967	Cul5	cullin 5
MGI:1923032	4930431B11Rik	RIKEN cDNA 4930431B11 gene
MGI:1923294	Luzp5	leucine zipper protein 5
MGI:1923373	Gpsm2	G-protein signalling modulator 2 (AGS3-like, C. elegans)
MGI:1923523	Ndfip2	Nedd4 family interacting protein 2
MGI:1923531	Tax1bp3	Tax1 (human T-cell leukemia virus type I) binding protein 3
MGI:1923580	Sephs1	selenophosphate synthetase 1
MGI:1923639	Ankrd48	ankyrin repeat domain 48
MGI:1923692	Slamf9	SLAM family member 9
MGI:1923810	Prss8	protease, serine, 8 (prostasin)
MGI:1923813	Qrsl1	glutaminyl-tRNA synthase (glutamine-hydrolyzing)-like 1
MGI:1923816	1500005K14Rik	RIKEN cDNA 1500005K14 gene
MGI:1923864	Immt	inner membrane protein, mitochondrial
MGI:1923935	Eif4g3	eukaryotic translation initiation factor 4 gamma, 3
MGI:1924057	Phf12	PHD finger protein 12
MGI:1924134	Cyfip2	cytoplasmic FMR1 interacting protein 2
MGI:1924182	Arfip2	ADP-ribosylation factor interacting protein 2
MGI:1924219	Chst1	carbohydrate (keratan sulfate Gal-6) sulfotransferase 1
MGI:1924287	Mrap	melanocortin 2 receptor accessory protein
MGI:1924363	Klhl2	kelch-like 2, Mayven (Drosophila)
MGI:1924885	Socs6	suppressor of cytokine signaling 6
MGI:1924947	Mmab	methylmalonic aciduria (cobalamin deficiency) type B homolog (human)
MGI:1925049	Sla2	Src-like-adaptor 2
MGI:1925213	Hook1	hook homolog 1 (Drosophila)
MGI:1925230	Sbf1	SET binding factor 1
MGI:1925503	Map4k5	mitogen-activated protein kinase kinase kinase kinase 5
MGI:1925619	Icam4	intercellular adhesion molecule 4, Landsteiner-Wiener blood group
MGI:1925638	Mvp	major vault protein
MGI:1925723	Scap1	src family associated phosphoprotein 1
MGI:1926047	Ndor1	NADPH dependent diflavin oxidoreductase 1
MGI:1926058	Stxbp5	syntaxin binding protein 5 (tomosyn)
MGI:1926097	Prima1	proline rich membrane anchor 1
MGI:1926158	Igsf3	immunoglobulin superfamily, member 3
MGI:1926189	Emilin1	elastin microfibril interfacer 1
MGI:1926209	Dek	DEK oncogene (DNA binding)
MGI:1926227	Nup160	nucleoporin 160
MGI:1926232	Sfrs7	splicing factor, arginine/serine-rich 7
MGI:1926237	Mrps30	mitochondrial ribosomal protein S30
MGI:1926268	Mrpl37	mitochondrial ribosomal protein L37
MGI:1926334	Ppp2r1a	protein phosphatase 2 (formerly 2A), regulatory subunit A (PR 65), alpha isoform
MGI:1926375	Rassf5	Ras association (RalGDS/AF-6) domain family 5
MGI:1926421	Tcerg1	transcription elongation regulator 1 (CA150)
MGI:1926471	Fancg	Fanconi anemia, complementation group G
MGI:1926479	Lat2	linker for activation of T cells family, member 2
MGI:1926483	Pvrl1	poliovirus receptor-related 1
MGI:1926594	P2ry4	pyrimidinergic receptor P2Y, G-protein coupled, 4
MGI:1926790	Fzr1	fizzy/cell division cycle 20 related 1 (Drosophila)
MGI:1926805	Foxj2	forkhead box J2
MGI:1926944	Calcrl	calcitonin receptor-like
MGI:1926966	Eif3s8	eukaryotic translation initiation factor 3, subunit 8
MGI:1927070	Dusp10	dual specificity phosphatase 10
MGI:1927073	Slc29a1	solute carrier family 29 (nucleoside transporters), member 1
MGI:1927126	Slc5a7	solute carrier family 5 (choline transporter), member 7
MGI:1927133	Gmfb	glia maturation factor, beta
MGI:1927138	Net1	neuroepithelial cell transforming gene 1
MGI:1927140	Git1	G protein-coupled receptor kinase-interactor 1
MGI:1927168	Dusp14	dual specificity phosphatase 14
MGI:1927184	Nrgn	neurogranin
MGI:1927186	Nt5c3	5'-nucleotidase, cytosolic III
MGI:1927235	Mbtps1	membrane-bound transcription factor peptidase, site 1
MGI:1927238	Mllt1	myeloid/lymphoid or mixed lineage-leukemia translocation to 1 homolog (Drosophila)
MGI:1927243	Rala	v-ral simian leukemia viral oncogene homolog A (ras related)
MGI:1927347	Smarce1	SWI/SNF related, matrix associated, actin dependent regulator of chromatin, subfamily e, member 1
MGI:1927470	Spag5	sperm associated antigen 5
MGI:1927505	Tas1r1	taste receptor, type 1, member 1
MGI:1927549	Foxb1	forkhead box B1
MGI:1927594	Itm2c	integral membrane protein 2C
MGI:1928268	Ireb2	iron responsive element binding protein 2
MGI:1928369	Slc2a5	solute carrier family 2 (facilitated glucose transporter), member 5
MGI:1928370	Rhog	ras homolog gene family, member G
MGI:1928377	Elf4	E74-like factor 4 (ets domain transcription factor)
MGI:1928386	Rassf1	Ras association (RalGDS/AF-6) domain family 1
MGI:1928394	Frap1	FK506 binding protein 12-rapamycin associated protein 1
MGI:1928397	Il17b	interleukin 17B
MGI:1928484	Nudt3	nudix (nucleotide diphosphate linked moiety X)-type motif 3
MGI:1928486	Tdo2	tryptophan 2,3-dioxygenase
MGI:1928488	Akap8	A kinase (PRKA) anchor protein 8
MGI:1928492	Keg1	kidney expressed gene 1
MGI:1928676	Htra2	HtrA serine peptidase 2
MGI:1928738	Slc25a20	solute carrier family 25 (mitochondrial carnitine/acylcarnitine translocase), member 20
MGI:1928741	Ranbp9	RAN binding protein 9
MGI:1928753	Pfdn5	prefoldin 5
MGI:1928902	Rqcd1	rcd1 (required for cell differentiation) homolog 1 (S. pombe)
MGI:1928947	Scamp4	secretory carrier membrane protein 4
MGI:1928948	Scamp5	secretory carrier membrane protein 5
MGI:1928953	Ccl24	chemokine (C-C motif) ligand 24
MGI:1929004	Stk4	serine/threonine kinase 4
MGI:1929022	Praf1	polymerase (RNA) I associated factor 1
MGI:1929083	Sectm1	secreted and transmembrane 1
MGI:1929084	Fbxo3	F-box only protein 3
MGI:1929092	Rbm14	RNA binding motif protein 14
MGI:1929100	Stam2	signal transducing adaptor molecule (SH3 domain and ITAM motif) 2
MGI:1929270	Dstn	destrin
MGI:1929464	Sec11l1	Sec11-like 1 (S. cerevisiae)
MGI:1929469	Edg7	endothelial differentiation, lysophosphatidic acid G-protein-coupled receptor 7
MGI:1929473	Rgr	retinal G protein coupled receptor
MGI:1929500	Arl6ip4	ADP-ribosylation factor-like 6 interacting protein 4
MGI:1929608	Aatf	apoptosis antagonizing transcription factor
MGI:1929612	Ikbke	inhibitor of kappaB kinase epsilon
MGI:1929676	Gpr73	G protein-coupled receptor 73
MGI:1929701	Metap2	methionine aminopeptidase 2
MGI:1929720	Klrc3	killer cell lectin-like receptor subfamily C, member 3
MGI:1929897	Clstn2	calsyntenin 2
MGI:1929913	Bcl11b	B-cell leukemia/lymphoma 11B
MGI:1929915	Ncoa6	nuclear receptor coactivator 6
MGI:1930025	Psors1c2	psoriasis susceptibility 1 candidate 2 (human)
MGI:1930075	Tfip11	tuftelin interacting protein 11
MGI:1930076	Rps6ka4	ribosomal protein S6 kinase, polypeptide 4
MGI:1930088	Clcf1	cardiotrophin-like cytokine factor 1
MGI:1930125	Pdcd1lg2	programmed cell death 1 ligand 2
MGI:1930146	Pmaip1	phorbol-12-myristate-13-acetate-induced protein 1
MGI:1930197	5730507H05Rik	RIKEN cDNA 5730507H05 gene
MGI:1930666	Higd1a	HIG1 domain family, member 1A
MGI:1930768	Arid3b	AT rich interactive domain 3B (Bright like)
MGI:1930780	Myh10	myosin, heavy polypeptide 10, non-muscle
MGI:1930788	Arl10a	ADP-ribosylation factor-like 10A
MGI:1930867	Apbh	androgen-binding protein eta
MGI:1931123	Inpp4a	inositol polyphosphate-4-phosphatase, type I
MGI:1931144	Parva	parvin, alpha
MGI:1931224	Stmn4	stathmin-like 4
MGI:1931271	Olfr160	olfactory receptor 160
MGI:1931428	Klrb1d	killer cell lectin-like receptor subfamily B member 1D
MGI:1931441	Qtrt1	queuine tRNA-ribosyltransferase 1
MGI:1931457	Cblc	Casitas B-lineage lymphoma c
MGI:1931465	Pycard	PYD and CARD domain containing
MGI:1931527	Hist1h1e	histone 1, H1e
MGI:1931551	Rhoj	ras homolog gene family, member J
MGI:1931787	Scyl1	SCY1-like 1 (S. cerevisiae)
MGI:1931797	Ckap2	cytoskeleton associated protein 2
MGI:1931834	Nckipsd	NCK interacting protein with SH3 domain
MGI:1931874	Dnajb1	DnaJ (Hsp40) homolog, subfamily B, member 1
MGI:1932051	Htatip	HIV-1 tat interactive protein, homolog (human)
MGI:1932052	Chia	chitinase, acidic
MGI:1932075	Agpat1	1-acylglycerol-3-phosphate O-acyltransferase 1 (lysophosphatidic acid acyltransferase, alpha)
MGI:1932286	Egln1	EGL nine homolog 1 (C. elegans)
MGI:1932395	Rrbp1	ribosome binding protein 1
MGI:1932475	Siglecl1	SIGLEC-like 1
MGI:1932535	Glis2	GLIS family zinc finger 2
MGI:1932575	Sp6	trans-acting transcription factor 6
MGI:1932622	Cstf2t	cleavage stimulation factor, 3' pre-RNA subunit 2, tau
MGI:1932682	Cxcl16	chemokine (C-X-C motif) ligand 16
MGI:1932723	Gimap3	GTPase, IMAP family member 3
MGI:1933111	Apobec3	apolipoprotein B editing complex 3
MGI:1933155	Arf4l	ADP-ribosylation factor 4-like
MGI:1933162	Lrba	LPS-responsive beige-like anchor
MGI:1933169	Sacm1l	SAC1 (supressor of actin mutations 1, homolog)-like (S. cerevisiae)
MGI:1933177	Pik3ap1	phosphoinositide-3-kinase adaptor protein 1
MGI:1933199	Setbp1	SET binding protein 1
MGI:1933213	Dpp7	dipeptidylpeptidase 7
MGI:1933289	Gtf2a2	general transcription factor II A, 2
MGI:1933365	Sytl1	synaptotagmin-like 1
MGI:1933382	Ifitm2	interferon induced transmembrane protein 2
MGI:1933532	Slc12a9	solute carrier family 12 (potassium/chloride transporters), member 9
MGI:1933533	Hamp1	hepcidin antimicrobial peptide 1
MGI:1933546	Tas1r2	taste receptor, type 1, member 2
MGI:1933786	Dnaja3	DnaJ (Hsp40) homolog, subfamily A, member 3
MGI:1933820	Jam2	junction adhesion molecule 2
MGI:1933825	Jam3	junction adhesion molecule 3
MGI:1933947	Rtn1	reticulon 1
MGI:1933966	Mcam	melanoma cell adhesion molecule
MGI:1934030	Dleu2	deleted in lymphocytic leukemia, 2
MGI:1934129	Gpr84	G protein-coupled receptor 84
MGI:1934229	Setdb1	SET domain, bifurcated 1
MGI:1934368	Cd96	CD96 antigen
MGI:1934582	Cxcr6	chemokine (C-X-C motif) receptor 6
MGI:1934677	Pla1a	phospholipase A1 member A
MGI:1934754	Kars	lysyl-tRNA synthetase
MGI:1934765	Gpnmb	glycoprotein (transmembrane) nmb
MGI:2135548	Il24	interleukin 24
MGI:2135589	Clec2d	C-type lectin domain family 2, member d
MGI:2135607	Sirt1	sirtuin 1 ((silent mating type information regulation 2, homolog) 1 (S. cerevisiae)
MGI:2135608	Pard3	par-3 (partitioning defective 3) homolog (C. elegans)
MGI:2135610	Dnclic1	dynein, cytoplasmic, light intermediate chain 1
MGI:2135756	Hspb8	heat shock 27kDa protein 8
MGI:2135760	Sgpp1	sphingosine-1-phosphate phosphatase 1
MGI:2135874	Cpn1	carboxypeptidase N, polypeptide 1
MGI:2135916	Kcnip2	Kv channel-interacting protein 2
MGI:2135951	Mpv17l	Mpv17 transgene, kidney disease mutant-like
MGI:2135962	Gorasp2	golgi reassembly stacking protein 2
MGI:2136650	Clec2i	C-type lectin domain family 2, member i
MGI:2136936	Klra19	killer cell lectin-like receptor, subfamily A, member 19
MGI:2137026	P2rx5	purinergic receptor P2X, ligand-gated ion channel, 5
MGI:2137384	Mepe	matrix extracellular phosphoglycoprotein with ASARM motif (bone)
MGI:2137586	Dtnbp1	dystrobrevin binding protein 1
MGI:2137630	Pkmyt1	protein kinase, membrane associated tyrosine/threonine 1
MGI:2137648	Ifi30	interferon gamma inducible protein 30
MGI:2137670	Csda	cold shock domain protein A
MGI:2138162	Stk17b	serine/threonine kinase 17b (apoptosis-inducing)
MGI:2139135	Anapc2	anaphase promoting complex subunit 2
MGI:2139354	Arfgef2	ADP-ribosylation factor guanine nucleotide-exchange factor 2 (brefeldin A-inhibited)
MGI:2139667	Dpyd	dihydropyrimidine dehydrogenase
MGI:2139714	Lphn2	latrophilin 2
MGI:2140151	Nol6	nucleolar protein family 6 (RNA-associated)
MGI:2140175	Ldlrap1	low density lipoprotein receptor adaptor protein 1
MGI:2140356	H6pd	hexose-6-phosphate dehydrogenase (glucose 1-dehydrogenase)
MGI:2140592	Cdw92	CDW92 antigen
MGI:2140796	Slc15a4	solute carrier family 15, member 4
MGI:2140945	Aprin	androgen-induced proliferation inhibitor
MGI:2141180	Glmn	glomulin, FKBP associated protein
MGI:2141640	Crim2	cysteine rich BMP regulator 2 (chordin like)
MGI:2141874	Plekhg2	pleckstrin homology domain containing, family G (with RhoGef domain) member 2
MGI:2141917	Prkd2	protein kinase D2
MGI:2141990	Nalp6	NACHT, leucine rich repeat and PYD containing 6
MGI:2143539	Gls2	glutaminase 2 (liver, mitochondrial)
MGI:2144727	Ddx1	DEAD (Asp-Glu-Ala-Asp) box polypeptide 1
MGI:2145349	Ccrk	cell cycle related kinase
MGI:2145895	Slc38a1	solute carrier family 38, member 1
MGI:2145950	Scrib	scribbled homolog (Drosophila)
MGI:2146012	Card10	caspase recruitment domain family, member 10
MGI:2146430	Cblb	Casitas B-lineage lymphoma b
MGI:2146616	Eaf2	ELL associated factor 2
MGI:2146620	Srl	sarcalumenin
MGI:2147834	Slc6a8	solute carrier family 6 (neurotransmitter transporter, creatine), member 8
MGI:2148066	Slc38a5	solute carrier family 38, member 5
MGI:2148202	Ces3	carboxylesterase 3
MGI:2148705	Foxp2	forkhead box P2
MGI:2148922	Ehmt2	euchromatic histone lysine N-methyltransferase 2
MGI:2148924	Clic1	chloride intracellular channel 1
MGI:2149010	Dock2	dedicator of cyto-kinesis 2
MGI:2149330	Slc5a5	solute carrier family 5 (sodium iodide symporter), member 5
MGI:2149820	Nans	N-acetylneuraminic acid synthase (sialic acid synthase)
MGI:2149951	Prss28	protease, serine, 28
MGI:2149961	Pawr	PRKC, apoptosis, WT1, regulator
MGI:2150016	Spred1	sprouty protein with EVH-1 domain 1, related sequence
MGI:2150641	Edg8	endothelial differentiation, sphingolipid G-protein-coupled receptor, 8
MGI:2151071	C1galt1	core 1 UDP-galactose:N-acetylgalactosamine-alpha-R beta 1,3-galactosyltransferase
MGI:2151114	Dgcr8	DiGeorge syndrome critical region gene 8
MGI:2151253	Calca	calcitonin/calcitonin-related polypeptide, alpha
MGI:2152290	Epdr1	ependymin related protein 1 (zebrafish)
MGI:2152346	Taf4a	TAF4A RNA polymerase II, TATA box binding protein (TBP)-associated factor
MGI:2152389	Ivns1abp	influenza virus NS1A binding protein
MGI:2152434	Crip3	cysteine-rich protein 3
MGI:2152907	Colec12	collectin sub-family member 12
MGI:2153040	Matp	membrane associated transporter protein
MGI:2153070	Synpo2	synaptopodin 2
MGI:2153182	Kcnn2	potassium intermediate/small conductance calcium-activated channel, subfamily N, member 2
MGI:2153183	Kcnn3	potassium intermediate/small conductance calcium-activated channel, subfamily N, member 3
MGI:2153518	Otx3	orthodenticle homolog 3 (Drosophila)
MGI:2153568	Sp7	trans-acting transcription factor 7
MGI:2153588	Ppp1r3a	protein phosphatase 1, regulatory (inhibitor) subunit 3A
MGI:2153710	Bhlhb4	basic helix-loop-helix domain containing, class B4
MGI:2154090	Igsf8	immunoglobulin superfamily, member 8
MGI:2154952	Ripk3	receptor-interacting serine-threonine kinase 3
MGI:2155705	P2ry14	purinergic receptor P2Y, G-protein coupled, 14
MGI:2155808	Pkhd1	polycystic kidney and hepatic disease 1
MGI:2155888	Il17e	interleukin 17E
MGI:2156159	Slc7a12	solute carrier family 7 (cationic amino acid transporter, y+ system), member 12
MGI:2156528	Elovl6	ELOVL family member 6, elongation of long chain fatty acids (yeast)
MGI:2157166	Rp9h	retinitis pigmentosa 9 homolog (human)
MGI:2157785	Peg10	paternally expressed 10
MGI:2157942	Cd209a	CD209a antigen
MGI:2158417	Plekhk1	pleckstrin homology domain containing, family K member 1
MGI:2158492	Eraf	erythroid associated factor
MGI:2159605	Acot2	acyl-CoA thioesterase 2
MGI:2159680	Havcr1	hepatitis A virus cellular receptor 1
MGI:2159682	Havcr2	hepatitis A virus cellular receptor 2
MGI:2159727	Il17rd	interleukin 17 receptor D
MGI:2176159	Cyp26b1	cytochrome P450, family 26, subfamily b, polypeptide 1
MGI:2176380	Mlph	melanophilin
MGI:2177178	Dicer1	Dicer1, Dcr-1 homolog (Drosophila)
MGI:2177523	Olfr140	olfactory receptor 140
MGI:2178103	Arhgdia	Rho GDP dissociation inhibitor (GDI) alpha
MGI:2178323	Clstn3	calsyntenin 3
MGI:2178563	Nt5c2	5'-nucleotidase, cytosolic II
MGI:2178742	Stab1	stabilin 1
MGI:2179069	Chodl	chondrolectin
MGI:2179523	Fcgr3a	Fc fragment of IgG, low affinity IIIa, receptor
MGI:2179717	Glcci1	glucocorticoid induced transcript 1
MGI:2180021	Cd207	CD 207 antigen
MGI:2180307	Hps5	Hermansky-Pudlak syndrome 5 homolog (human)
MGI:2180511	Il31ra	interleukin 31 receptor A
MGI:2181363	Gpr73l1	G protein-coupled receptor 73-like 1
MGI:2181667	Bbc3	Bcl-2 binding component 3
MGI:2182474	Irak4	interleukin-1 receptor-associated kinase 4
MGI:2182540	Grhl1	grainyhead-like 1 (Drosophila)
MGI:2182543	Grhl2	grainyhead-like 2 (Drosophila)
MGI:2182585	Crsp6	cofactor required for Sp1 transcriptional activation, subunit 6
MGI:2183153	Pkhd1l1	polycystic kidney and hepatic disease 1-like 1
MGI:2183441	Psat1	phosphoserine aminotransferase 1
MGI:2183451	Rab40b	Rab40b, member RAS oncogene family
MGI:2183535	Pscdbp	pleckstrin homology, Sec7 and coiled-coil domains, binding protein
MGI:2183926	Cd276	CD276 antigen
MGI:2384298	Sbno1	sno, strawberry notch homolog 1 (Drosophila)
MGI:2384407	Myrip	myosin VIIA and Rab interacting protein
MGI:2384590	Ndrg4	N-myc downstream regulated gene 4
MGI:2384802	Eif2b1	eukaryotic translation initiation factor 2B, subunit 1 (alpha)
MGI:2384811	Kbtbd2	kelch repeat and BTB (POZ) domain containing 2
MGI:2384818	Mtss1	metastasis suppressor 1
MGI:2384916	Slc5a8	solute carrier family 5 (iodide transporter), member 8
MGI:2385001	Plekhc1	pleckstrin homology domain containing, family C (with FERM domain) member 1
MGI:2385071	Etf1	eukaryotic translation termination factor 1
MGI:2385184	Ahcyl1	S-adenosylhomocysteine hydrolase-like 1
MGI:2385311	Dlat	dihydrolipoamide S-acetyltransferase (E2 component of pyruvate dehydrogenase complex)
MGI:2385317	Tceal1	transcription elongation factor A (SII)-like 1
MGI:2385321	Cchcr1	coiled-coil alpha-helical rod protein 1
MGI:2385459	Socs5	suppressor of cytokine signaling 5
MGI:2385656	Acsbg1	acyl-CoA synthetase bubblegum family member 1
MGI:2385803	Shkbp1	Sh3kbp1 binding protein 1
MGI:2385902	Picalm	phosphatidylinositol binding clathrin assembly protein
MGI:2385955	Defb19	defensin beta 19
MGI:2386258	Card14	caspase recruitment domain family, member 14
MGI:2386976	Abcc10	ATP-binding cassette, sub-family C (CFTR/MRP), member 10
MGI:2387100	Dusp7	dual specificity phosphatase 7
MGI:2387123	Lnpep	leucyl/cystinyl aminopeptidase
MGI:2387350	C1ql3	C1q-like 3
MGI:2387631	Nupl2	nucleoporin like 2
MGI:2388097	Taf3	TAF3 RNA polymerase II, TATA box binding protein (TBP)-associated factor
MGI:2388363	Otop1	otopetrin 1
MGI:2389216	Slc17a3	solute carrier family 17 (sodium phosphate), member 3
MGI:2429409	Afm	afamin
MGI:2429603	Irak2	interleukin-1 receptor-associated kinase 2
MGI:2429660	Tbc1d4	TBC1 domain family, member 4
MGI:2429763	Dock3	dedicator of cyto-kinesis 3
MGI:2429770	Nle1	notchless homolog 1 (Drosophila)
MGI:2441659	Lamp3	lysosomal-associated membrane protein 3
MGI:2441730	Tbl1xr1	transducin (beta)-like 1X-linked receptor 1
MGI:2441856	Sf3b2	splicing factor 3b, subunit 2
MGI:2442040	E430034L04Rik	RIKEN cDNA E430034L04 gene
MGI:2442190	Camk1d	calcium/calmodulin-dependent protein kinase ID
MGI:2442192	Eea1	early endosome antigen 1
MGI:2442359	Cd300lf	CD300 antigen like family member F
MGI:2442367	Slc13a4	solute carrier family 13 (sodium/sulfate symporters), member 4
MGI:2442401	Ppp1r9a	protein phosphatase 1, regulatory (inhibitor) subunit 9A
MGI:2442409	Dpp10	dipeptidylpeptidase 10
MGI:2442415	Myst3	MYST histone acetyltransferase (monocytic leukemia) 3
MGI:2442564	Lass6	longevity assurance homolog 6 (S. cerevisiae)
MGI:2442572	Stk38	serine/threonine kinase 38
MGI:2442631	Mobk1b	MOB1, Mps One Binder kinase activator-like 1B (yeast)
MGI:2442660	Ppp2r2c	protein phosphatase 2 (formerly 2A), regulatory subunit B (PR 52), gamma isoform
MGI:2442965	A630024B12Rik	RIKEN cDNA A630024B12 gene
MGI:2442988	Arfgef1	ADP-ribosylation factor guanine nucleotide-exchange factor 1(brefeldin A-inhibited)
MGI:2442995	Rbbp8	retinoblastoma binding protein 8
MGI:2443028	Taf2	TAF2 RNA polymerase II, TATA box binding protein (TBP)-associated factor
MGI:2443065	Agps	alkylglycerone phosphate synthase
MGI:2443157	Mib1	mindbomb homolog 1 (Drosophila)
MGI:2443366	Nudt15	nudix (nucleoside diphosphate linked moiety X)-type motif 15
MGI:2443517	Hnrpul1	heterogeneous nuclear ribonucleoprotein U-like 1
MGI:2443590	Ddx11	DEAD/H (Asp-Glu-Ala-Asp/His) box polypeptide 11 (CHL1-like helicase homolog, S. cerevisiae)
MGI:2443767	Aaas	achalasia, adrenocortical insufficiency, alacrimia
MGI:2443930	A630025C20Rik	RIKEN cDNA A630025C20 gene
MGI:2444681	Hhat	hedgehog acyltransferase
MGI:2444777	Brrn1	barren homolog (Drosophila)
MGI:2444898	Chfr	checkpoint with forkhead and ring finger domains
MGI:2444911	Slc25a29	solute carrier family 25 (mitochondrial carrier, palmitoylcarnitine transporter), member 29
MGI:2444934	Ppargc1b	peroxisome proliferative activated receptor, gamma, coactivator 1 beta
MGI:2445019	Pik3c3	phosphoinositide-3-kinase, class 3
MGI:2445020	Sec3l1	SEC3-like 1 (S. cerevisiae)
MGI:2445027	Malt1	mucosa associated lymphoid tissue lymphoma translocation gene 1
MGI:2445160	Kcnh8	potassium voltage-gated channel, subfamily H (eag-related), member 8
MGI:2445221	Cd109	CD109 antigen
MGI:2445289	Plac8	placenta-specific 8
MGI:2445361	Serpinb1b	serine (or cysteine) peptidase inhibitor, clade B, member 1b
MGI:2446219	Arhgef16	Rho guanine nucleotide exchange factor (GEF) 16
MGI:2447160	Cklfsf2a	chemokine-like factor super family 2A
MGI:2447188	Car9	carbonic anhydrase 9
MGI:2447348	Phospho1	phosphatase, orphan 1
MGI:2447763	Dnd1	dead end homolog 1 (zebrafish)
MGI:2448322	Hist1h3d	histone1, H3d
MGI:2448759	Cdv3	carnitine deficiency-associated gene expressed in ventricle 3
MGI:2449057	Gars	glycyl-tRNA synthetase
MGI:2449205	Nr1d2	nuclear receptor subfamily 1, group D, member 2
MGI:2449492	Alpk2	alpha-kinase 2
MGI:2449712	Fev	FEV (ETS oncogene family)
MGI:2450123	Prss27	protease, serine 27
MGI:2450529	Pilra	paired immunoglobin-like type 2 receptor alpha
MGI:2651568	Klhdc3	kelch domain containing 3
MGI:2653833	Cias1	cold autoinflammatory syndrome 1 homolog (human)
MGI:2655198	Padi6	peptidyl arginine deiminase, type VI
MGI:2655562	Eltd1	EGF, latrophilin seven transmembrane domain containing 1
MGI:2656825	A130042E20Rik	RIKEN cDNA A130042E20 gene
MGI:2661187	Dmn	desmuslin
MGI:2662547	Klre1	killer cell lectin-like receptor family E member 1
MGI:2664902	Mark1	MAP/microtubule affinity-regulating kinase 1
MGI:2669037	Ever2	epidermodysplasia verruciformis 2
MGI:2673874	P2ry6	pyrimidinergic receptor P2Y, G-protein coupled, 6
MGI:2674939	Podn	podocan
MGI:2675494	Gzmn	granzyme N
MGI:2676458	Birc7	baculoviral IAP repeat-containing 7 (livin)
MGI:2680765	Hcrtr2	hypocretin (orexin) receptor 2
MGI:2682295	Pols	polymerase (DNA directed) sigma
MGI:2684847	Gm1	gene model 1, (NCBI)
MGI:2684993	Cyt1	cytokine like 1
MGI:2685303	Gimap8	GTPase, IMAP family member 8
MGI:2685325	Hspb6	heat shock protein, alpha-crystallin-related, B6
MGI:2685589	Parp4	poly (ADP-ribose) polymerase family, member 4
MGI:2685715	Heca	headcase homolog (Drosophila)
MGI:2687325	Pigs	phosphatidylinositol glycan, class S
MGI:3028579	Rasgrp3	RAS, guanyl releasing protein 3
MGI:3039376	BC048355	cDNA sequence BC048355
MGI:3039563	Dlgap3	discs, large (Drosophila) homolog-associated protein 3
MGI:3039602	Cd226	CD226 antigen
MGI:3045421	Ank	progressive ankylosis
MGI:3046414	Astl	astacin-like metalloendopeptidase (M12 family)
MGI:700006	Dbnl	drebrin-like
MGI:87853	a	nonagouti
MGI:87859	Abl1	v-abl Abelson murine leukemia oncogene 1
MGI:87862	Abpa	androgen binding protein alpha
MGI:87870	Acat1	acetyl-Coenzyme A acetyltransferase 1
MGI:87878	Apoc4	apolipoprotein C-IV
MGI:87879	Aco1	aconitase 1
MGI:87881	Acp1	acid phosphatase 1, soluble
MGI:87882	Acp2	acid phosphatase 2, lysosomal
MGI:87883	Acp5	acid phosphatase 5, tartrate resistant
MGI:87904	Actb	actin, beta, cytoplasmic
MGI:87906	Actg1	actin, gamma, cytoplasmic 1
MGI:87909	Acta2	actin, alpha 2, smooth muscle, aorta
MGI:87920	Adfp	adipose differentiation related protein
MGI:87931	Adn	adipsin
MGI:87935	Adra2b	adrenergic receptor, alpha 2b
MGI:87936	Adra2c	adrenergic receptor, alpha 2c
MGI:87937	Adrb1	adrenergic receptor, beta 1
MGI:87940	Adrbk1	adrenergic receptor kinase, beta 1
MGI:87951	Afp	alpha fetoprotein
MGI:87964	Agtr1	angiotensin receptor 1
MGI:87968	Ahcy	S-adenosylhomocysteine hydrolase
MGI:87971	Ahi1	Abelson helper integration site
MGI:87977	Ak1	adenylate kinase 1
MGI:87978	Ak2	adenylate kinase 2
MGI:87984	Akp3	alkaline phosphatase 3, intestine, not Mn requiring
MGI:87986	Akt1	thymoma viral proto-oncogene 1
MGI:87991	Alb1	albumin 1
MGI:88002	Ambp	alpha 1 microglobulin/bikunin
MGI:88004	Amd1	S-adenosylmethionine decarboxylase 1
MGI:88005	Amelx	amelogenin X chromosome
MGI:88006	Amh	anti-Mullerian hormone
MGI:88016	Ampd2	adenosine monophosphate deaminase 2 (isoform L)
MGI:88017	Mat1a	methionine adenosyltransferase I, alpha
MGI:88024	Ank1	ankyrin 1, erythroid
MGI:88030	Anxa4	annexin A4
MGI:88035	Aox1	aldehyde oxidase 1
MGI:88042	Apex1	apurinic/apyrimidinic endonuclease 1
MGI:88052	Apob	apolipoprotein B
MGI:88058	Apoh	apolipoprotein H
MGI:88059	App	amyloid beta (A4) precursor protein
MGI:88065	Araf	v-raf murine sarcoma 3611 viral oncogene homolog
MGI:88070	Arg1	arginase 1, liver
MGI:88075	Arsb	arylsulfatase B
MGI:88077	Arsa	arylsulfatase A
MGI:88095	Serpinc1	serine (or cysteine) peptidase inhibitor, clade C (antithrombin), member 1
MGI:88096	Atf4	activating transcription factor 4
MGI:88110	Atp2a2	ATPase, Ca++ transporting, cardiac muscle, slow twitch 2
MGI:88114	Atp4b	ATPase, H+/K+ transporting, beta polypeptide, gastric specific
MGI:88116	Atp6v0c	ATPase, H+ transporting, V0 subunit C
MGI:88117	Slc7a1	solute carrier family 7 (cationic amino acid transporter, y+ system), member 1
MGI:88121	Avp	arginine vasopressin
MGI:88123	Avpr2	arginine vasopressin receptor 2
MGI:88127	B2m	beta-2 microglobulin
MGI:88135	Tff1	trefoil factor 1
MGI:88138	Bcl2	B-cell leukemia/lymphoma 2
MGI:88139	Bcl2l1	Bcl2-like 1
MGI:88140	Bcl3	B-cell leukemia/lymphoma 3
MGI:88151	Glb1	galactosidase, beta 1
MGI:88174	Bmi1	B lymphoma Mo-MLV insertion region 1
MGI:88175	Manba	mannosidase, beta A, lysosomal
MGI:88180	Bmp4	bone morphogenetic protein 4
MGI:88192	Smarca4	SWI/SNF related, matrix associated, actin dependent regulator of chromatin, subfamily a, member 4
MGI:88208	Bsg	basigin
MGI:88222	Bzrp	benzodiazepine receptor, peripheral
[truncated: 847 more rows]
