# Supplementary material for: Transcriptional Profiling Uncovers a Network of Cholesterol-Responsive Atherosclerosis Target Genes
Source: PLoS Genet. 2008 Mar 14;4(3):e1000036. doi: 10.1371/journal.pgen.1000036 (PMC2265530; doi:10.1371/journal.pgen.1000036)
Supplement: Table S6 — List of established atherosclerosis genes with t-test p-values (0.03 MB XLS) [file pgen.1000036.s007.xls]

## Sheet: Table S6
Table S6 - List of established atherosclerosis genes with t-test p-values
MGI	GeneSymbol	Gene name	p-value
MGI:1340026	Mmp13	matrix metallopeptidase 13	4.62373e-07
MGI:104740	Ppara	peroxisome proliferator activated receptor alpha	3.09965e-06
MGI:98926	Vcam1	vascular cell adhesion molecule 1	3.8503e-06
MGI:99532	Mef2a	myocyte enhancer factor 2A	9.29544e-06
MGI:96542	Il1a	interleukin 1 alpha	2.03907e-05
MGI:98752	Timp1	tissue inhibitor of metalloproteinase 1	2.16533e-05
MGI:97011	Mmp9	matrix metallopeptidase 9	2.32922e-05
MGI:97010	Mmp3	matrix metallopeptidase 3	3.43562e-05
MGI:97747	Pparg	peroxisome proliferator activated receptor gamma	3.99413e-05
MGI:88342	Cd68	CD68 antigen	4.31245e-05
MGI:893578	Scarb1	scavenger receptor class B, member 1	5.23138e-05
MGI:88318	Cd14	CD14 antigen	6.97017e-05
MGI:98280	Selp	selectin, platelet	0.000176383
MGI:98754	Timp3	tissue inhibitor of metalloproteinase 3	0.000225238
MGI:1349660	Pla2g2e	phospholipase A2, group IIE	0.00025446
MGI:97362	Nos3	nitric oxide synthase 3, endothelial cell	0.00027751
MGI:96547	Il1rn	interleukin 1 receptor antagonist	0.000284273
MGI:88338	Cd44	CD44 antigen	0.000286291
MGI:99607	Abca1	ATP-binding cassette, sub-family A (ABC1), member 1	0.000311756
MGI:1921395	F13a1	coagulation factor XIII, A1 subunit	0.000782763
MGI:98737	Thbs1	thrombospondin 1	0.000791097
MGI:96603	Itga4	integrin alpha 4	0.00086128
MGI:109520	Pafah1b1	platelet-activating factor acetylhydrolase, isoform 1b, beta1 subunit	0.00091883
MGI:1278330	Smpd2	sphingomyelin phosphodiesterase 2, neutral	0.000940077
MGI:108414	Pafah1b3	platelet-activating factor acetylhydrolase, isoform 1b, alpha1 subunit	0.000946363
MGI:96216	Lipc	lipase, hepatic	0.00100502
MGI:96392	Icam1	intercellular adhesion molecule	0.00112275
MGI:96163	Hmox1	heme oxygenase (decycling) 1	0.00112857
MGI:87963	Agt	angiotensinogen (serpin peptidase inhibitor, clade A, member 8)	0.00116799
MGI:96824	Tlr4	toll-like receptor 4	0.00128932
MGI:99542	Usf1	upstream transcription factor 1	0.0013317
MGI:88038	Fabp4	fatty acid binding protein 4, adipocyte	0.0014316
MGI:88383	F8	coagulation factor VIII	0.00174758
MGI:1097153	Cx3cl1	chemokine (C-X3-C motif) ligand 1	0.0018312
MGI:97798	Ptgs2	prostaglandin-endoperoxide synthase 2	0.00196011
MGI:96820	Lpl	lipoprotein lipase	0.00198376
MGI:107505	Alox5ap	arachidonate 5-lipoxygenase activating protein	0.00227555
MGI:95715	Gja4	gap junction membrane channel protein alpha 4	0.00242098
MGI:97610	Plat	plasminogen activator, tissue	0.00244889
MGI:1344392	Capn10	calpain 10	0.00271934
MGI:107899	Cd36	CD36 antigen	0.00275427
MGI:96765	Ldlr	low density lipoprotein receptor	0.00360724
MGI:87870	Acat1	acetyl-Coenzyme A acetyltransferase 1	0.00366069
MGI:98259	Ccl2	chemokine (C-C motif) ligand 2	0.004138
MGI:88337	Tnfsf5	tumor necrosis factor (ligand) superfamily, member 5	0.00459589
MGI:96541	Il13	interleukin 13	0.00492986
MGI:88381	F3	coagulation factor III	0.00516749
MGI:1352467	Esr1	estrogen receptor 1 (alpha)	0.00546168
MGI:106091	Cyp7a1	cytochrome P450, family 7, subfamily a, polypeptide 1	0.00629382
MGI:96543	Il1b	interleukin 1 beta	0.00645964
MGI:88512	Crp	C-reactive protein, petaxin related	0.00657362
MGI:95484	Fas	Fas (TNF receptor superfamily member)	0.00770276
MGI:88285	Cbs	cystathionine beta-synthase	0.00927588
MGI:106686	Pon3	paraoxonase 3	0.0100008
MGI:95755	Slc2a1	solute carrier family 2 (facilitated glucose transporter), member 1	0.0101948
MGI:98753	Timp2	tissue inhibitor of metalloproteinase 2	0.010445
MGI:106639	Mthfr	5,10-methylenetetrahydrofolate reductase	0.0106775
MGI:103295	Pon1	paraoxonase 1	0.0107208
MGI:1196458	Scarb2	scavenger receptor class B, member 2	0.0115058
MGI:98941	Vwf	Von Willebrand factor homolog	0.0127364
MGI:109191	Hfe	hemochromatosis	0.012787
MGI:1352449	Cxcl9	chemokine (C-X-C motif) ligand 9	0.0127909
MGI:1339753	Csf1	colony stimulating factor 1 (macrophage)	0.0130264
MGI:88382	F5	coagulation factor V	0.0163768
MGI:96755	Lcat	lecithin cholesterol acyltransferase	0.0172608
MGI:1860203	Cxcl11	chemokine (C-X-C motif) ligand 11	0.0178102
MGI:109125	Timp4	tissue inhibitor of metalloproteinase 4	0.0179586
MGI:95489	Fbn1	fibrillin 1	0.018221
MGI:106687	Pon2	paraoxonase 2	0.0187318
MGI:97361	Nos2	nitric oxide synthase 2, inducible, macrophage	0.0199458
MGI:104798	Tnf	tumor necrosis factor	0.0212728
MGI:88453	Col3a1	procollagen, type III, alpha 1	0.0230744
MGI:1341803	Lipg	lipase, endothelial	0.0241292
MGI:96976	Mgp	matrix Gla protein	0.0279042
MGI:88057	Apoe	apolipoprotein E	0.0285971
MGI:87874	Ace	angiotensin I converting enzyme (peptidyl-dipeptidase A) 1	0.0301608
MGI:96612	Itgb3	integrin beta 3	0.0302378
MGI:2444418	Scara3	scavenger receptor class A, member 3	0.0309873
MGI:106675	Adipoq	adiponectin, C1Q and collagen domain containing	0.032677
MGI:108415	Pafah1b2	platelet-activating factor acetylhydrolase, isoform 1b, alpha2 subunit	0.0329348
MGI:96537	Il10	interleukin 10	0.0349384
MGI:1351659	Abcg5	ATP-binding cassette, sub-family G (WHITE), member 5	0.0353976
MGI:1349661	Pla2g2f	phospholipase A2, group IIF	0.0359961
MGI:1314884	Tnfrsf1a	tumor necrosis factor receptor superfamily, member 1a	0.0369353
MGI:96794	Lmna	lamin A	0.0376202
MGI:99501	Fgb	fibrinogen, B beta polypeptide	0.0499371
MGI:96559	Il6	interleukin 6	0.051786
MGI:97608	Serpine1	serine (or cysteine) peptidase inhibitor, clade E, member 1	0.0520223
MGI:87998	Alox12	arachidonate 12-lipoxygenase	0.0521222
MGI:96556	Il4	interleukin 4	0.0566194
MGI:1352450	Cxcl10	chemokine (C-X-C motif) ligand 10	0.0570945
MGI:88380	F2	coagulation factor II	0.0589108
MGI:88336	Tnfrsf5	tumor necrosis factor receptor superfamily, member 5	0.0598065
MGI:104797	Lta	lymphotoxin A	0.0621953
MGI:88227	C3	complement component 3	0.063044
MGI:101780	Serpine2	serine (or cysteine) peptidase inhibitor, clade E, member 2	0.065654
MGI:88049	Apoa1	apolipoprotein A-I	0.0659908
MGI:106185	Ccr2	chemokine (C-C motif) receptor 2	0.0693506
MGI:88052	Apob	apolipoprotein B	0.0724693
MGI:891970	Serpina1b	serine (or cysteine) preptidase inhibitor, clade A, member 1b	0.0743671
MGI:1914720	Abcg8	ATP-binding cassette, sub-family G (WHITE), member 8	0.0967695
MGI:1933846	Mmp1a	matrix metallopeptidase 1a (interstitial collagenase)	0.0984666
MGI:107656	Ifng	interferon gamma	0.102353
MGI:96828	Lrp1	low density lipoprotein receptor-related protein 1	0.104956
MGI:98278	Sele	selectin, endothelial cell	0.114252
MGI:88379	F13b	coagulation factor XIII, beta subunit	0.120768
MGI:87918	Add1	adducin 1 (alpha)	0.12659
MGI:97137	Mpo	myeloperoxidase	0.148893
MGI:98834	Trp53	transformation related protein 53	0.189158
MGI:97009	Mmp2	matrix metallopeptidase 2	0.200941
MGI:1341796	Pla2g2d	phospholipase A2, group IID	0.2929
