# Supplementary material for: Transcriptional Profiling Uncovers a Network of Cholesterol-Responsive Atherosclerosis Target Genes
Source: PLoS Genet. 2008 Mar 14;4(3):e1000036. doi: 10.1371/journal.pgen.1000036 (PMC2265530; doi:10.1371/journal.pgen.1000036)
Supplement: Table S7 — Cell-specific markers. (0.02 MB XLS) [file pgen.1000036.s008.xls]

## Sheet: Table S7-Cell type markers
Table S7- Cell-specific markers
Macrophages
Namn	Mouse probe set(s)
CD16	1425225_at
CD68	1449164_at
CD44	1423760_at 1434376_at 1452483_a_at
CD86	1420404_at
CD11a	1425367_at 1435560_at
Endothelial cells
Namn	Mouse probe set(s)
Flk-1	1449379_at
vWF	1435386_at
CD146	1416357_a_at
VE-cadherin	1422047_at 1433956_at
CD105	1417271_a_at 1432176_a_at
CD31	1421287_a_at 1447092_at
CD54	1424067_at
Thrombomodulin	1448529_at
Smooth muscle cells
Namn	Mouse probe set(s)
SM22 alpha	1423505_at
RGS5	1420940_x_at 1420941_at
CD34	1416072_at
alpha smooth muscle actin	1416454_s_at 1444105_at 1456658_at
Smooth muscle heavy chain	1418122_at 1448962_at
Calponin	1417917_at
T-cells
Namn	Mouse probe set(s)
CD4	1419696_at 1427779_a_at
CD25	1420691_at 1420692_at
