# Supplementary material for: Transcriptional Profiling Uncovers a Network of Cholesterol-Responsive Atherosclerosis Target Genes
Source: PLoS Genet. 2008 Mar 14;4(3):e1000036. doi: 10.1371/journal.pgen.1000036 (PMC2265530; doi:10.1371/journal.pgen.1000036)
Supplement: Table S8 — Gene list, lesion cluster 1 (0.06 MB XLS) [file pgen.1000036.s009.xls]

## Sheet: Table S8-Lesion cluster1
Table S8 - Gene list, lesion cluster 1
MGI	GeneSymbol	Gene name
MGI:101773	Cd86	CD86 antigen
MGI:101937	Pkib	protein kinase inhibitor beta, cAMP dependent, testis specific
MGI:102469	Nfatc1	nuclear factor of activated T-cells, cytoplasmic, calcineurin-dependent 1
MGI:102702	Gp49a	glycoprotein 49 A
MGI:102749	Trim25	tripartite motif protein 25
MGI:102896	Sult1a1	sulfotransferase family 1A, phenol-preferring, member 1
MGI:103098	Gp38	glycoprotein 38
MGI:103298	Apobec1	apolipoprotein B editing complex 1
MGI:104556	Cdkn1a	cyclin-dependent kinase inhibitor 1A (P21)
MGI:104564	Cdkn1c	cyclin-dependent kinase inhibitor 1C (P57)
MGI:104568	Hcls1	hematopoietic cell specific Lyn substrate 1
MGI:104629	Penk1	preproenkephalin 1
MGI:104665	Soat1	sterol O-acyltransferase 1
MGI:104808	Lcp1	lymphocyte cytosolic protein 1
MGI:105045	Serpina3n	serine (or cysteine) peptidase inhibitor, clade A, member 3N
MGI:105046	Serpina3g	serine (or cysteine) peptidase inhibitor, clade A, member 3G
MGI:105094	Adcyap1	adenylate cyclase activating polypeptide 1
MGI:105492	Lair1	leukocyte-associated Ig-like receptor 1
MGI:105940	Renbp	renin binding protein
MGI:105975	H2-Bf	histocompatibility 2, complement component factor B
MGI:106689	Selpl	selectin, platelet (p-selectin) ligand
MGI:106912	Emr1	EGF-like module containing, mucin-like, hormone receptor-like sequence 1
MGI:107341	Ctss	cathepsin S
MGI:107537	Cln3	ceroid lipofuscinosis, neuronal 3, juvenile (Batten, Spielmeyer-Vogt disease)
MGI:107700	Casp11	caspase 11, apoptosis-related cysteine peptidase
MGI:107704	Abcg1	ATP-binding cassette, sub-family G (WHITE), member 1
MGI:107711	Myo1f	myosin IF
MGI:107749	Tpd52	tumor protein D52
MGI:107813	Tubb3	tubulin, beta 3
MGI:107825	Adam8	a disintegrin and metallopeptidase domain 8
MGI:107941	Emp1	epithelial membrane protein 1
MGI:108031	Gpr65	G-protein coupled receptor 65
MGI:108046	Laptm5	lysosomal-associated protein transmembrane 5
MGI:108068	Cxcl1	chemokine (C-X-C motif) ligand 1
MGI:108069	Ccna2	cyclin A2
MGI:109186	Ncf4	neutrophil cytosolic factor 4
MGI:109325	F7	coagulation factor VII
MGI:109563	Cxcr4	chemokine (C-X-C motif) receptor 4
MGI:109618	Atp6v1b2	ATPase, H+ transporting, V1 subunit B, isoform 2
MGI:1096866	Chad	chondroadherin
MGI:1097153	Cx3cl1	chemokine (C-X3-C motif) ligand 1
MGI:1097680	C3ar1	complement component 3a receptor 1
MGI:1097689	Dfy	Duffy blood group
MGI:1101055	Ifit3	interferon-induced protein with tetratricopeptide repeats 3
MGI:1194924	Cd180	CD180 antigen
MGI:1195971	Pira1	paired-Ig-like receptor A1
MGI:1197519	Bcl2l11	BCL2-like 11 (apoptosis facilitator)
MGI:1201374	Anxa8	annexin A8
MGI:1202390	Punc	putative neuronal cell adhesion molecule
MGI:1261827	Dnmt3a	DNA methyltransferase 3A
MGI:1277211	Tyrobp	TYRO protein tyrosine kinase binding protein
MGI:1277214	Sept11	septin 11
MGI:1277957	Kcnn4	potassium intermediate/small conductance calcium-activated channel, subfamily N, member 4
MGI:1289156	Pbk	PDZ binding kinase
MGI:1298206	Pip5k2a	phosphatidylinositol-4-phosphate 5-kinase, type II, alpha
MGI:1298226	Birc1b	baculoviral IAP repeat-containing 1b
MGI:1298389	Clec4d	C-type lectin domain family 4, member d
MGI:1306794	Scin	scinderin
MGI:1309472	Ltb4r1	leukotriene B4 receptor 1
MGI:1313258	Slfn2	schlafen 2
MGI:1313278	Fzd9	frizzled homolog 9 (Drosophila)
MGI:1316658	Cyba	cytochrome b-245, alpha polypeptide
MGI:1321404	Ly86	lymphocyte antigen 86
MGI:1328316	Cd83	CD83 antigen
MGI:1328321	Rex3	reduced expression 3
MGI:1333743	Mpeg1	macrophage expressed gene 1
MGI:1333797	Ccr6	chemokine (C-C motif) receptor 6
MGI:1333869	Ch25h	cholesterol 25-hydroxylase
MGI:1333879	Ap3b1	adaptor-related protein complex 3, beta 1 subunit
MGI:1336885	Cd84	CD84 antigen
MGI:1338859	P2rx4	purinergic receptor P2X, ligand-gated ion channel 4
MGI:1338883	Gfpt2	glutamine fructose-6-phosphate transaminase 2
MGI:1339759	Csf2rb1	colony stimulating factor 2 receptor, beta 1, low-affinity (granulocyte-macrophage)
MGI:1339760	Csf2rb2	colony stimulating factor 2 receptor, beta 2, low-affinity (granulocyte-macrophage)
MGI:1339975	Pak1	p21 (CDKN1A)-activated kinase 1
MGI:1340026	Mmp13	matrix metallopeptidase 13
MGI:1340030	Crlf1	cytokine receptor-like factor 1
MGI:1340899	Chi3l1	chitinase 3-like 1
MGI:1341155	Gldc	glycine decarboxylase
MGI:1341295	Tlr1	toll-like receptor 1
MGI:1341799	Ndrg1	N-myc downstream regulated gene 1
MGI:1341867	Mmp24	matrix metallopeptidase 24
MGI:1343098	Aif1	allograft inflammatory factor 1
MGI:1343124	Hpse	heparanase
MGI:1344337	Grem1	gremlin 1
MGI:1345275	Slc11a1	solute carrier family 11 (proton-coupled divalent metal ion transporters), member 1
MGI:1345961	Coro1a	coronin, actin binding protein 1A
MGI:1346021	Slco2a1	solute carrier organic anion transporter family, member 2a1
MGI:1346029	Slc26a4	solute carrier family 26, member 4
MGI:1346327	Fyb	FYN binding protein
MGI:1346349	Sh3bp2	SH3-domain binding protein 2
MGI:1346871	Map2k7	mitogen activated protein kinase kinase 7
MGI:1350924	Irf5	interferon regulatory factor 5
MGI:1350928	Aoah	acyloxyacyl hydrolase
MGI:1353576	Pik3cg	phosphoinositide-3-kinase, catalytic, gamma polypeptide
MGI:1354694	Rgs1	regulator of G-protein signaling 1
MGI:1355313	C1r	complement component 1, r subcomponent
MGI:1859631	Pdgfc	platelet-derived growth factor, C polypeptide
MGI:1859866	Cdc20	cell division cycle 20 homolog (S. cerevisiae)
MGI:1860485	Plek	pleckstrin
MGI:1861231	Clec4n	C-type lectin domain family 4, member n
MGI:1861431	Clec7a	C-type lectin domain family 7, member a
MGI:1888514	Cxcl14	chemokine (C-X-C motif) ligand 14
MGI:1891291	Kcnk6	potassium inwardly-rectifying channel, subfamily K, member 6
MGI:1891344	Prg4	proteoglycan 4 (megakaryocyte stimulating factor, articular superficial zone protein)
MGI:1891463	Tm7sf1	transmembrane 7 superfamily member 1
MGI:1913150	Trem2	triggering receptor expressed on myeloid cells 2
MGI:1913308	0610011I04Rik	RIKEN cDNA 0610011I04 gene
MGI:1913819	Gdpd1	glycerophosphodiester phosphodiesterase domain containing 1
MGI:1914065	9030408N13Rik	RIKEN cDNA 9030408N13 gene
MGI:1914121	Cpne8	copine VIII
MGI:1914139	Rnf128	ring finger protein 128
MGI:1914446	Ube2t	ubiquitin-conjugating enzyme E2T (putative)
MGI:1914707	1200004M23Rik	RIKEN cDNA 1200004M23 gene
MGI:1914724	Snap29	synaptosomal-associated protein
MGI:1915115	Rgs10	regulator of G-protein signalling 10
MGI:1915757	Ppfia4	protein tyrosine phosphatase, receptor type, f polypeptide (PTPRF), interacting protein (liprin), alpha 4
MGI:1915838	Cthrc1	collagen triple helix repeat containing 1
MGI:1916022	Smpdl3b	sphingomyelin phosphodiesterase, acid-like 3B
MGI:1916024	Ms4a6d	membrane-spanning 4-domains, subfamily A, member 6D
MGI:1916348	1810009M01Rik	RIKEN cDNA 1810009M01 gene
MGI:1916469	Ddah1	dimethylarginine dimethylaminohydrolase 1
MGI:1916833	Tnfsf13	tumor necrosis factor (ligand) superfamily, member 13
MGI:1917024	Ms4a6b	membrane-spanning 4-domains, subfamily A, member 6B
MGI:1917144	2010107G23Rik	RIKEN cDNA 2010107G23 gene
MGI:1917236	1700025N23Rik	RIKEN cDNA 1700025N23 gene
MGI:1917600	Basp1	brain abundant, membrane attached signal protein 1
MGI:1917899	5730575I04Rik	RIKEN cDNA 5730575I04 gene
MGI:1918287	4933401F05Rik	RIKEN cDNA 4933401F05 gene
MGI:1918420	4933423N03Rik	RIKEN cDNA 4933423N03 gene
MGI:1918903	4930506M07Rik	RIKEN cDNA 4930506M07 gene
MGI:1918956	1200006F02Rik	RIKEN cDNA 1200006F02 gene
MGI:1919132	Tde2l	tumor differentially expressed 2-like
MGI:1919587	2010012P19Rik	RIKEN cDNA 2010012P19 gene
MGI:1920534	Ddit4l	DNA-damage-inducible transcript 4-like
MGI:1921005	4833419A21Rik	RIKEN cDNA 4833419A21 gene
MGI:1921289	Nfam1	Nfat activating molecule with ITAM motif 1
MGI:1921298	4632428N05Rik	RIKEN cDNA 4632428N05 gene
MGI:1921402	1300002K09Rik	RIKEN cDNA 1300002K09 gene
MGI:1921982	Stx11	syntaxin 11
MGI:1923364	5830484A20Rik	RIKEN cDNA 5830484A20 gene
MGI:1923757	Abp1	amiloride binding protein 1 (amine oxidase, copper-containing)
MGI:1923865	1700083M11Rik	RIKEN cDNA 1700083M11 gene
MGI:1924415	Atp6v0d2	ATPase, H+ transporting, V0 subunit D, isoform 2
MGI:1924461	Rarres1	retinoic acid receptor responder (tazarotene induced) 1
MGI:1924842	4931406H21Rik	RIKEN cDNA 4931406H21 gene
MGI:1925182	Sh2d4b	SH2 domain containing 4B
MGI:1925790	C030002B11Rik	RIKEN cDNA C030002B11 gene
MGI:1926063	Nckap1l	NCK associated protein 1 like
MGI:1926146	1500015O10Rik	RIKEN cDNA 1500015O10 gene
MGI:1926479	Lat2	linker for activation of T cells family, member 2
MGI:1927653	Gpr88	G-protein coupled receptor 88
MGI:1927659	Ms4a11	membrane-spanning 4-domains, subfamily A, member 11
MGI:1928380	B4galt6	UDP-Gal:betaGlcNAc beta 1,4-galactosyltransferase, polypeptide 6
MGI:1929469	Edg7	endothelial differentiation, lysophosphatidic acid G-protein-coupled receptor 7
MGI:1929512	Litaf	LPS-induced TN factor
MGI:1929691	Slc15a3	solute carrier family 15, member 3
MGI:1929693	Slc37a2	solute carrier family 37 (glycerol-3-phosphate transporter), member 2
MGI:1930252	Srd5a2l	steroid 5 alpha-reductase 2-like
MGI:1930923	Slurp1	secreted Ly6/Plaur domain containing 1
MGI:1931054	Slc43a3	solute carrier family 43, member 3
MGI:1932682	Cxcl16	chemokine (C-X-C motif) ligand 16
MGI:1933163	Trim2	tripartite motif protein 2
MGI:1934765	Gpnmb	glycoprotein (transmembrane) nmb
MGI:2138249	A230102O09Rik	RIKEN cDNA A230102O09 gene
MGI:2139442	BB176314	expressed sequence BB176314
MGI:2143764	Arhgap9	Rho GTPase activating protein 9
MGI:2145236	Lhfpl2	lipoma HMGIC fusion partner-like 2
MGI:2145361	AU021895	expressed sequence AU021895
MGI:2146430	Cblb	Casitas B-lineage lymphoma b
MGI:2147677	Lpxn	leupaxin
MGI:2147731	AW491445	expressed sequence AW491445
MGI:2147790	BC032204	cDNA sequence BC032204
MGI:2149010	Dock2	dedicator of cyto-kinesis 2
MGI:2151075	Tnfrsf21	tumor necrosis factor receptor superfamily, member 21
MGI:2153249	Cd300d	Cd300D antigen
MGI:2176207	H1foo	H1 histone family, member O, oocyte-specific
MGI:2177763	Hps1	Hermansky-Pudlak syndrome 1 homolog (human)
MGI:2179523	Fcgr3a	Fc fragment of IgG, low affinity IIIa, receptor
MGI:2183450	Uts2r	urotensin 2 receptor
MGI:2183535	Pscdbp	pleckstrin homology, Sec7 and coiled-coil domains, binding protein
MGI:2385644	Ms4a6c	membrane-spanning 4-domains, subfamily A, member 6C
MGI:2386853	Rassf4	Ras association (RalGDS/AF-6) domain family 4
MGI:2441843	Gpr75	G protein-coupled receptor 75
MGI:2442258	6530401C20Rik	RIKEN cDNA 6530401C20 gene
MGI:2442295	5430435G22Rik	RIKEN cDNA 5430435G22 gene
MGI:2442358	4732429D16Rik	RIKEN cDNA 4732429D16 gene
MGI:2442359	Cd300lf	CD300 antigen like family member F
MGI:2442630	A630065K24Rik	RIKEN cDNA A630065K24 gene
MGI:2442963	5430433G21Rik	RIKEN cDNA 5430433G21 gene
MGI:2442989	Lrp11	low density lipoprotein receptor-related protein 11
MGI:2443016	Ifi44	interferon-induced protein 44
MGI:2443191	Aadacl1	arylacetamide deacetylase-like 1
MGI:2443411	Cd300a	CD300A antigen
MGI:2443478	B430306N03Rik	RIKEN cDNA B430306N03 gene
MGI:2443847	Sdk2	sidekick homolog 2 (chicken)
MGI:2443882	4732481H14Rik	RIKEN cDNA 4732481H14 gene
MGI:2444227	Rhov	ras homolog gene family, member V
MGI:2444524	Zfp629	zinc finger protein 629
MGI:2445095	Lrrc33	leucine rich repeat containing 33
MGI:2445172	Arl7	ADP-ribosylation factor-like 7
MGI:2448289	Hist1h2ad	histone 1, H2ad
MGI:2448488	Fbxl16	F-box and leucine-rich repeat protein 16
MGI:2450529	Pilra	paired immunoglobin-like type 2 receptor alpha
MGI:2670962	Hk3	hexokinase 3
MGI:2679255	Ssh2	slingshot homolog 2 (Drosophila)
MGI:2681107	Siglec5	sialic acid binding Ig-like lectin 5
MGI:2684948	Arhgap30	Rho GTPase activating protein 30
MGI:2686922	Klhl6	kelch-like 6 (Drosophila)
MGI:2687281	BC052328	cDNA sequence BC052328
MGI:3026886	BC052040	cDNA sequence BC052040
MGI:3040696	BC067047	cDNA sequence BC067047
MGI:3041243	AY078069	cDNA sequence AY078069
MGI:3043001	AB124611	cDNA sequence AB124611
MGI:3045213	Tlr13	toll-like receptor 13
MGI:87963	Agt	angiotensinogen (serpin peptidase inhibitor, clade A, member 8)
MGI:88054	Apoc2	apolipoprotein C-II
MGI:88059	App	amyloid beta (A4) precursor protein
MGI:88224	C1qb	complement component 1, q subcomponent, beta polypeptide
MGI:88228	C4	complement component 4 (within H-2S)
MGI:88318	Cd14	CD14 antigen
MGI:88322	Cd22	CD22 antigen
MGI:88341	Cd53	CD53 antigen
MGI:88342	Cd68	CD68 antigen
MGI:88447	Col11a2	procollagen, type XI, alpha 2
MGI:88452	Col2a1	procollagen, type II, alpha 1
MGI:88463	Col8a1	procollagen, type VIII, alpha 1
MGI:88469	Comp	cartilage oligomeric matrix protein
MGI:88476	Cp	ceruloplasmin
MGI:88491	Crabp2	cellular retinoic acid binding protein II
MGI:88574	Cybb	cytochrome b-245, beta polypeptide
MGI:88584	Cyp11b2	cytochrome P450, family 11, subfamily b, polypeptide 2
MGI:88598	Cyp2b10	cytochrome P450, family 2, subfamily b, polypeptide 10
MGI:892014	Sfrp1	secreted frizzled-related sequence protein 1
MGI:892032	Frzb	frizzled-related protein
MGI:893575	Plscr1	phospholipid scramblase 1
MGI:894311	Pirb	paired-Ig-like receptor B
MGI:894680	Bach1	BTB and CNC homology 1
MGI:95296	Egr2	early growth response 2
MGI:95494	Fcer1a	Fc receptor, IgE, high affinity I, alpha polypeptide
MGI:95496	Fcer1g	Fc receptor, IgE, high affinity I, gamma polypeptide
MGI:95498	Fcgr1	Fc receptor, IgG, high affinity I
MGI:95500	Fcgr3	Fc receptor, IgG, low affinity III
MGI:95523	Fgfr2	fibroblast growth factor receptor 2
MGI:95627	Slc6a1	solute carrier family 6 (neurotransmitter transporter, GABA), member 1
MGI:95675	Gch1	GTP cyclohydrolase 1
MGI:95686	Gdf3	growth differentiation factor 3
MGI:96052	Hck	hemopoietic cell kinase
MGI:96389	Ibsp	integrin binding sialoprotein
MGI:96392	Icam1	intercellular adhesion molecule
MGI:96542	Il1a	interleukin 1 alpha
MGI:96547	Il1rn	interleukin 1 receptor antagonist
MGI:96551	Il2rg	interleukin 2 receptor, gamma chain
MGI:96562	Il7r	interleukin 7 receptor
MGI:96609	Itgax	integrin alpha X
MGI:96617	Cd47	CD47 antigen (Rh-related antigen, integrin-associated signal transducer)
MGI:96628	Jak1	Janus kinase 1
MGI:96647	Junb	Jun-B oncogene
MGI:96739	Stmn1	stathmin 1
MGI:96756	Lck	lymphocyte protein tyrosine kinase
MGI:96757	Lcn2	lipocalin 2
MGI:96778	Lgals3	lectin, galactose binding, soluble 3
MGI:96885	Ly9	lymphocyte antigen 9
MGI:96892	Lyn	Yamaguchi sarcoma viral (v-yes-1) oncogene homolog
MGI:96897	Lyzs	lysozyme
MGI:97005	Mmp12	matrix metallopeptidase 12
MGI:97010	Mmp3	matrix metallopeptidase 3
MGI:97284	Ncf2	neutrophil cytosolic factor 2
MGI:97370	Enpp1	ectonucleotide pyrophosphatase/phosphodiesterase 1
MGI:97545	Pfc	properdin factor, complement
MGI:97759	Prkar1b	protein kinase, cAMP dependent regulatory, type I beta
MGI:97805	Ptpn1	protein tyrosine phosphatase, non-receptor type 1
MGI:97810	Ptprc	protein tyrosine phosphatase, receptor type, C
MGI:97813	Ptpre	protein tyrosine phosphatase, receptor type, E
MGI:98223	Saa3	serum amyloid A 3
MGI:98257	Msr1	macrophage scavenger receptor 1
MGI:98263	Ccl6	chemokine (C-C motif) ligand 6
MGI:98280	Selp	selectin, platelet
MGI:98389	Spp1	secreted phosphoprotein 1
MGI:98497	Tbxas1	thromboxane A synthase 1, platelet
MGI:98507	Tcf7	transcription factor 7, T-cell specific
MGI:98659	Dntt	deoxynucleotidyltransferase, terminal
MGI:98662	Tec	cytoplasmic tyrosine kinase, Dscr28C related (Drosophila)
MGI:98737	Thbs1	thrombospondin 1
MGI:98752	Timp1	tissue inhibitor of metalloproteinase 1
MGI:98785	Tnp2	transition protein 2
MGI:98898	Ugt1a1	UDP glucuronosyltransferase 1 family, polypeptide A1
MGI:98926	Vcam1	vascular cell adhesion molecule 1
MGI:99440	Cd33	CD33 antigen
MGI:99474	Arrb2	arrestin, beta 2
MGI:99602	Agc1	aggrecan 1
MGI:99607	Abca1	ATP-binding cassette, sub-family A (ABC1), member 1
