# Supplementary material for: Transcriptional Profiling Uncovers a Network of Cholesterol-Responsive Atherosclerosis Target Genes
Source: PLoS Genet. 2008 Mar 14;4(3):e1000036. doi: 10.1371/journal.pgen.1000036 (PMC2265530; doi:10.1371/journal.pgen.1000036)
Supplement: Table S9 — Gene list, lesion cluster 2 (0.06 MB XLS) [file pgen.1000036.s010.xls]

## Sheet: Table S9-Lesion cluster 2
Table S9 - Gene list, lesion cluster 2
MGI	GeneSymbol	Gene name
MGI:101769	Mcl1	myeloid cell leukemia sequence 1
MGI:101802	F2r	coagulation factor II (thrombin) receptor
MGI:101932	Cpe	carboxypeptidase E
MGI:102805	Entpd1	ectonucleoside triphosphate diphosphohydrolase 1
MGI:102944	Ube2b	ubiquitin-conjugating enzyme E2B, RAD6 homology (S. cerevisiae)
MGI:103250	Calm2	calmodulin 2
MGI:103266	Fgl2	fibrinogen-like protein 2
MGI:103296	Nfatc3	nuclear factor of activated T-cells, cytoplasmic, calcineurin-dependent 3
MGI:104669	Man2a1	mannosidase 2, alpha 1
MGI:104811	Sub1	SUB1 homolog (S. cerevisia
MGI:104878	Prkar1a	protein kinase, cAMP dependent regulatory, type I, alpha
MGI:104899	Prei3	preimplantation protein 3
MGI:104913	Abi1	abl-interactor 1
MGI:105068	Rab7	RAB7, member RAS oncogene family
MGI:105081	Tes	testis derived transcript
MGI:106016	Sfrs10	splicing factor, arginine/serine-rich 10 (transformer 2 homolog, Drosophila)
MGI:106206	Nrp1	neuropilin 1
MGI:106207	Mnat1	menage a trois 1
MGI:106211	Cdc42	cell division cycle 42 homolog (S. cerevisiae)
MGI:106295	Tomm70a	translocase of outer mitochondrial membrane 70 homolog A (yeast)
MGI:106419	D8Wsu49e	DNA segment, Chr 8, Wayne State University 49, expressed
MGI:106583	Rfx2	regulatory factor X, 2 (influences HLA class II expression)
MGI:106603	Serpinb9	serine (or cysteine) peptidase inhibitor, clade B, member 9
MGI:107157	Sin3a	transcriptional regulator, SIN3A (yeast)
MGI:107277	Fyco1	FYVE and coiled-coil domain containing 1
MGI:107571	Cav2	caveolin 2
MGI:107708	Ss18	synovial sarcoma translocation, Chromosome 18
MGI:108466	Ralbp1	ralA binding protein 1
MGI:109155	Kcnab1	potassium voltage-gated channel, shaker-related subfamily, beta member 1
MGI:109185	Nov	nephroblastoma overexpressed gene
MGI:109249	Adamts1	a disintegrin-like and metallopeptidse (reprolysin type) with thrombospondin type 1 motif, 1
MGI:109281	Pkp4	plakophilin 4
MGI:109386	Cebpz	CCAAT/enhancer binding protein zeta
MGI:109442	Itga8	integrin alpha 8
MGI:109483	Rnf103	ring finger protein 103
MGI:109490	Sms	spermine synthase
MGI:109520	Pafah1b1	platelet-activating factor acetylhydrolase, isoform 1b, beta1 subunit
MGI:109533	Abcb7	ATP-binding cassette, sub-family B (MDR/TAP), member 7
MGI:109568	Wbp4	WW domain binding protein 4
MGI:1095733	Pros1	protein S (alpha)
MGI:109583	Pten	phosphatase and tensin homolog
MGI:1096551	Morf4l1	mortality factor 4 like 1
MGI:1097706	Cetn3	centrin 3
MGI:1098233	Impact	imprinted and ancient
MGI:1098280	Crebbp	CREB binding protein
MGI:1099786	Dhx15	DEAH (Asp-Glu-Ala-His) box polypeptide 15
MGI:1099818	Pkd2	polycystic kidney disease 2
MGI:1195256	Pla2g4a	phospholipase A2, group IVA (cytosolic, calcium-dependent)
MGI:1196337	Brms1l	breast cancer metastasis-suppressor 1-like
MGI:1196432	D6Ertd318e	DNA segment, Chr 6, ERATO Doi 318, expressed
MGI:1196624	Tcea1	transcription elongation factor A (SII) 1
MGI:1197010	Sumo1	SMT3 suppressor of mif two 3 homolog 1 (yeast)
MGI:1201780	Atp6v1a	ATPase, H+ transporting, V1 subunit A1
MGI:1261423	Casp8	caspase 8
MGI:1261833	D1Ertd564e	DNA segment, Chr 1, ERATO Doi 564, expressed
MGI:1270129	Dnaja1	DnaJ (Hsp40) homolog, subfamily A, member 1
MGI:1276116	Ep300	E1A binding protein p300
MGI:1276539	Ttc3	tetratricopeptide repeat domain 3
MGI:1277103	Nudcd2	NudC domain containing 2
MGI:1277117	Ptp4a2	protein tyrosine phosphatase 4a2
MGI:1277120	Arfip1	ADP-ribosylation factor interacting protein 1
MGI:1278321	Epc2	enhancer of polycomb homolog 2 (Drosophila)
MGI:1278340	Rpl21	ribosomal protein L21
MGI:1289184	D12Ertd771e	DNA segment, Chr 12, ERATO Doi 771, expressed
MGI:1306785	Ugdh	UDP-glucose dehydrogenase
MGI:1309481	Trip12	thyroid hormone receptor interactor 12
MGI:1309528	Ppp1r12a	protein phosphatase 1, regulatory (inhibitor) subunit 12A
MGI:1330294	Hnrpab	heterogeneous nuclear ribonucleoprotein A/B
MGI:1330805	Rab33b	RAB33B, member of RAS oncogene family
MGI:1332247	Slc33a1	solute carrier family 33 (acetyl-CoA transporter), member 1
MGI:1333754	Hrb	HIV-1 Rev binding protein
MGI:1333804	Vbp1	von Hippel-Lindau binding protein 1
MGI:1333863	Pde3b	phosphodiesterase 3B, cGMP-inhibited
MGI:1338779	Purb	purine rich element binding protein B
MGI:1338938	Bmpr1a	bone morphogenetic protein receptor, type 1A
MGI:1339639	Ogt	O-linked N-acetylglucosamine (GlcNAc) transferase (UDP-N-acetylglucosamine:polypeptide-N-acetylglucosaminyl transferase)
MGI:1339951	Cse1l	chromosome segregation 1-like (S. cerevisiae)
MGI:1339998	Efemp1	epidermal growth factor-containing fibulin-like extracellular matrix protein 1
MGI:1342274	Slc25a15	solute carrier family 25 (mitochondrial carrier ornithine transporter), member 15
MGI:1342294	C80913	expressed sequence C80913
MGI:1343094	Pcaf	p300/CBP-associated factor
MGI:1343184	Samd9l	sterile alpha motif domain containing 9-like
MGI:1343485	Commd8	COMM domain containing 8
MGI:1344347	Synj2bp	synaptojanin 2 binding protein
MGI:1345186	Blmh	bleomycin hydrolase
MGI:1345282	Slc30a4	solute carrier family 30 (zinc transporter), member 4
MGI:1345622	Slc35a1	solute carrier family 35 (CMP-sialic acid transporter), member 1
MGI:1346087	Srp54	signal recognition particle 54
MGI:1346523	Sgcb	sarcoglycan, beta (dystrophin-associated glycoprotein)
MGI:1346858	Mapk1	mitogen activated protein kinase 1
MGI:1346869	Map2k4	mitogen activated protein kinase kinase 4
MGI:1349457	Tde1	tumor differentially expressed 1
MGI:1349658	Cul1	cullin 1
MGI:1353460	Fkbp3	FK506 binding protein 3
MGI:1353511	Sspn	sarcospan
MGI:1353623	Rnf19	ring finger protein (C3HC4 type) 19
MGI:1354184	Nox4	NADPH oxidase 4
MGI:1355333	Nckap1	NCK-associated protein 1
MGI:1858179	Nucb2	nucleobindin 2
MGI:1858195	Hnrpu	heterogeneous nuclear ribonucleoprotein U
MGI:1858211	Zfp265	zinc finger protein 265
MGI:1858730	Vamp4	vesicle-associated membrane protein 4
MGI:1859026	Cnot4	CCR4-NOT transcription complex, subunit 4
MGI:1860267	Set	SET translocation
MGI:1889651	Cri1	CREBBP/EP300 inhibitory protein 1
MGI:1890077	Foxo1	forkhead box O1
MGI:1890378	Zfp110	zinc finger protein 110
MGI:1890508	Zmpste24	zinc metallopeptidase, STE24 homolog (S. cerevisiae)
MGI:1891692	Hnrpr	heterogeneous nuclear ribonucleoprotein R
MGI:1891925	Hnrph1	heterogeneous nuclear ribonucleoprotein H1
MGI:1913277	Crbn	cereblon
MGI:1913368	1110005A23Rik	RIKEN cDNA 1110005A23 gene
MGI:1913399	1110002B05Rik	RIKEN cDNA 1110002B05 gene
MGI:1913493	C1galt1c1	C1GALT1-specific chaperone 1
MGI:1913611	Zfand1	zinc finger, AN1-type domain 1
MGI:1913626	3100002L24Rik	RIKEN cDNA 3100002L24 gene
MGI:1913634	Srp19	signal recognition particle 19
MGI:1913635	Ppp1r7	protein phosphatase 1, regulatory (inhibitor) subunit 7
MGI:1913730	Rpl15	ribosomal protein L15
MGI:1914111	Dnajc10	DnaJ (Hsp40) homolog, subfamily C, member 10
MGI:1914135	Acadsb	acyl-Coenzyme A dehydrogenase, short/branched chain
MGI:1914167	Chordc1	cysteine and histidine-rich domain (CHORD)-containing, zinc-binding protein 1
MGI:1914217	2310050N11Rik	RIKEN cDNA 2310050N11 gene
MGI:1914260	Rbm7	RNA binding motif protein 7
MGI:1914281	Upf3a	UPF3 regulator of nonsense transcripts homolog A (yeast)
MGI:1914297	Rars	arginyl-tRNA synthetase
MGI:1914320	2700023B17Rik	RIKEN cDNA 2700023B17 gene
MGI:1914339	Psmc6	proteasome (prosome, macropain) 26S subunit, ATPase, 6
MGI:1914367	Tcte1l	t-complex-associated-testis-expressed 1-like
MGI:1914368	Bfar	bifunctional apoptosis regulator
MGI:1914378	Ube2g1	ubiquitin-conjugating enzyme E2G 1 (UBC7 homolog, C. elegans)
MGI:1914394	Lrrc40	leucine rich repeat containing 40
MGI:1914398	2610204K14Rik	RIKEN cDNA 2610204K14 gene
MGI:1914404	Mtdh	Metadherin
MGI:1914430	Yipf5	Yip1 domain family, member 5
MGI:1914470	2810052M02Rik	RIKEN cDNA 2810052M02 gene
MGI:1914493	2810482I07Rik	RIKEN cDNA 2810482I07 gene
MGI:1914505	Zfp422	zinc finger protein 422
MGI:1914561	Hdhd4	haloacid dehalogenase-like hydrolase domain containing 4
MGI:1914621	2410016F19Rik	RIKEN cDNA 2410016F19 gene
MGI:1914641	Fundc2	FUN14 domain containing 2
MGI:1914683	0610011N22Rik	RIKEN cDNA 0610011N22 gene
MGI:1914698	Plxdc2	plexin domain containing 2
MGI:1914702	1200006O19Rik	RIKEN cDNA 1200006O19 gene
MGI:1914716	Pdcl	phosducin-like
MGI:1914743	2810013M15Rik	RIKEN cDNA 2810013M15 gene
MGI:1914751	2610529H08Rik	RIKEN cDNA 2610529H08 gene
MGI:1914933	2610029G23Rik	RIKEN cDNA 2610029G23 gene
MGI:1914934	3300001P08Rik	RIKEN cDNA 3300001P08 gene
MGI:1915170	Rbm13	RNA binding motif protein 13
MGI:1915205	Sugt1	SGT1, suppressor of G2 allele of SKP1 (S. cerevisiae)
MGI:1915278	Rpl22l1	ribosomal protein L22 like 1
MGI:1915281	Rnf146	ring finger protein 146
MGI:1915442	Leprotl1	leptin receptor overlapping transcript-like 1
MGI:1915671	Lmbrd1	LMBR1 domain containing 1
MGI:1915842	Cbpin	CCNDBP1 interactor
MGI:1915885	1110025M09Rik	RIKEN cDNA 1110025M09 gene
MGI:1915943	1110031M08Rik	RIKEN cDNA 1110031M08 gene
MGI:1916083	Pdcl3	phosducin-like 3
MGI:1916114	1110067D22Rik	RIKEN cDNA 1110067D22 gene
MGI:1916384	2200001I15Rik	RIKEN cDNA 2200001I15 gene
MGI:1916476	Snx24	sorting nexing 24
MGI:1917171	Hnrpa3	heterogeneous nuclear ribonucleoprotein A3
MGI:1917173	Mulk	multiple substrate lipid kinase
MGI:1917207	Cdc16	CDC16 cell division cycle 16 homolog (S. cerevisiae)
MGI:1917378	Oxsr1	oxidative-stress responsive 1
MGI:1917431	Ythdf1	YTH domain family 1
MGI:1917523	2310051E17Rik	RIKEN cDNA 2310051E17 gene
MGI:1917551	2610024B07Rik	RIKEN cDNA 2610024B07 gene
MGI:1917604	3110001I20Rik	RIKEN cDNA 3110001I20 gene
MGI:1917680	Tbce	tubulin-specific chaperone e
MGI:1917820	5730445M16Rik	RIKEN cDNA 5730445M16 gene
MGI:1917829	Zc3h11a	zinc finger CCCH type containing 11A
MGI:1917867	5730508B09Rik	RIKEN cDNA 5730508B09 gene
MGI:1917884	5730499H23Rik	RIKEN cDNA 5730499H23 gene
MGI:1918518	Lrrfip2	leucine rich repeat (in FLII) interacting protein 2
MGI:1918685	Arhgap21	Rho GTPase activating protein 21
MGI:1918745	8430406H22Rik	RIKEN cDNA 8430406H22 gene
MGI:1918756	8430436O14Rik	RIKEN cDNA 8430436O14 gene
MGI:1918850	Ythdf3	YTH domain family 3
MGI:1918953	Armcx3	armadillo repeat containing, X-linked 3
MGI:1919034	1110007C02Rik	RIKEN cDNA 1110007C02 gene
MGI:1919315	Rap2c	RAP2C, member of RAS oncogene family
MGI:1919352	Dusp11	dual specificity phosphatase 11 (RNA/RNP complex 1-interacting)
MGI:1919451	2600013N14Rik	RIKEN cDNA 2600013N14 gene
MGI:1919696	2600010E01Rik	RIKEN cDNA 2600010E01 gene
MGI:1919715	Zfp131	zinc finger protein 131
MGI:1919824	2700069A02Rik	RIKEN cDNA 2700069A02 gene
MGI:1919942	Hnrpll	heterogeneous nuclear ribonucleoprotein L-like
MGI:1919986	Txndc1	thioredoxin domain containing 1
MGI:1920174	Anln	anillin, actin binding protein (scraps homolog, Drosophila)
MGI:1920362	3110003A17Rik	RIKEN cDNA 3110003A17 gene
MGI:1920992	D15Ertd366e	DNA segment, Chr 15, ERATO Doi 366, expressed
MGI:1921074	1110008H02Rik	RIKEN cDNA 1110008H02 gene
MGI:1921305	Plce1	phospholipase C, epsilon 1
MGI:1921395	F13a1	coagulation factor XIII, A1 subunit
MGI:1922069	2310068J10Rik	RIKEN cDNA 2310068J10 gene
MGI:1922673	Arl5	ADP-ribosylation factor-like 5
MGI:1922866	2810008M24Rik	RIKEN cDNA 2810008M24 gene
MGI:1922925	2210010L05Rik	RIKEN cDNA 2210010L05 gene
MGI:1923343	5830469G19Rik	RIKEN cDNA 5830469G19 gene
MGI:1923552	1110018D06Rik	RIKEN cDNA 1110018D06 gene
MGI:1923772	Lsm8	LSM8 homolog, U6 small nuclear RNA associated (S. cerevisiae)
MGI:1923801	2810012H18Rik	RIKEN cDNA 2810012H18 gene
MGI:1923825	Wdr26	WD repeat domain 26
MGI:1923927	5330414D10Rik	RIKEN cDNA 5330414D10 gene
MGI:1924294	Arid2	AT rich interactive domain 2 (Arid-rfx like)
MGI:1924384	Hnrpa0	heterogeneous nuclear ribonucleoprotein A0
MGI:1924458	5830471E12Rik	RIKEN cDNA 5830471E12 gene
MGI:1924536	9430034D17Rik	RIKEN cDNA 9430034D17 gene
MGI:1924590	9530022L04Rik	RIKEN cDNA 9530022L04 gene
MGI:1924630	C030034P18Rik	RIKEN cDNA C030034P18 gene
MGI:1925023	A330103N21Rik	RIKEN cDNA A330103N21 gene
MGI:1925239	E130105L11Rik	RIKEN cDNA E130105L11 gene
MGI:1925644	Ddx52	DEAD (Asp-Glu-Ala-Asp) box polypeptide 52
MGI:1926048	Eml4	echinoderm microtubule associated protein like 4
MGI:1926068	5830407P18Rik	RIKEN cDNA 5830407P18 gene
MGI:1926139	Wsb1	WD repeat and SOCS box-containing 1
MGI:1926209	Dek	DEK oncogene (DNA binding)
MGI:1926562	Gucy1a3	guanylate cyclase 1, soluble, alpha 3
MGI:1927144	Sav1	salvador homolog 1 (Drosophila)
MGI:1927197	Shoc2	soc-2 (suppressor of clear) homolog (C. elegans)
MGI:1927347	Smarce1	SWI/SNF related, matrix associated, actin dependent regulator of chromatin, subfamily e, member 1
MGI:1928368	Nmi	N-myc (and STAT) interactor
MGI:1928898	Usp14	ubiquitin specific peptidase 14
MGI:1929455	Rpl23	ribosomal protein L23
MGI:1929492	Arl6ip2	ADP-ribosylation factor-like 6 interacting protein 2
MGI:1929915	Ncoa6	nuclear receptor coactivator 6
MGI:1929938	Perp	PERP, TP53 apoptosis effector
MGI:1930190	Tce4	T-complex expressed gene 4
MGI:1930849	Sh3bgrl	SH3-binding domain glutamic acid-rich protein like
MGI:1931882	Dnaja2	DnaJ (Hsp40) homolog, subfamily A, member 2
MGI:1933158	Impa1	inositol (myo)-1(or 4)-monophosphatase 1
MGI:1933825	Jam3	junction adhesion molecule 3
MGI:2137237	Niban	niban protein
MGI:2138358	AI851716	expressed sequence AI851716
MGI:2138451	AU019833	expressed sequence AU019833
MGI:2138614	9630037P07Rik	RIKEN cDNA 9630037P07 gene
MGI:2138808	AA939944	expressed sequence AA939944
MGI:2139891	AU022220	expressed sequence AU022220
MGI:2140767	AA536743	expressed sequence AA536743
MGI:2140775	AA589385	expressed sequence AA589385
MGI:2141070	AU022870	expressed sequence AU022870
MGI:2141207	Kctd10	potassium channel tetramerisation domain containing 10
MGI:2142465	AI121036	expressed sequence AI121036
MGI:2142484	AI225912	expressed sequence AI225912
MGI:2143071	AI465301	expressed sequence AI465301
MGI:2144207	A530047J11Rik	RIKEN cDNA A530047J11 gene
MGI:2144245	AI642080	expressed sequence AI642080
MGI:2144475	Usp32	ubiquitin specific peptidase 32
MGI:2144566	AW550801	expressed sequence AW550801
MGI:2144682	C85791	expressed sequence C85791
MGI:2145060	AW743876	expressed sequence AW743876
MGI:2145317	AL022779	expressed sequence AL022779
MGI:2145496	C78339	expressed sequence C78339
MGI:2145597	Mbnl2	muscleblind-like 2
MGI:2145637	Mtmr6	myotubularin related protein 6
MGI:2147363	Slc6a7	solute carrier family 6 (neurotransmitter transporter, L-proline), member 7
MGI:2147749	Atrnl1	attractin like 1
MGI:2151064	Strn3	striatin, calmodulin binding protein 3
MGI:2156764	Stard4	StAR-related lipid transfer (START) domain containing 4
MGI:2177178	Dicer1	Dicer1, Dcr-1 homolog (Drosophila)
MGI:2178563	Nt5c2	5'-nucleotidase, cytosolic II
MGI:2181434	Phc3	polyhomeotic-like 3 (Drosophila)
MGI:2183158	Ash1l	ash1 (absent, small, or homeotic)-like (Drosophila)
MGI:2384584	Rfwd3	ring finger and WD repeat domain 3
MGI:2385317	Tceal1	transcription elongation factor A (SII)-like 1
MGI:2387179	Zcchc6	zinc finger, CCHC domain containing 6
MGI:2388633	Cltc	clathrin, heavy polypeptide (Hc)
MGI:2441660	1200016E24Rik	RIKEN cDNA 1200016E24 gene
MGI:2441849	Lpp	LIM domain containing preferred translocation partner in lipoma
MGI:2442120	Bank1	B-cell scaffold protein with ankyrin repeats 1
MGI:2442637	Thrap3	thyroid hormone receptor associated protein 3
MGI:2442888	E030041M21Rik	RIKEN cDNA E030041M21 gene
MGI:2443086	B230380D07Rik	RIKEN cDNA B230380D07 gene
MGI:2443143	Wdr3	WD repeat domain 3
MGI:2443268	B230308N11Rik	RIKEN cDNA B230308N11 gene
MGI:2443369	Fgd5	FYVE, RhoGEF and PH domain containing 5
MGI:2443439	Itgbl1	integrin, beta-like 1
MGI:2443624	Datf1	death associated transcription factor 1
MGI:2443699	Fubp3	far upstream element (FUSE) binding protein 3
MGI:2443713	A730098D12Rik	RIKEN cDNA A730098D12 gene
MGI:2443961	9930017N22Rik	RIKEN cDNA 9930017N22 gene
MGI:2444233	Ythdf2	YTH domain family 2
MGI:2444451	D130054N24Rik	RIKEN cDNA D130054N24 gene
MGI:2444479	Thumpd1	THUMP domain containing 1
MGI:2444687	9930032E11Rik	RIKEN cDNA 9930032E11 gene
MGI:2444737	Fem1c	fem-1 homolog c (C.elegans)
MGI:2444981	Phldb2	pleckstrin homology-like domain, family B, member 2
MGI:2445185	7530408C15Rik	RIKEN cDNA 7530408C15 gene
MGI:2445193	4732497O03Rik	RIKEN cDNA 4732497O03 gene
MGI:2446266	BC031601	cDNA sequence BC031601
MGI:2448489	Slc35e3	solute carrier family 35, member E3
MGI:2674086	BC049806	cDNA sequence BC049806
MGI:2685325	Hspb6	heat shock protein, alpha-crystallin-related, B6
MGI:2685715	Heca	headcase homolog (Drosophila)
MGI:3026923	A1300008O04Rik	RIKEN cDNA A1300008O04 gene
MGI:3028068	A530064N14Rik	RIKEN cDNA A530064N14 gene
MGI:3041204	E230016K23Rik	RIKEN cDNA E230016K23 gene
MGI:3045272	A130023E24Rik	RIKEN cDNA A130023E24 gene
MGI:88108	Atp1b1	ATPase, Na+/K+ transporting, beta 1 polypeptide
MGI:88250	Cald1	caldesmon 1
MGI:88458	Col5a2	procollagen, type V, alpha 2
MGI:894659	Hbp1	high mobility group box transcription factor 1
MGI:95283	Edn1	endothelin 1
MGI:95301	Eif3s10	eukaryotic translation initiation factor 3, subunit 10 (theta)
MGI:95305	Eif4e	eukaryotic translation initiation factor 4E
MGI:95666	Gbp1	guanylate nucleotide binding protein 1
MGI:96013	Hat1	histone aminotransferase 1
MGI:96113	Hmgb1	high mobility group box 1
MGI:96217	Hprt1	hypoxanthine guanine phosphoribosyl transferase 1
MGI:96432	Igf1	insulin-like growth factor 1
MGI:97286	Ncl	nucleolin
MGI:97297	Nedd4	neural precursor cell expressed, developmentally down-regulted gene 4
MGI:97537	Pecam1	platelet/endothelial cell adhesion molecule 1
MGI:97852	Rap1a	RAS-related protein-1a
MGI:98073	Rpl7	ribosomal protein L7
MGI:98285	Sfrs3	splicing factor, arginine/serine-rich 3 (SRp20)
MGI:98287	Sfrs5	splicing factor, arginine/serine-rich 5 (SRp40, HRS)
MGI:98759	Tjp1	tight junction protein 1
MGI:98935	Vldlr	very low density lipoprotein receptor
MGI:99150	Yy1	YY1 transcription factor
MGI:99257	Eif3s6	eukaryotic translation initiation factor 3, subunit 6
MGI:99445	Mtpn	myotrophin
MGI:99458	Mef2c	myocyte enhancer factor 2C
MGI:99484	Chuk	conserved helix-loop-helix ubiquitous kinase
MGI:99513	Sdpr	serum deprivation response
MGI:99532	Mef2a	myocyte enhancer factor 2A
MGI:99603	Smarca2	SWI/SNF related, matrix associated, actin dependent regulator of chromatin, subfamily a, member 2
MGI:99851	Cbfb	core binding factor beta
