# Supplementary material for: Transcriptional Profiling Uncovers a Network of Cholesterol-Responsive Atherosclerosis Target Genes
Source: PLoS Genet. 2008 Mar 14;4(3):e1000036. doi: 10.1371/journal.pgen.1000036 (PMC2265530; doi:10.1371/journal.pgen.1000036)
Supplement: Table S11 — Gene list, lesion cluster 4 (0.05 MB XLS) [file pgen.1000036.s012.xls]

## Sheet: Table S11-Lesion cluster4
Table S11 - Gene list, lesion cluster 4
MGI	GeneSymbol	Gene name
MGI:102685	Cdc27	cell division cycle 27 homolog (S. cerevisiae)
MGI:102806	Acvr2a	activin receptor IIA
MGI:103014	Il15	interleukin 15
MGI:103075	Wee1	wee 1 homolog (S. pombe)
MGI:103226	Cox7c	cytochrome c oxidase, subunit VIIc
MGI:103268	Dnajc1	DnaJ (Hsp40) homolog, subfamily C, member 1
MGI:104627	Dst	dystonin
MGI:104631	Utrn	utrophin
MGI:104640	Rab17	RAB17, member RAS oncogene family
MGI:104661	Rora	RAR-related orphan receptor alpha
MGI:104735	Gt(ROSA)26Sor	gene trap ROSA 26, Philippe Soriano
MGI:104805	Snrpb2	U2 small nuclear ribonucleoprotein B
MGI:104850	Daf1	decay accelerating factor 1
MGI:105061	Clcn2	chloride channel 2
MGI:105084	Satb1	special AT-rich sequence binding protein 1
MGI:106334	D13Bwg1146e	DNA segment, Chr 13, Brigham & Women's Genetics 1146 expressed
MGI:106368	D11Bwg0517e	DNA segment, Chr 11, Brigham & Women's Genetics 0517 expressed
MGI:106402	Tmem30a	transmembrane protein 30A
MGI:106441	Zranb1	zinc finger, RAN-binding domain containing 1
MGI:106903	Gucy2c	guanylate cyclase 2c
MGI:106913	Abi2	abl-interactor 2
MGI:107181	Slc26a3	solute carrier family 26, member 3
MGI:107202	Atm	ataxia telangiectasia mutated homolog (human)
MGI:107654	Ifngr2	interferon gamma receptor 2
MGI:107926	Rock2	Rho-associated coiled-coil forming kinase 2
MGI:107927	Rock1	Rho-associated coiled-coil forming kinase 1
MGI:108054	Rit2	Ras-like without CAAX 2
MGI:108429	Edg2	endothelial differentiation, lysophosphatidic acid G-protein-coupled receptor, 2
MGI:108447	Anp32a	acidic (leucine-rich) nuclear phosphoprotein 32 family, member A
MGI:109278	Ogn	osteoglycin
MGI:109473	Usp34	ubiquitin specific peptidase 34
MGI:1096399	Sybl1	synaptobrevin like 1
MGI:1100496	Fmo3	flavin containing monooxygenase 3
MGI:1195263	Lims1	LIM and senescent cell antigen-like domains 1
MGI:1196332	Arhgap6	Rho GTPase activating protein 6
MGI:1197009	Birc2	baculoviral IAP repeat-containing 2
MGI:1201610	Tex9	testis expressed gene 9
MGI:1201787	Socs2	suppressor of cytokine signaling 2
MGI:1261911	D6Ertd588e	DNA segment, Chr 6, ERATO Doi 588, expressed
MGI:1270841	Cry1	cryptochrome 1 (photolyase-like)
MGI:1277205	D2Ertd612e	DNA segment, Chr 2, ERATO Doi 612, expressed
MGI:1289255	D10Ertd709e	DNA segment, Chr 10, ERATO Doi 709, expressed
MGI:1289261	D18Ertd693e	DNA segment, Chr 18, ERATO Doi 693, expressed
MGI:1289318	D11Ertd707e	DNA segment, Chr 11, ERATO Doi 707, expressed
MGI:1309999	Prkx	protein kinase, X-linked
MGI:1312922	Casp12	caspase 12
MGI:1313266	Alcam	activated leukocyte cell adhesion molecule
MGI:1313291	Vezf1	vascular endothelial zinc finger 1
MGI:1332234	Zfp148	zinc finger protein 148
MGI:1332637	Arhgap5	Rho GTPase activating protein 5
MGI:1335107	Pscd3	pleckstrin homology, Sec7 and coiled-coil domains 3
MGI:1336173	Prkaa2	protein kinase, AMP-activated, alpha 2 catalytic subunit
MGI:1336193	Car11	carbonic anhydrase 11
MGI:1341847	Hhip	Hedgehog-interacting protein
MGI:1341909	Ly96	lymphocyte antigen 96
MGI:1343085	Spop	speckle-type POZ protein
MGI:1344371	Nek3	NIMA (never in mitosis gene a)-related expressed kinase 3
MGI:1344412	Ldb3	LIM domain binding 3
MGI:1347064	Surb7	SRB7 (supressor of RNA polymerase B) homolog (S. cerevisiae)
MGI:1349399	Casp8ap2	caspase 8 associated protein 2
MGI:1349475	Ppp2r5c	protein phosphatase 2, regulatory subunit B (B56), gamma isoform
MGI:1349722	Pabpc1	poly A binding protein, cytoplasmic 1
MGI:1352760	Hdgfrp3	hepatoma-derived growth factor, related protein 3
MGI:1353423	Zfp292	zinc finger protein 292
MGI:1353450	Aldh1a1	aldehyde dehydrogenase family 1, subfamily A1
MGI:1353451	Aldh3a1	aldehyde dehydrogenase family 3, subfamily A1
MGI:1354702	Fbxl3	F-box and leucine-rich repeat protein 3
MGI:1859211	Irf6	interferon regulatory factor 6
MGI:1859650	Ramp2	receptor (calcitonin) activity modifying protein 2
MGI:1860489	Ptbp2	polypyrimidine tract binding protein 2
MGI:1860490	Attp	signaling molecule ATTP
MGI:1860512	Fnbp3	formin binding protein 3
MGI:1861453	Actl6a	actin-like 6A
MGI:1861774	Rbms1	RNA binding motif, single stranded interacting protein 1
MGI:1889383	Ap1s2	adaptor-related protein complex 1, sigma 2 subunit
MGI:1890563	Wasf1	WASP family 1
MGI:1913063	Myoz2	myozenin 2
MGI:1913125	Pias1	protein inhibitor of activated STAT 1
MGI:1913456	1110059E24Rik	RIKEN cDNA 1110059E24 gene
MGI:1913463	Crsp9	cofactor required for Sp1 transcriptional activation, subunit 9
MGI:1913475	1190005P17Rik	RIKEN cDNA 1190005P17 gene
MGI:1913489	1500011J06Rik	RIKEN cDNA 1500011J06 gene
MGI:1913675	Pcp4l1	Purkinje cell protein 4-like 1
MGI:1913755	Zmynd11	zinc finger, MYND domain containing 11
MGI:1913833	Exosc1	exosome component 1
MGI:1913910	5730555F13Rik	RIKEN cDNA 5730555F13 gene
MGI:1913945	Aspn	asporin
MGI:1913976	Nipbl	Nipped-B homolog (Drosophila)
MGI:1913994	4931428D14Rik	RIKEN cDNA 4931428D14 gene
MGI:1914125	1200016B10Rik	RIKEN cDNA 1200016B10 gene
MGI:1914171	Prpf38b	PRP38 pre-mRNA processing factor 38 (yeast) domain containing B
MGI:1914173	2610016F04Rik	RIKEN cDNA 2610016F04 gene
MGI:1914227	Cdca1	cell division cycle associated 1
MGI:1914305	2610042L04Rik	RIKEN cDNA 2610042L04 gene
MGI:1914357	Ankrd12	ankyrin repeat domain 12
MGI:1914393	Zfpn1a5	zinc finger protein, subfamily 1A, 5
MGI:1914472	Srfbp1	serum response factor binding protein 1
MGI:1914502	Cap2	CAP, adenylate cyclase-associated protein, 2 (yeast)
MGI:1914526	Thex1	three prime histone mRNA exonuclease 1
MGI:1914856	1110018M03Rik	RIKEN cDNA 1110018M03 gene
MGI:1914935	Dyx1c1	dyslexia susceptibility 1 candidate 1 homolog (human)
MGI:1915041	6530411M01Rik	RIKEN cDNA 6530411M01 gene
MGI:1915814	1110001M19Rik	RIKEN cDNA 1110001M19 gene
MGI:1916092	Tulp4	tubby like protein 4
MGI:1916111	1190002N15Rik	RIKEN cDNA 1190002N15 gene
MGI:1916133	1110064P04Rik	RIKEN cDNA 1110064P04 gene
MGI:1916457	Sfrs11	splicing factor, arginine/serine-rich 11
MGI:1916526	Tloc1	translocation protein 1
MGI:1916769	Rwdd2	RWD domain containing 2
MGI:1916776	Fmo2	flavin containing monooxygenase 2
MGI:1917042	Med6	mediator of RNA polymerase II transcription, subunit 6 homolog (yeast)
MGI:1917184	Rg9mtd3	RNA (guanine-9-) methyltransferase domain containing 3
MGI:1917206	2810422B04Rik	RIKEN cDNA 2810422B04 gene
MGI:1917329	Golph2	golgi phosphoprotein 2
MGI:1917511	2010110P09Rik	RIKEN cDNA 2010110P09 gene
MGI:1917580	Bclaf1	BCL2-associated transcription factor 1
MGI:1917747	Arhgap17	Rho GTPase activating protein 17
MGI:1917861	Fbxo33	F-box only protein 33
MGI:1918052	4631424J17Rik	RIKEN cDNA 4631424J17 gene
MGI:1918084	Spag9	sperm associated antigen 9
MGI:1918163	4921523L03Rik	RIKEN cDNA 4921523L03 gene
MGI:1918263	4933400F03Rik	RIKEN cDNA 4933400F03 gene
MGI:1918320	Mbip	MAP3K12 binding inhibitory protein 1
MGI:1918530	4933429H19Rik	RIKEN cDNA 4933429H19 gene
MGI:1918614	Jmjd1c	jumonji domain containing 1C
MGI:1918659	Fmnl2	formin-like 2
MGI:1918680	5430416B10Rik	RIKEN cDNA 5430416B10 gene
MGI:1918749	8430408E05Rik	RIKEN cDNA 8430408E05 gene
MGI:1918758	8430426H19Rik	RIKEN cDNA 8430426H19 gene
MGI:1918839	9130023D20Rik	RIKEN cDNA 9130023D20 gene
MGI:1918853	9130004J05Rik	RIKEN cDNA 9130004J05 gene
MGI:1919027	Ing3	inhibitor of growth family, member 3
MGI:1919085	Lancl2	LanC (bacterial lantibiotic synthetase component C)-like 2
MGI:1919227	Zdhhc13	zinc finger, DHHC domain containing 13
MGI:1919265	1600002O04Rik	RIKEN cDNA 1600002O04 gene
MGI:1919367	Mak3	Mak3 homolog (S. cerevisiae)
MGI:1919414	Rbmx2	RNA binding motif protein, X-linked 2
MGI:1919668	Thoc1	THO complex 1
MGI:1919675	2410042D21Rik	RIKEN cDNA 2410042D21 gene
MGI:1919765	Wdr43	WD repeat domain 43
MGI:1919769	Tmem55a	transmembrane protein 55A
MGI:1919803	2700046A07Rik	RIKEN cDNA 2700046A07 gene
MGI:1919804	Utp14a	UTP14, U3 small nucleolar ribonucleoprotein, homolog A (yeast)
MGI:1919855	Car10	carbonic anhydrase 10
MGI:1920060	2810455D13Rik	RIKEN cDNA 2810455D13 gene
MGI:1920099	2900022I03Rik	RIKEN cDNA 2900022I03 gene
MGI:1920213	2900056B14Rik	RIKEN cDNA 2900056B14 gene
MGI:1920261	2900060L22Rik	RIKEN cDNA 2900060L22 gene
MGI:1920271	2900057E15Rik	RIKEN cDNA 2900057E15 gene
MGI:1920384	3110023J12Rik	RIKEN cDNA 3110023J12 gene
MGI:1920402	Rdh14	retinol dehydrogenase 14 (all-trans and 9-cis)
MGI:1920451	3110073H01Rik	RIKEN cDNA 3110073H01 gene
MGI:1920524	Gpbp1	GC-rich promoter binding protein 1
MGI:1920892	1700124K17Rik	RIKEN cDNA 1700124K17 gene
MGI:1921283	Zfp329	zinc finger protein 329
MGI:1921460	2610507N02Rik	RIKEN cDNA 2610507N02 gene
MGI:1921605	Smchd1	SMC hinge domain containing 1
MGI:1921670	4933406P04Rik	RIKEN cDNA 4933406P04 gene
MGI:1921787	9030417F11Rik	RIKEN cDNA 9030417F11 gene
MGI:1921789	9030425L15Rik	RIKEN cDNA 9030425L15 gene
MGI:1921968	Snx16	sorting nexin 16
MGI:1922045	4930503L19Rik	RIKEN cDNA 4930503L19 gene
MGI:1922688	1700001E04Rik	RIKEN cDNA 1700001E04 gene
MGI:1923545	Atp11b	ATPase, Class VI, type 11B
MGI:1924001	Chd9	chromodomain helicase DNA binding protein 9
MGI:1924039	2410129H14Rik	RIKEN cDNA 2410129H14 gene
MGI:1924142	0610013E23Rik	RIKEN cDNA 0610013E23 gene
MGI:1924233	Scfd1	sec1 family domain containing 1
MGI:1924271	6330403M23Rik	RIKEN cDNA 6330403M23 gene
MGI:1924332	2900011L18Rik	RIKEN cDNA 2900011L18 gene
MGI:1924375	9230117N10Rik	RIKEN cDNA 9230117N10 gene
MGI:1924550	Raph1	Ras association (RalGDS/AF-6) and pleckstrin homology domains 1
MGI:1924798	8030487O14Rik	RIKEN cDNA 8030487O14 gene
MGI:1924954	Lcn9	lipocalin 9
MGI:1925100	B830007D08Rik	RIKEN cDNA B830007D08 gene
MGI:1925154	9230113A04Rik	RIKEN cDNA 9230113A04 gene
MGI:1925177	A430106J12Rik	RIKEN cDNA A430106J12 gene
MGI:1925451	4930546O09Rik	RIKEN cDNA 4930546O09 gene
MGI:1925503	Map4k5	mitogen-activated protein kinase kinase kinase kinase 5
MGI:1925584	Cdc2l6	cell division cycle 2-like 6 (CDK8-like)
MGI:1925642	Fnbp1l	formin binding protein 1-like
MGI:1925752	8430420C20Rik	RIKEN cDNA 8430420C20 gene
MGI:1925896	2210038L17Rik	RIKEN cDNA 2210038L17 gene
MGI:1925976	Zfp291	zinc finger protein 291
MGI:1926182	4930543C13Rik	RIKEN cDNA 4930543C13 gene
MGI:1926214	9430068D06Rik	RIKEN cDNA 9430068D06 gene
MGI:1927119	Ccnl2	cyclin L2
MGI:1927481	Prp15	proline-rich protein 15
MGI:1927489	Pdlim5	PDZ and LIM domain 5
MGI:1928396	Pdcd10	programmed cell death 10
MGI:1928953	Ccl24	chemokine (C-C motif) ligand 24
MGI:1929213	Zbtb20	zinc finger and BTB domain containing 20
MGI:1933131	Kcnip4	Kv channel interacting protein 4
MGI:1933172	Chrdl1	chordin-like 1
MGI:1933204	Rbm5	RNA binding motif protein 5
MGI:1935151	Klf7	Kruppel-like factor 7 (ubiquitous)
MGI:2135607	Sirt1	sirtuin 1 ((silent mating type information regulation 2, homolog) 1 (S. cerevisiae)
MGI:2135946	Cd163	CD163 antigen
MGI:2136348	Xlkd1	extra cellular link domain-containing 1
MGI:2138162	Stk17b	serine/threonine kinase 17b (apoptosis-inducing)
MGI:2138584	Tnrc15	trinucleotide repeat containing 15
MGI:2138683	D530037H12Rik	RIKEN cDNA D530037H12 gene
MGI:2139566	AA409016	expressed sequence AA409016
MGI:2139793	Cept1	choline/ethanolaminephosphotransferase 1
MGI:2139810	Slc35f1	solute carrier family 35, member F1
MGI:2141466	B630005N14Rik	RIKEN cDNA B630005N14 gene
MGI:2141794	Frmd4b	FERM domain containing 4B
MGI:2142116	Psip1	PC4 and SFRS1 interacting protein 1
MGI:2143267	Plscr4	phospholipid scramblase 4
MGI:2143702	Enpp3	ectonucleotide pyrophosphatase/phosphodiesterase 3
MGI:2143774	AV009015	expressed sequence AV009015
MGI:2143977	Mbtd1	mbt domain containing 1
MGI:2144185	AI464234	expressed sequence AI464234
MGI:2144287	AI846133	expressed sequence AI846133
MGI:2144529	Cnot6	CCR4-NOT transcription complex, subunit 6
MGI:2145079	C76872	expressed sequence C76872
MGI:2145276	AI648091	expressed sequence AI648091
MGI:2145507	B430203I24Rik	RIKEN cDNA B430203I24 gene
MGI:2145823	Kctd12	potassium channel tetramerisation domain containing 12
MGI:2147971	A830039N02Rik	RIKEN cDNA A830039N02 gene
MGI:2148086	T25628	expressed sequence T25628
MGI:2148705	Foxp2	forkhead box P2
MGI:2150150	Slc4a10	solute carrier family 4, sodium bicarbonate cotransporter-like, member 10
MGI:2150386	Tes3	testis derived transcript 3
MGI:2153470	Scgb3a2	secretoglobin, family 3A, member 2
MGI:2183260	Luc7l2	LUC7-like 2 (S. cerevisiae)
MGI:2384407	Myrip	myosin VIIA and Rab interacting protein
MGI:2384803	Tbc1d12	TBC1D12: TBC1 domain family, member 12
MGI:2385315	BC012278	cDNA sequence BC012278
MGI:2385323	BC031441	cDNA sequence BC031441
MGI:2441781	A130072N09Rik	RIKEN cDNA A130072N09 gene
MGI:2441851	B230214O09Rik	RIKEN cDNA B230214O09 gene
MGI:2441883	C130065N10Rik	RIKEN cDNA C130065N10 gene
MGI:2442413	Thoc2	THO complex 2
MGI:2442528	9030425P06Rik	RIKEN cDNA 9030425P06 gene
MGI:2442605	Plcxd3	phosphatidylinositol-specific phospholipase C, X domain containing 3
MGI:2442691	D130023J23Rik	RIKEN cDNA D130023J23 gene
MGI:2442802	A130074J08Rik	RIKEN cDNA A130074J08 gene
MGI:2442898	9630025H16Rik	RIKEN cDNA 9630025H16 gene
MGI:2443103	A130099P19Rik	RIKEN cDNA A130099P19 gene
MGI:2443157	Mib1	mindbomb homolog 1 (Drosophila)
MGI:2443344	Tmem16d	transmembrane protein 16D (eight membrane-spanning domains)
MGI:2443389	1110019B24Rik	RIKEN cDNA 1110019B24 gene
MGI:2443421	6720473M08Rik	RIKEN cDNA 6720473M08 gene
MGI:2443483	Pdzk4	PDZ domain containing 4
MGI:2443695	C630007B19Rik	RIKEN cDNA C630007B19 gene
MGI:2443773	4732486J07Rik	RIKEN cDNA 4732486J07 gene
MGI:2443807	Osbpl8	oxysterol binding protein-like 8
MGI:2443817	9630033C03Rik	RIKEN cDNA 9630033C03 gene
MGI:2443878	Slc4a7	solute carrier family 4, sodium bicarbonate cotransporter, member 7
MGI:2443885	C430003N24Rik	RIKEN cDNA C430003N24 gene
MGI:2443958	A330023F24Rik	RIKEN cDNA A330023F24 gene
MGI:2444151	Clec1a	C-type lectin domain family 1, member a
MGI:2444367	4832420A03Rik	RIKEN cDNA 4832420A03 gene
MGI:2444424	A430081F14Rik	RIKEN cDNA A430081F14 gene
MGI:2444780	5830444F18Rik	RIKEN cDNA 5830444F18 gene
MGI:2444993	Rsbn1	rosbin, round spermatid basic protein 1
MGI:2445173	Ppig	peptidyl-prolyl isomerase G (cyclophilin G)
MGI:2445175	Arhgap20	Rho GTPase activating protein 20
MGI:2445184	A630040H13Rik	RIKEN cDNA A630040H13 gene
MGI:2446240	BC030336	cDNA sequence BC030336
MGI:2449205	Nr1d2	nuclear receptor subfamily 1, group D, member 2
MGI:2655768	Vgll1	vestigial like 1 homolog (Drosophila)
MGI:2669037	Ever2	epidermodysplasia verruciformis 2
MGI:2676368	Dnajc13	DnaJ (Hsp40) homolog, subfamily C, member 13
MGI:2679294	AK129302	cDNA sequence AK129302
MGI:2683854	Kbtbd10	kelch repeat and BTB (POZ) domain containing 10
MGI:2684047	Oog3	oogenesin 3
MGI:2685992	A830080D01Rik	RIKEN cDNA A830080D01 gene
MGI:3041256	BC055107	cDNA sequence BC055107
MGI:3582925	Tes3-ps	testis derived transcript 3, pseudogene
MGI:88180	Bmp4	bone morphogenetic protein 4
MGI:88253	Car8	carbonic anhydrase 8
MGI:88590	Cyp1b1	cytochrome P450, family 1, subfamily b, polypeptide 1
MGI:892979	Chm	choroidermia
MGI:894670	Ldb2	LIM domain binding 2
MGI:94867	Dbx1	developing brain homeobox 1
MGI:95659	Gas5	growth arrest specific 5
MGI:95697	Gfap	glial fibrillary acidic protein
MGI:95776	Gnaq	guanine nucleotide binding protein, alpha q polypeptide
MGI:96440	Igfbp5	insulin-like growth factor binding protein 5
MGI:96824	Tlr4	toll-like receptor 4
MGI:96915	Maoa	monoamine oxidase A
MGI:97249	Myb	myeloblastosis oncogene
MGI:97281	Ncam1	neural cell adhesion molecule 1
MGI:97293	Nedd1	neural precursor cell expressed, developmentally down-regulated gene 1
MGI:97567	Pgr	progesterone receptor
MGI:97797	Ptgs1	prostaglandin-endoperoxide synthase 1
MGI:97850	Raly	hnRNP-associated with lethal yellow
MGI:97932	Xpr1	xenotropic and polytropic retrovirus receptor 1
MGI:98289	Sgne1	secretory granule neuroendocrine protein 1, 7B2 protein
MGI:98372	Sp1	trans-acting transcription factor 1
MGI:98423	Ssb	Sjogren syndrome antigen B
MGI:98480	Tal1	T-cell acute lymphocytic leukemia 1
MGI:98726	Tgfb2	transforming growth factor, beta 2
MGI:98728	Tgfbr1	transforming growth factor, beta receptor I
MGI:99211	Zfx	zinc finger protein X-linked
MGI:99400	Atp7a	ATPase, Cu++ transporting, alpha polypeptide
MGI:99683	Ptk6	PTK6 protein tyrosine kinase 6
