# Supplementary material for: Transcriptional Profiling Uncovers a Network of Cholesterol-Responsive Atherosclerosis Target Genes
Source: PLoS Genet. 2008 Mar 14;4(3):e1000036. doi: 10.1371/journal.pgen.1000036 (PMC2265530; doi:10.1371/journal.pgen.1000036)
Supplement: Table S12 — List of 37 cholesterol-responsive genes. (0.03 MB XLS) [file pgen.1000036.s013.xls]

## Sheet: Table S12
Table S12. Cholesterol responsive genes in the atherosclerosis wall of 30 weeks old mice
				Cholesterol levela
Gene symbol		Gene name	High (n=6)		Low (n=7)		Fold change		p-valueb
Aatk		apoptosis-associated tyrosine kinase	210 ± 22		42 ± 32		0.20		0.049
Agl		amylo-1,6-glucosidase, 4-alpha-glucanotransferase	193 ± 28		88 ± 31		0.45		0.050
Agpat3		1-acyl-sn-glycerol 3-phosphate acyltransferases	479 ± 132		135 ± 65		0.28		0.046
Aldh1a1		aldehyde dehydrogenase family 1, subfamily A1	240 ± 107		485 ± 110		2.02		0.026
Amy1		amylase 1, salivary	1804 ± 642		258 ± 187		0.14		0.0053
Aqp7		aquaporin 7	287 ± 68		44.49 ± 35		0.15		0.0072
Cd36		CD36 antigen	2193 ± 944		343 ± 222		0.16		0.0053
Dlat		dihydrolipoamide S-acetyltransferase	2576 ± 834		530 ± 356		0.21		0.040
Etfdh		electron transferring flavoprotein, dehydrogenase	4323 ± 2055		748 ± 479		0.17		0.048
Fmo2		flavin containing monooxygenase 2	343 ± 50		574 ± 160		1.67		< 0.0001
Fndc3b		fibronectin type III domain containing 3B	294 ± 41		330 ± 50		1.13		0.035
Gbe1		glucan (1,4-alpha-), branching enzyme 1	717 ± 353		108 ± 62		0.15		0.0061
Gpr81		G protein-coupled receptor 81	278 ± 167		36 ± 18		0.13		0.018
Gpr120		G protein-coupled receptor 120	530 ± 231		96 ± 64		0.18		0.023
Gprc5b		G protein-coupled receptor, family C, group 5, member B	548 ± 193		90 ± 53		0.16		0.00074
Gypc		gypc, glycophorin C	520 ± 137		188 ± 55		0.36		0.036
Hmgb3		high mobility group box 3	882 ± 304		186 ± 80		0.21		0.0077
Hsdl2		hydroxysteroid dehydrogenase like 2	1412 ± 627		253 ± 130		0.18		0.012
Immt		inner membrane protein, mitochondrial	663 ± 189		176 ± 98		0.27		0.046
Lrpprc		leucine-rich PPR-motif containing	501 ± 210		117 ± 48		0.23		0.012
Mccc2		methylcrotonoyl-Coenzyme A carboxylase 2 (beta)	205 ± 34		60 ± 40		0.29		0.038
Myl1		myosin, light polypeptide 1	248 ± 108		35 ± 24		0.14		0.0025
Pdhx		pyruvate dehydrogenase complex, component X	1147 ± 408		223 ± 157		0.19		0.041
Ppara		peroxisome proliferator activated receptor alpha	428 ± 177		55 ± 39		0.13		0.030
Prkar2b		protein kinase, cAMP dependent regulatory, type II beta	1819 ± 731		343 ± 222		0.15		0.040
Pvrl2		poliovirus receptor-related 2	220 ± 55		62 ± 23		0.28		0.0033
Slc16a1		solute carrier family 16 (monocarboxylic acid transporters), member 1	286 ± 129		55 ± 30		0.19		0.017
Sox6		SRY-box containing gene 6	174 ± 42		65 ± 18		0.38		0.0035
Stat1		signal transducer and activator of transcription 1	374 ± 154		115 ± 36		0.31		0.049
2210412D01Rik		RIKEN cDNA 2210412D01 gene	247 ± 84		81 ± 28		0.33		0.042
2310042G06Rik		RIKEN cDNA 2310042G06 gene	1284 ± 316		387 ± 142		0.30		0.037
2310079P10Rik		RIKEN cDNA 2310079P10 gene	370 ± 78		55 ± 30		0.14		0.0027
2610002J23Rik		RIKEN cDNA 2610002J23 gene	188 ± 51		292 ± 66		1.56		0.048
4933429D07Rik		RIKEN cDNA 4933429D07 gene	598 ± 247		68 ± 51		0.12		0.0017
AA408954		expressed sequence AA408954	2576 ± 834		530 ± 356		0.21		0.040
BC034068		cDNA sequence BC034068	1518 ± 595		172 ± 137		0.11		0.012
D0H4S114		DNA segment, human D4S114	269 ± 68		546 ± 199		2.03		0.037
D830041H16Rik		RIKEN cDNA D830041H16 gene	663 ± 189		176 ± 98		0.27		0.046
aValues are mean ± SD of signal intensity on Mouse Genome 430 2.0 GeneChips.
bProbability of differential expression using empiral Bayes statistics (see Methods).
In bold, indicate genes in Table 2
