# Supplementary material for: Transcriptional Profiling Uncovers a Network of Cholesterol-Responsive Atherosclerosis Target Genes
Source: PLoS Genet. 2008 Mar 14;4(3):e1000036. doi: 10.1371/journal.pgen.1000036 (PMC2265530; doi:10.1371/journal.pgen.1000036)
Supplement: Table S13 — GO analysis, lesion cluster 1 (0.21 MB XLS) [file pgen.1000036.s014.xls]

## Sheet: Table S13 - Lesion cluster1
Table S13 - GO analysis, lesion cluster 1
Gene Category	List Hits	Population Hits	Probability	Sidak	MGI Accessions
defense response	46	555	1.54268e-15	7.38e-13	MGI:101773; MGI:104556; MGI:105975; MGI:106912; MGI:108068; MGI:109563; MGI:1097153; MGI:1097680; MGI:1097689; MGI:1101055; MGI:1194924; MGI:1277211; MGI:1321404; MGI:1328316; MGI:1336885; MGI:1341295; MGI:1345275; MGI:1354694; MGI:1888514; MGI:1914139; MGI:1916833; MGI:1920534; MGI:1932682; MGI:2146430; MGI:2149010; MGI:88224; MGI:88228; MGI:88318; MGI:88322; MGI:88574; MGI:95494; MGI:95496; MGI…
response to biotic stimulus	46	610	5.30409e-14	2.52e-11	MGI:101773; MGI:104556; MGI:105975; MGI:106912; MGI:108068; MGI:109563; MGI:1097153; MGI:1097680; MGI:1097689; MGI:1101055; MGI:1194924; MGI:1277211; MGI:1321404; MGI:1328316; MGI:1336885; MGI:1341295; MGI:1345275; MGI:1354694; MGI:1888514; MGI:1914139; MGI:1916833; MGI:1920534; MGI:1932682; MGI:2146430; MGI:2149010; MGI:88224; MGI:88228; MGI:88318; MGI:88322; MGI:88574; MGI:95494; MGI:95496; MGI…
immune response	38	448	3.18012e-13	1.51e-10	MGI:104556; MGI:105975; MGI:108068; MGI:109563; MGI:1097153; MGI:1097680; MGI:1097689; MGI:1101055; MGI:1194924; MGI:1277211; MGI:1321404; MGI:1328316; MGI:1341295; MGI:1345275; MGI:1354694; MGI:1888514; MGI:1914139; MGI:1916833; MGI:1920534; MGI:1932682; MGI:2146430; MGI:2149010; MGI:88224; MGI:88228; MGI:88318; MGI:88574; MGI:95494; MGI:95496; MGI:96542; MGI:96547; MGI:96897; MGI:97284; MGI:975…
response to pest/pathogen/parasite	26	246	1.95403e-11	9.28e-09	MGI:105975; MGI:108068; MGI:1097680; MGI:1097689; MGI:1194924; MGI:1277211; MGI:1321404; MGI:1328316; MGI:1341295; MGI:1354694; MGI:1888514; MGI:2149010; MGI:88224; MGI:88228; MGI:88318; MGI:88574; MGI:95494; MGI:95496; MGI:96542; MGI:96897; MGI:97284; MGI:97545; MGI:97810; MGI:98223; MGI:98280; MGI:98389
response to external stimulus	52	939	1.53413e-10	7.29e-08	MGI:101773; MGI:104556; MGI:104629; MGI:105975; MGI:106912; MGI:108068; MGI:109563; MGI:1097153; MGI:1097680; MGI:1097689; MGI:1101055; MGI:1194924; MGI:1277211; MGI:1321404; MGI:1328316; MGI:1336885; MGI:1341295; MGI:1345275; MGI:1346029; MGI:1350928; MGI:1354694; MGI:1888514; MGI:1914139; MGI:1916833; MGI:1920534; MGI:1923757; MGI:1931054; MGI:1932682; MGI:2146430; MGI:2149010; MGI:88224; MGI:8…
cell communication	87	2351	3.79135e-08	1.8e-05	MGI:102702; MGI:104568; MGI:105094; MGI:106689; MGI:106912; MGI:107825; MGI:108031; MGI:109186; MGI:109563; MGI:1097153; MGI:1097680; MGI:1097689; MGI:1202390; MGI:1298389; MGI:1309472; MGI:1313278; MGI:1333797; MGI:1339759; MGI:1339760; MGI:1339975; MGI:1341295; MGI:1346349; MGI:1346871; MGI:1353576; MGI:1354694; MGI:1859631; MGI:1860485; MGI:1861231; MGI:1861431; MGI:1888514; MGI:1914707; MGI:1…
response to wounding	17	167	1.22432e-07	5.82e-05	MGI:108068; MGI:1097689; MGI:1194924; MGI:1277211; MGI:1321404; MGI:1341295; MGI:1888514; MGI:2149010; MGI:88318; MGI:88574; MGI:95494; MGI:95496; MGI:96542; MGI:97284; MGI:97810; MGI:98280; MGI:98389
inflammatory response	14	112	1.28788e-07	6.12e-05	MGI:108068; MGI:1097689; MGI:1194924; MGI:1321404; MGI:1341295; MGI:1888514; MGI:2149010; MGI:88318; MGI:88574; MGI:95494; MGI:95496; MGI:96542; MGI:98280; MGI:98389
innate immune response	14	117	2.23908e-07	0.000106	MGI:108068; MGI:1097689; MGI:1194924; MGI:1321404; MGI:1341295; MGI:1888514; MGI:2149010; MGI:88318; MGI:88574; MGI:95494; MGI:95496; MGI:96542; MGI:98280; MGI:98389
signal transduction	69	1819	8.5692e-07	0.000407	MGI:102702; MGI:104568; MGI:105094; MGI:106912; MGI:107825; MGI:108031; MGI:109186; MGI:109563; MGI:1097153; MGI:1097680; MGI:1097689; MGI:1298389; MGI:1309472; MGI:1313278; MGI:1333797; MGI:1339759; MGI:1339760; MGI:1339975; MGI:1341295; MGI:1346349; MGI:1346871; MGI:1353576; MGI:1354694; MGI:1859631; MGI:1860485; MGI:1861231; MGI:1888514; MGI:1914707; MGI:1915115; MGI:1927653; MGI:1929469; MGI:…
cell adhesion	28	476	1.45364e-06	0.00069	MGI:106689; MGI:106912; MGI:107825; MGI:1097153; MGI:1202390; MGI:1298389; MGI:1861231; MGI:1861431; MGI:1934765; MGI:2147677; MGI:2681107; MGI:88059; MGI:88322; MGI:88447; MGI:88452; MGI:88463; MGI:88469; MGI:96389; MGI:96392; MGI:96609; MGI:96778; MGI:96885; MGI:98280; MGI:98389; MGI:98737; MGI:98926; MGI:99440; MGI:99602
humoral immune response	9	66	1.16979e-05	0.00554	MGI:105975; MGI:1097680; MGI:1328316; MGI:1354694; MGI:2149010; MGI:88224; MGI:88228; MGI:96897; MGI:97545
response to stress	28	541	1.66484e-05	0.00788	MGI:104629; MGI:105975; MGI:108068; MGI:1097680; MGI:1097689; MGI:1194924; MGI:1277211; MGI:1321404; MGI:1328316; MGI:1341295; MGI:1346871; MGI:1354694; MGI:1888514; MGI:2149010; MGI:88224; MGI:88228; MGI:88318; MGI:88574; MGI:95494; MGI:95496; MGI:96542; MGI:96897; MGI:97284; MGI:97545; MGI:97810; MGI:98223; MGI:98280; MGI:98389
heterophilic cell adhesion	10	88	1.98673e-05	0.00939	MGI:106689; MGI:1298389; MGI:1861231; MGI:1861431; MGI:2681107; MGI:88322; MGI:96778; MGI:98280; MGI:99440; MGI:99602
cellular process	143	5223	3.92743e-05	0.0185	MGI:102702; MGI:103098; MGI:104556; MGI:104564; MGI:104568; MGI:105094; MGI:105975; MGI:106689; MGI:106912; MGI:107700; MGI:107704; MGI:107711; MGI:107813; MGI:107825; MGI:107941; MGI:108031; MGI:108046; MGI:108068; MGI:108069; MGI:109186; MGI:109563; MGI:109618; MGI:1097153; MGI:1097680; MGI:1097689; MGI:1197519; MGI:1202390; MGI:1277957; MGI:1298226; MGI:1298389; MGI:1306794; MGI:1309472; MGI:1…
cell-cell adhesion	13	178	0.000134021	0.0617	MGI:106689; MGI:107825; MGI:1298389; MGI:1861231; MGI:1861431; MGI:2681107; MGI:88322; MGI:96392; MGI:96778; MGI:98280; MGI:98926; MGI:99440; MGI:99602
humoral defense mechanism (sensu Vertebrata)	6	41	0.000235612	0.106	MGI:105975; MGI:1097680; MGI:2149010; MGI:88224; MGI:88228; MGI:97545
superoxide metabolism	4	17	0.000415164	0.179	MGI:1316658; MGI:1930252; MGI:88574; MGI:97284
lymphocyte proliferation	4	19	0.000653407	0.267	MGI:104556; MGI:109563; MGI:2149010; MGI:98389
cell activation	7	69	0.000720157	0.29	MGI:104556; MGI:109563; MGI:1341295; MGI:1354694; MGI:2146430; MGI:2149010; MGI:98389
immune cell activation	7	69	0.000720157	0.29	MGI:104556; MGI:109563; MGI:1341295; MGI:1354694; MGI:2146430; MGI:2149010; MGI:98389
complement activation	5	35	0.000887776	0.344	MGI:105975; MGI:1097680; MGI:88224; MGI:88228; MGI:97545
cell surface receptor linked signal transduction	34	919	0.00143999	0.496	MGI:102702; MGI:105094; MGI:106912; MGI:107825; MGI:108031; MGI:109563; MGI:1097680; MGI:1097689; MGI:1298389; MGI:1309472; MGI:1313278; MGI:1333797; MGI:1353576; MGI:1354694; MGI:1859631; MGI:1861231; MGI:1927653; MGI:1929469; MGI:2183450; MGI:2386853; MGI:2441843; MGI:88322; MGI:892032; MGI:95496; MGI:96389; MGI:96547; MGI:96551; MGI:96562; MGI:96609; MGI:96617; MGI:97810; MGI:97813; MGI:98507;…
response to chemical substance	10	148	0.00144435	0.497	MGI:109563; MGI:1097680; MGI:1350928; MGI:1888514; MGI:1923757; MGI:1931054; MGI:1932682; MGI:2149010; MGI:98263; MGI:98389
lymphocyte activation	6	62	0.0022054	0.65	MGI:104556; MGI:109563; MGI:1354694; MGI:2146430; MGI:2149010; MGI:98389
T-cell proliferation	3	13	0.00247207	0.691	MGI:109563; MGI:2149010; MGI:98389
phagocytosis	3	13	0.00247207	0.691	MGI:1345961; MGI:96617; MGI:99607
taxis	7	87	0.00280655	0.737	MGI:109563; MGI:1097680; MGI:1888514; MGI:1932682; MGI:2149010; MGI:98263; MGI:98389
chemotaxis	7	87	0.00280655	0.737	MGI:109563; MGI:1097680; MGI:1888514; MGI:1932682; MGI:2149010; MGI:98263; MGI:98389
T-cell activation	4	31	0.00432525	0.872	MGI:109563; MGI:2146430; MGI:2149010; MGI:98389
copper ion homeostasis	2	6	0.00667063	0.958	MGI:88059; MGI:88476
cellular defense response	5	58	0.00837185	0.982	MGI:1277211; MGI:2149010; MGI:97284; MGI:97810; MGI:98389
plasma membrane organization and biogenesis	2	7	0.00920558	0.988	MGI:2149010; MGI:893575
positive regulation of lymphocyte proliferation	2	9	0.0153349	0.999	MGI:104556; MGI:98389
integrin-mediated signaling pathway	4	45	0.0161795	1	MGI:107825; MGI:96389; MGI:96609; MGI:96617
complement activation\, alternative pathway	2	10	0.0188965	1	MGI:105975; MGI:97545
establishment of lymphocyte polarity	1	1	0.021754	1	MGI:2149010
establishment of T-cell polarity	1	1	0.021754	1	MGI:2149010
alpha-beta T-cell proliferation	1	1	0.021754	1	MGI:2149010
glycerol-3-phosphate transport	1	1	0.021754	1	MGI:1929693
phagosome formation	1	1	0.021754	1	MGI:1345961
glycerol transport	1	1	0.021754	1	MGI:1929693
perception of bacterial lipoprotein	1	1	0.021754	1	MGI:1341295
protein amino acid nitrosylation	1	1	0.021754	1	MGI:1916469
lymphocyte chemotaxis	1	1	0.021754	1	MGI:2149010
polyol transport	1	1	0.021754	1	MGI:1929693
perception of triacylated bacterial lipoprotein	1	1	0.021754	1	MGI:1341295
glycerophosphate shuttle	1	1	0.021754	1	MGI:1929693
tumor necrosis factor-alpha biosynthesis	1	1	0.021754	1	MGI:1341295
regulation of tumor necrosis factor-alpha biosynthesis	1	1	0.021754	1	MGI:1341295
alpha-beta T-cell activation	1	1	0.021754	1	MGI:2149010
positive regulation of RAC protein signal transduction	1	1	0.021754	1	MGI:2149010
negative thymic T-cell selection	1	1	0.021754	1	MGI:2149010
B-cell mediated immunity	1	1	0.021754	1	MGI:2149010
regulation of RAC protein signal transduction	1	1	0.021754	1	MGI:2149010
prostaglandin transport	1	1	0.021754	1	MGI:1346021
cytidine to uridine editing	1	1	0.021754	1	MGI:103298
formation of immunological synapse	1	1	0.021754	1	MGI:2149010
peptidyl-threonine phosphorylation	1	1	0.021754	1	MGI:1289156
positive regulation of tumor necrosis factor-alpha biosynthesis	1	1	0.021754	1	MGI:1341295
glycerol metabolism	2	11	0.0227684	1	MGI:1913819; MGI:1929693
oxygen and reactive oxygen species metabolism	4	51	0.0245484	1	MGI:1316658; MGI:1930252; MGI:88574; MGI:97284
immune cell chemotaxis	2	12	0.0269356	1	MGI:2149010; MGI:98389
regulation of lymphocyte proliferation	2	12	0.0269356	1	MGI:104556; MGI:98389
polyol metabolism	2	12	0.0269356	1	MGI:1913819; MGI:1929693
skeletal development	6	108	0.0302841	1	MGI:88447; MGI:88452; MGI:892032; MGI:96389; MGI:97370; MGI:98389
endocytosis	5	81	0.0314398	1	MGI:1345961; MGI:88059; MGI:96617; MGI:98257; MGI:99607
positive regulation of cell proliferation	4	57	0.035119	1	MGI:104556; MGI:1859631; MGI:1916833; MGI:98389
collagen catabolism	2	14	0.0360981	1	MGI:1340026; MGI:97010
membrane organization and biogenesis	2	15	0.0410657	1	MGI:2149010; MGI:893575
establishment of cell polarity	1	2	0.0430369	1	MGI:2149010
regulation of protein secretion	1	2	0.0430369	1	MGI:1277957
vitamin catabolism	1	2	0.0430369	1	MGI:97284
opsinization	1	2	0.0430369	1	MGI:96617
NADPH catabolism	1	2	0.0430369	1	MGI:97284
penetration of zona pellucida	1	2	0.0430369	1	MGI:98785
transmembrane receptor protein tyrosine kinase activation (dimerization)	1	2	0.0430369	1	MGI:1859631
base conversion/substitution editing	1	2	0.0430369	1	MGI:103298
lipid raft polarization	1	2	0.0430369	1	MGI:2149010
positive regulation of protein secretion	1	2	0.0430369	1	MGI:1277957
water-soluble vitamin catabolism	1	2	0.0430369	1	MGI:97284
positive thymic T-cell selection	1	2	0.0430369	1	MGI:2149010
positive regulation of B-cell proliferation	1	2	0.0430369	1	MGI:104556
amiloride transport	1	2	0.0430369	1	MGI:1923757
negative regulation of bone mineralization	1	2	0.0430369	1	MGI:98389
pyridine nucleotide catabolism	1	2	0.0430369	1	MGI:97284
peptidyl-serine phosphorylation	1	2	0.0430369	1	MGI:1289156
steroid metabolism	5	92	0.0499836	1	MGI:102896; MGI:104665; MGI:1333869; MGI:88584; MGI:99607
cell-mediated immune response	2	18	0.0573577	1	MGI:2149010; MGI:98389
triacylglycerol metabolism	2	18	0.0573577	1	MGI:1913819; MGI:1929693
cholesterol metabolism	3	41	0.0591663	1	MGI:104665; MGI:1333869; MGI:99607
transmembrane receptor protein tyrosine phosphatase signaling pathway	2	19	0.0632106	1	MGI:97810; MGI:97813
regulation of bone mineralization	1	3	0.0638588	1	MGI:98389
negative regulation of Wnt receptor signaling pathway	1	3	0.0638588	1	MGI:892032
phospholipid scrambling	1	3	0.0638588	1	MGI:893575
perception of pathogenic bacteria	1	3	0.0638588	1	MGI:1341295
regulation of phagocytosis	1	3	0.0638588	1	MGI:96617
regulation of B-cell proliferation	1	3	0.0638588	1	MGI:104556
negative regulation of ossification	1	3	0.0638588	1	MGI:98389
coenzyme catabolism	1	3	0.0638588	1	MGI:97284
positive regulation of phagocytosis	1	3	0.0638588	1	MGI:96617
thymic T-cell selection	1	3	0.0638588	1	MGI:2149010
negative regulation of bone remodeling	1	3	0.0638588	1	MGI:98389
acrosome reaction	1	3	0.0638588	1	MGI:98785
positive regulation of endocytosis	1	3	0.0638588	1	MGI:96617
G-protein coupled receptor protein signaling pathway	17	524	0.0645379	1	MGI:105094; MGI:106912; MGI:108031; MGI:109563; MGI:1097680; MGI:1097689; MGI:1309472; MGI:1313278; MGI:1333797; MGI:1353576; MGI:1354694; MGI:1927653; MGI:1929469; MGI:2183450; MGI:2386853; MGI:2441843; MGI:99474
lipid transport	3	43	0.0664001	1	MGI:107704; MGI:88054; MGI:99607
neutral lipid metabolism	2	20	0.0692553	1	MGI:1913819; MGI:1929693
acylglycerol metabolism	2	20	0.0692553	1	MGI:1913819; MGI:1929693
cell proliferation	23	764	0.0695815	1	MGI:104556; MGI:104564; MGI:105094; MGI:105975; MGI:108068; MGI:108069; MGI:109563; MGI:1313258; MGI:1345961; MGI:1346871; MGI:1859631; MGI:1859866; MGI:1891344; MGI:1916833; MGI:2149010; MGI:88342; MGI:96542; MGI:96647; MGI:96892; MGI:97759; MGI:98389; MGI:98507; MGI:98659
sterol metabolism	3	45	0.0740177	1	MGI:104665; MGI:1333869; MGI:99607
glycerolipid metabolism	2	21	0.0754806	1	MGI:1913819; MGI:1929693
glycerol ether metabolism	2	21	0.0754806	1	MGI:1913819; MGI:1929693
regulation of cytokine biosynthesis	2	22	0.081876	1	MGI:1341295; MGI:1914139
tetrahydrobiopterin biosynthesis	1	4	0.0842297	1	MGI:95675
fructose 6-phosphate metabolism	1	4	0.0842297	1	MGI:1338883
cholesterol transport	1	4	0.0842297	1	MGI:99607
mRNA editing	1	4	0.0842297	1	MGI:103298
tetrahydrobiopterin metabolism	1	4	0.0842297	1	MGI:95675
salivary gland morphogenesis	1	4	0.0842297	1	MGI:95523
sterol transport	1	4	0.0842297	1	MGI:99607
lipoprotein metabolism	2	24	0.0951362	1	MGI:103298; MGI:99607
transition metal ion homeostasis	2	24	0.0951362	1	MGI:88059; MGI:88476
regulation of cell proliferation	6	145	0.0965331	1	MGI:104556; MGI:1313258; MGI:1859631; MGI:1916833; MGI:98389; MGI:98507
B-cell activation	2	25	0.101982	1	MGI:104556; MGI:1354694
cellular defense response (sensu Vertebrata)	2	25	0.101982	1	MGI:2149010; MGI:98389
regulation of bone remodeling	1	5	0.104159	1	MGI:98389
regulation of myeloid blood cell differentiation	1	5	0.104159	1	MGI:98389
glycerol-3-phosphate metabolism	1	5	0.104159	1	MGI:1929693
mRNA modification	1	5	0.104159	1	MGI:103298
negative regulation of CDK activity	1	5	0.104159	1	MGI:104556
glycine metabolism	1	5	0.104159	1	MGI:1341155
perception of bacteria	1	5	0.104159	1	MGI:1341295
phagocytosis\, engulfment	1	5	0.104159	1	MGI:99607
regulation of ossification	1	5	0.104159	1	MGI:98389
melanocyte differentiation	1	5	0.104159	1	MGI:2177763
monocarboxylic acid transport	1	5	0.104159	1	MGI:1346021
RNA editing	1	5	0.104159	1	MGI:103298
collagen fibril organization	1	5	0.104159	1	MGI:88447
negative regulation of cytokine biosynthesis	1	5	0.104159	1	MGI:1914139
macrophage activation	1	5	0.104159	1	MGI:1341295
cytokine biosynthesis	2	26	0.108958	1	MGI:1341295; MGI:1914139
cytokine metabolism	2	26	0.108958	1	MGI:1341295; MGI:1914139
intracellular signaling cascade	20	692	0.117468	1	MGI:104568; MGI:105094; MGI:109186; MGI:1339975; MGI:1341295; MGI:1346349; MGI:1860485; MGI:1914707; MGI:2146430; MGI:2149010; MGI:2442295; MGI:2443882; MGI:2444227; MGI:2445172; MGI:96052; MGI:96628; MGI:96739; MGI:96756; MGI:96892; MGI:98662
fear response	1	6	0.123657	1	MGI:104629
positive regulation of interleukin-6 biosynthesis	1	6	0.123657	1	MGI:1341295
imprinting	1	6	0.123657	1	MGI:1261827
response to pathogenic bacteria	1	6	0.123657	1	MGI:1341295
behavioral fear response	1	6	0.123657	1	MGI:104629
coenzyme and prosthetic group catabolism	1	6	0.123657	1	MGI:97284
perception of biotic stimulus	1	6	0.123657	1	MGI:1341295
salivary gland development	1	6	0.123657	1	MGI:95523
T-cell selection	1	6	0.123657	1	MGI:2149010
copper ion transport	1	6	0.123657	1	MGI:88476
prostaglandin biosynthesis	1	6	0.123657	1	MGI:98497
perception of pest/pathogen/parasite	1	6	0.123657	1	MGI:1341295
positive regulation of T-cell proliferation	1	6	0.123657	1	MGI:98389
prostanoid biosynthesis	1	6	0.123657	1	MGI:98497
B-cell proliferation	1	7	0.142732	1	MGI:104556
autophosphorylation	1	7	0.142732	1	MGI:96892
interleukin-6 biosynthesis	1	7	0.142732	1	MGI:1341295
activation of NF-kappaB-inducing kinase	1	7	0.142732	1	MGI:1341295
regulation of interleukin-6 biosynthesis	1	7	0.142732	1	MGI:1341295
regulation of Wnt receptor signaling pathway	1	7	0.142732	1	MGI:892032
drug transport	1	7	0.142732	1	MGI:1923757
dendrite morphogenesis	1	7	0.142732	1	MGI:1339975
blood coagulation	3	62	0.152058	1	MGI:109325; MGI:1201374; MGI:98737
xenobiotic metabolism	2	33	0.160759	1	MGI:1350928; MGI:1931054
oligopeptide transport	1	8	0.161394	1	MGI:1929691
glutamine metabolism	1	8	0.161394	1	MGI:1338883
fructose metabolism	1	8	0.161394	1	MGI:1338883
negative regulation of protein kinase activity	1	8	0.161394	1	MGI:101937
establishment and/or maintenance of cell polarity	1	8	0.161394	1	MGI:2149010
RAC protein signal transduction	1	8	0.161394	1	MGI:2149010
perception of pain	1	8	0.161394	1	MGI:104629
cell wall catabolism	1	8	0.161394	1	MGI:96897
myelination	1	8	0.161394	1	MGI:95296
negative regulation of angiogenesis	1	8	0.161394	1	MGI:98737
response to xenobiotic stimulus	2	34	0.16849	1	MGI:1350928; MGI:1931054
alcohol metabolism	6	172	0.172301	1	MGI:104665; MGI:1333869; MGI:1338883; MGI:1913819; MGI:1929693; MGI:99607
hemostasis	3	66	0.173197	1	MGI:109325; MGI:1201374; MGI:98737
transition metal ion transport	2	35	0.176284	1	MGI:1345275; MGI:88476
DNA modification	2	35	0.176284	1	MGI:1261827; MGI:98659
prostaglandin metabolism	1	9	0.179651	1	MGI:98497
prostanoid metabolism	1	9	0.179651	1	MGI:98497
pteridine and derivative biosynthesis	1	9	0.179651	1	MGI:95675
nitric oxide metabolism	1	9	0.179651	1	MGI:1916469
nitric oxide biosynthesis	1	9	0.179651	1	MGI:1916469
sphingolipid biosynthesis	1	9	0.179651	1	MGI:1928380
negative regulation of biosynthesis	1	9	0.179651	1	MGI:1914139
regulation of peptidyl-tyrosine phosphorylation	1	9	0.179651	1	MGI:1859631
bone mineralization	1	9	0.179651	1	MGI:98389
regulation of T-cell proliferation	1	9	0.179651	1	MGI:98389
regulation of apoptosis	5	140	0.189483	1	MGI:107700; MGI:1298226; MGI:892014; MGI:98389; MGI:98507
embryogenesis and morphogenesis	3	69	0.189565	1	MGI:107749; MGI:892014; MGI:97759
regulation of cell cycle	9	294	0.19134	1	MGI:104556; MGI:104564; MGI:105094; MGI:108068; MGI:108069; MGI:1346871; MGI:96542; MGI:96647; MGI:96892
response to abiotic stimulus	11	376	0.196607	1	MGI:109563; MGI:1097680; MGI:1346029; MGI:1350928; MGI:1888514; MGI:1923757; MGI:1931054; MGI:1932682; MGI:2149010; MGI:98263; MGI:98389
receptor mediated endocytosis	1	10	0.197513	1	MGI:98257
peptide transport	1	10	0.197513	1	MGI:1929691
pteridine and derivative metabolism	1	10	0.197513	1	MGI:95675
regulation of protein kinase activity	1	10	0.197513	1	MGI:101937
cell cycle arrest	2	38	0.199975	1	MGI:104556; MGI:104564
Wnt receptor signaling pathway	3	71	0.200689	1	MGI:1313278; MGI:892032; MGI:98507
anti-apoptosis	3	72	0.206309	1	MGI:1298226; MGI:892014; MGI:98389
negative regulation of apoptosis	3	72	0.206309	1	MGI:1298226; MGI:892014; MGI:98389
cell death	10	341	0.209218	1	MGI:107700; MGI:107941; MGI:1197519; MGI:1298226; MGI:2151075; MGI:88059; MGI:892014; MGI:96897; MGI:98389; MGI:98507
aromatic compound biosynthesis	1	11	0.214987	1	MGI:95675
regulation of endocytosis	1	11	0.214987	1	MGI:96617
NADPH metabolism	1	11	0.214987	1	MGI:97284
response to drug	1	11	0.214987	1	MGI:1923757
nerve ensheathment	1	11	0.214987	1	MGI:95296
nerve maturation	1	11	0.214987	1	MGI:95296
regulation of biosynthesis	2	41	0.22401	1	MGI:1341295; MGI:1914139
negative regulation of cell cycle	2	41	0.22401	1	MGI:104556; MGI:105094
ossification	2	41	0.22401	1	MGI:96389; MGI:98389
death	10	347	0.224336	1	MGI:107700; MGI:107941; MGI:1197519; MGI:1298226; MGI:2151075; MGI:88059; MGI:892014; MGI:96897; MGI:98389; MGI:98507
neuropeptide signaling pathway	3	76	0.229124	1	MGI:105094; MGI:106912; MGI:2386853
regulation of angiogenesis	1	12	0.232083	1	MGI:98737
negative regulation of metabolism	1	12	0.232083	1	MGI:1914139
fluid transport	1	12	0.232083	1	MGI:103098
water transport	1	12	0.232083	1	MGI:103098
lipid metabolism	11	391	0.23212	1	MGI:102896; MGI:104665; MGI:1298206; MGI:1333869; MGI:1913819; MGI:1928380; MGI:1929693; MGI:88054; MGI:88584; MGI:98497; MGI:99607
phosphate metabolism	16	602	0.237672	1	MGI:101937; MGI:1289156; MGI:1298206; MGI:1339975; MGI:1346871; MGI:1859631; MGI:95523; MGI:96052; MGI:96628; MGI:96756; MGI:96892; MGI:97759; MGI:97805; MGI:97810; MGI:97813; MGI:98662
phosphorus metabolism	16	602	0.237672	1	MGI:101937; MGI:1289156; MGI:1298206; MGI:1339975; MGI:1346871; MGI:1859631; MGI:95523; MGI:96052; MGI:96628; MGI:96756; MGI:96892; MGI:97759; MGI:97805; MGI:97810; MGI:97813; MGI:98662
bone remodeling	2	44	0.248251	1	MGI:96389; MGI:98389
di-\, tri-valent inorganic cation homeostasis	2	44	0.248251	1	MGI:88059; MGI:88476
sex differentiation	1	13	0.248808	1	MGI:1930252
positive regulation of cytokine biosynthesis	1	13	0.248808	1	MGI:1341295
sulfate transport	1	13	0.248808	1	MGI:1346029
response to bacteria	1	13	0.248808	1	MGI:1341295
membrane fusion	1	14	0.26517	1	MGI:1921982
adenylate cyclase activation	1	14	0.26517	1	MGI:105094
nicotinamide metabolism	1	14	0.26517	1	MGI:97284
C21-steroid hormone biosynthesis	1	14	0.26517	1	MGI:88584
positive regulation of biosynthesis	1	14	0.26517	1	MGI:1341295
phosphorylation	13	490	0.269491	1	MGI:101937; MGI:1289156; MGI:1298206; MGI:1339975; MGI:1346871; MGI:1859631; MGI:95523; MGI:96052; MGI:96628; MGI:96756; MGI:96892; MGI:97759; MGI:98662
metal ion homeostasis	2	47	0.272572	1	MGI:88059; MGI:88476
C21-steroid hormone metabolism	1	15	0.281178	1	MGI:88584
peptidyl-tyrosine phosphorylation	1	15	0.281178	1	MGI:1859631
lung development	1	15	0.281178	1	MGI:103098
positive regulation of metabolism	1	15	0.281178	1	MGI:1341295
icosanoid biosynthesis	1	15	0.281178	1	MGI:98497
respiratory tube development	1	15	0.281178	1	MGI:103098
pyridine nucleotide metabolism	1	15	0.281178	1	MGI:97284
posttranslational membrane targeting	2	49	0.288778	1	MGI:88318; MGI:98926
regulation of cellular process	6	206	0.29194	1	MGI:104556; MGI:1313258; MGI:1859631; MGI:1916833; MGI:98389; MGI:98507
protein amino acid phosphorylation	12	458	0.294932	1	MGI:101937; MGI:1289156; MGI:1339975; MGI:1346871; MGI:1859631; MGI:95523; MGI:96052; MGI:96628; MGI:96756; MGI:96892; MGI:97759; MGI:98662
regulation of G-protein coupled receptor protein signaling pathway	1	16	0.296838	1	MGI:99474
protein secretion	1	16	0.296838	1	MGI:1277957
serine family amino acid metabolism	1	16	0.296838	1	MGI:1341155
regulation of biological process	6	209	0.303318	1	MGI:104556; MGI:1313258; MGI:1859631; MGI:1916833; MGI:98389; MGI:98507
mitosis	3	89	0.30573	1	MGI:108069; MGI:1345961; MGI:1859866
M phase of mitotic cell cycle	3	90	0.311704	1	MGI:108069; MGI:1345961; MGI:1859866
oxidoreduction coenzyme metabolism	1	17	0.312159	1	MGI:97284
peptidyl-tyrosine modification	1	17	0.312159	1	MGI:1859631
T-helper 1 type immune response	1	17	0.312159	1	MGI:98389
frizzled signaling pathway	1	17	0.312159	1	MGI:1313278
hormone biosynthesis	1	17	0.312159	1	MGI:88584
fertilization (sensu Animalia)	1	18	0.327147	1	MGI:98785
limb morphogenesis	1	18	0.327147	1	MGI:1344337
regulation of CDK activity	1	18	0.327147	1	MGI:104556
embryonic pattern specification	1	18	0.327147	1	MGI:1344337
cytolysis	1	18	0.327147	1	MGI:96897
vesicle-mediated transport	6	219	0.341767	1	MGI:1333879; MGI:1345961; MGI:88059; MGI:96617; MGI:98257; MGI:99607
lipoprotein biosynthesis	1	19	0.34181	1	MGI:99607
regulation of cell migration	1	19	0.34181	1	MGI:109563
G2/M transition of mitotic cell cycle	1	19	0.34181	1	MGI:104556
fertilization	1	19	0.34181	1	MGI:98785
circulation	2	56	0.345004	1	MGI:1861431; MGI:87963
iron ion transport	1	20	0.356155	1	MGI:1345275
protein-ER targeting	2	58	0.360831	1	MGI:88318; MGI:98926
protein-membrane targeting	2	58	0.360831	1	MGI:88318; MGI:98926
steroid biosynthesis	2	58	0.360831	1	MGI:104665; MGI:88584
glutamine family amino acid metabolism	1	21	0.370189	1	MGI:1338883
icosanoid metabolism	1	21	0.370189	1	MGI:98497
lymph gland development	1	21	0.370189	1	MGI:96562
extracellular structure organization and biogenesis	1	21	0.370189	1	MGI:88447
extracellular matrix organization and biogenesis	1	21	0.370189	1	MGI:88447
cell-matrix adhesion	2	60	0.376515	1	MGI:96609; MGI:98389
glycerophospholipid metabolism	1	22	0.383918	1	MGI:1298206
regulation of blood pressure	1	22	0.383918	1	MGI:87963
complement activation\, classical pathway	1	22	0.383918	1	MGI:88224
lipid biosynthesis	4	145	0.387885	1	MGI:104665; MGI:1928380; MGI:88584; MGI:98497
cation homeostasis	2	62	0.392039	1	MGI:88059; MGI:88476
protein amino acid dephosphorylation	3	104	0.395066	1	MGI:97805; MGI:97810; MGI:97813
apoptosis	8	320	0.395291	1	MGI:107700; MGI:1197519; MGI:1298226; MGI:2151075; MGI:88059; MGI:892014; MGI:98389; MGI:98507
organic anion transport	1	23	0.397349	1	MGI:1346021
acute-phase response	1	23	0.397349	1	MGI:98223
dephosphorylation	3	105	0.400949	1	MGI:97805; MGI:97810; MGI:97813
behavior	3	108	0.418499	1	MGI:104629; MGI:95296; MGI:97759
ion homeostasis	2	66	0.42255	1	MGI:88059; MGI:88476
cell ion homeostasis	2	66	0.42255	1	MGI:88059; MGI:88476
nucleoside phosphate metabolism	1	25	0.423344	1	MGI:109618
ATP biosynthesis	1	25	0.423344	1	MGI:109618
G-protein signaling\, adenylate cyclase activating pathway	1	25	0.423344	1	MGI:105094
programmed cell death	8	329	0.425254	1	MGI:107700; MGI:1197519; MGI:1298226; MGI:2151075; MGI:88059; MGI:892014; MGI:98389; MGI:98507
hydrogen transport	2	67	0.430056	1	MGI:109618; MGI:1924415
nitrogen metabolism	1	26	0.435919	1	MGI:1916469
rhythmic behavior	1	26	0.435919	1	MGI:95296
small GTPase mediated signal transduction	5	199	0.436454	1	MGI:1914707; MGI:2149010; MGI:2442295; MGI:2444227; MGI:2445172
membrane lipid metabolism	2	68	0.43751	1	MGI:1298206; MGI:1928380
proteolysis and peptidolysis	13	561	0.448182	1	MGI:105975; MGI:107341; MGI:107700; MGI:107825; MGI:109325; MGI:1340026; MGI:1341867; MGI:1355313; MGI:1914139; MGI:2442258; MGI:2442295; MGI:97005; MGI:97010
learning and/or memory	1	27	0.448221	1	MGI:97759
peptidyl-amino acid modification	1	27	0.448221	1	MGI:1859631
sphingolipid metabolism	1	27	0.448221	1	MGI:1928380
regulation of metabolism	2	71	0.459551	1	MGI:1341295; MGI:1914139
JNK cascade	1	28	0.460257	1	MGI:1339975
membrane lipid biosynthesis	1	28	0.460257	1	MGI:1928380
myeloid blood cell differentiation	1	28	0.460257	1	MGI:98389
neurotransmitter transport	1	28	0.460257	1	MGI:95627
NIK-I-kappaB/NF-kappaB cascade	1	28	0.460257	1	MGI:1341295
ATP metabolism	1	29	0.47203	1	MGI:109618
protein complex assembly	1	30	0.483549	1	MGI:2147677
protein catabolism	13	575	0.484236	1	MGI:105975; MGI:107341; MGI:107700; MGI:107825; MGI:109325; MGI:1340026; MGI:1341867; MGI:1355313; MGI:1914139; MGI:2442258; MGI:2442295; MGI:97005; MGI:97010
water-soluble vitamin metabolism	1	31	0.494817	1	MGI:97284
DNA alkylation	1	31	0.494817	1	MGI:1261827
energy reserve metabolism	1	31	0.494817	1	MGI:1338883
DNA methylation	1	31	0.494817	1	MGI:1261827
electron transport	8	352	0.500969	1	MGI:109186; MGI:1316658; MGI:1914121; MGI:1929693; MGI:88574; MGI:88584; MGI:88598; MGI:98497
hemopoiesis	2	79	0.51578	1	MGI:2149010; MGI:98389
hormone metabolism	1	33	0.516624	1	MGI:88584
macromolecule catabolism	13	588	0.51734	1	MGI:105975; MGI:107341; MGI:107700; MGI:107825; MGI:109325; MGI:1340026; MGI:1341867; MGI:1355313; MGI:1914139; MGI:2442258; MGI:2442295; MGI:97005; MGI:97010
nuclear division	3	126	0.519438	1	MGI:108069; MGI:1345961; MGI:1859866
microtubule-based process	3	127	0.524776	1	MGI:107813; MGI:2443016; MGI:96739
cell cycle	12	547	0.530827	1	MGI:104556; MGI:104564; MGI:105094; MGI:108068; MGI:108069; MGI:1345961; MGI:1346871; MGI:1859866; MGI:96542; MGI:96647; MGI:96892; MGI:98659
purine nucleoside triphosphate biosynthesis	1	35	0.537494	1	MGI:109618
regulation of cell differentiation	1	35	0.537494	1	MGI:98389
ribonucleoside triphosphate biosynthesis	1	35	0.537494	1	MGI:109618
purine ribonucleoside triphosphate biosynthesis	1	35	0.537494	1	MGI:109618
hearing	1	36	0.54759	1	MGI:1346029
nucleosome assembly	1	36	0.54759	1	MGI:2176207
G1/S transition of mitotic cell cycle	1	36	0.54759	1	MGI:104556
group transfer coenzyme metabolism	1	36	0.54759	1	MGI:109618
lymphocyte differentiation	1	36	0.54759	1	MGI:2149010
M phase	3	132	0.550966	1	MGI:108069; MGI:1345961; MGI:1859866
cytokinesis	2	86	0.561716	1	MGI:108069; MGI:1859866
nucleoside triphosphate biosynthesis	1	38	0.567128	1	MGI:109618
fatty acid biosynthesis	1	38	0.567128	1	MGI:98497
perception of sound	1	38	0.567128	1	MGI:1346029
cell homeostasis	2	88	0.574259	1	MGI:88059; MGI:88476
purine ribonucleoside triphosphate metabolism	1	39	0.57658	1	MGI:109618
ribonucleoside triphosphate metabolism	1	39	0.57658	1	MGI:109618
embryonic morphogenesis	1	39	0.57658	1	MGI:1344337
secretion	1	40	0.585826	1	MGI:1277957
G-protein signaling\, coupled to cAMP nucleotide second messenger	1	40	0.585826	1	MGI:105094
di-\, tri-valent inorganic cation transport	2	90	0.586539	1	MGI:1345275; MGI:88476
mitotic cell cycle	5	237	0.59084	1	MGI:104556; MGI:108069; MGI:1345961; MGI:1859866; MGI:98659
purine nucleoside triphosphate metabolism	1	41	0.594872	1	MGI:109618
phospholipid metabolism	1	41	0.594872	1	MGI:1298206
cell growth and/or maintenance	67	3136	0.596573	1	MGI:103098; MGI:104556; MGI:104564; MGI:105094; MGI:105975; MGI:107704; MGI:107711; MGI:107813; MGI:107941; MGI:108046; MGI:108068; MGI:108069; MGI:109563; MGI:109618; MGI:1277957; MGI:1306794; MGI:1313258; MGI:1333879; MGI:1338859; MGI:1338883; MGI:1345275; MGI:1345961; MGI:1346021; MGI:1346029; MGI:1346871; MGI:1859631; MGI:1859866; MGI:1891344; MGI:1914724; MGI:1916833; MGI:1918956; MGI:192375…
organelle organization and biogenesis	8	383	0.597653	1	MGI:107711; MGI:107813; MGI:1306794; MGI:2149010; MGI:2177763; MGI:2443016; MGI:893575; MGI:96739
purine ribonucleotide biosynthesis	1	42	0.603721	1	MGI:109618
vitamin metabolism	1	42	0.603721	1	MGI:97284
brain development	1	43	0.612377	1	MGI:109563
homeostasis	2	95	0.616091	1	MGI:88059; MGI:88476
nucleoside triphosphate metabolism	1	44	0.620845	1	MGI:109618
cAMP-mediated signaling	1	45	0.629129	1	MGI:105094
growth	1	45	0.629129	1	MGI:95686
catabolism	16	779	0.632729	1	MGI:105975; MGI:107341; MGI:107700; MGI:107825; MGI:109325; MGI:1340026; MGI:1341867; MGI:1355313; MGI:1914139; MGI:2442258; MGI:2442295; MGI:88054; MGI:96897; MGI:97005; MGI:97010; MGI:97284
ribonucleotide biosynthesis	1	46	0.637232	1	MGI:109618
purine nucleotide biosynthesis	1	46	0.637232	1	MGI:109618
organic acid biosynthesis	1	47	0.64516	1	MGI:98497
carboxylic acid biosynthesis	1	47	0.64516	1	MGI:98497
proton transport	1	48	0.652915	1	MGI:109618
transport	35	1694	0.660076	1	MGI:103098; MGI:107704; MGI:107813; MGI:108046; MGI:109618; MGI:1277957; MGI:1313258; MGI:1333879; MGI:1338859; MGI:1338883; MGI:1345275; MGI:1345961; MGI:1346021; MGI:1346029; MGI:1914724; MGI:1918956; MGI:1923757; MGI:1924415; MGI:1929691; MGI:1929693; MGI:2147731; MGI:2442295; MGI:2443847; MGI:2445172; MGI:88054; MGI:88059; MGI:88318; MGI:88476; MGI:88491; MGI:95627; MGI:96617; MGI:96757; MGI:…
purine ribonucleotide metabolism	1	49	0.660501	1	MGI:109618
carboxylic acid transport	1	49	0.660501	1	MGI:1346021
organic acid transport	1	49	0.660501	1	MGI:1346021
anion transport	2	104	0.665165	1	MGI:1346021; MGI:1346029
coenzyme metabolism	2	105	0.670296	1	MGI:109618; MGI:97284
perception of external stimulus	4	209	0.670975	1	MGI:104629; MGI:1341295; MGI:1346029; MGI:99474
lipid catabolism	1	51	0.675182	1	MGI:88054
spermatogenesis	2	107	0.680366	1	MGI:1261827; MGI:98785
male gamete generation	2	107	0.680366	1	MGI:1261827; MGI:98785
G-protein signaling\, coupled to cyclic nucleotide second messenger	1	52	0.682283	1	MGI:105094
protein modification	17	854	0.685978	1	MGI:101937; MGI:1289156; MGI:1339975; MGI:1346871; MGI:1859631; MGI:1914446; MGI:1916469; MGI:95523; MGI:96052; MGI:96628; MGI:96756; MGI:96892; MGI:97759; MGI:97805; MGI:97810; MGI:97813; MGI:98662
coenzyme biosynthesis	1	53	0.68923	1	MGI:109618
microtubule-based movement	1	53	0.68923	1	MGI:107813
regulation of gene expression\, epigenetic	1	53	0.68923	1	MGI:1261827
cytoskeleton organization and biogenesis	6	317	0.692485	1	MGI:107711; MGI:107813; MGI:1306794; MGI:2149010; MGI:2443016; MGI:96739
organogenesis	17	861	0.698869	1	MGI:103098; MGI:109563; MGI:1339975; MGI:1344337; MGI:1346029; MGI:2149010; MGI:88447; MGI:88452; MGI:892032; MGI:95296; MGI:95523; MGI:96389; MGI:96562; MGI:97370; MGI:97759; MGI:98389; MGI:98737
cytoskeleton-dependent intracellular transport	1	55	0.702674	1	MGI:107813
ribonucleotide metabolism	1	56	0.709177	1	MGI:109618
nucleotide metabolism	2	114	0.713654	1	MGI:109618; MGI:97370
angiogenesis	1	57	0.715539	1	MGI:98737
purine nucleotide metabolism	1	57	0.715539	1	MGI:109618
negative regulation of cell proliferation	1	58	0.721761	1	MGI:1313258
cyclic-nucleotide-mediated signaling	1	59	0.727849	1	MGI:105094
obsolete biological process	6	330	0.728776	1	MGI:107749; MGI:108069; MGI:1859866; MGI:1916348; MGI:892014; MGI:97759
carbohydrate biosynthesis	1	60	0.733804	1	MGI:1338883
protein targeting	4	228	0.735518	1	MGI:2443847; MGI:88318; MGI:98926; MGI:99607
chromatin assembly/disassembly	1	63	0.750901	1	MGI:2176207
enzyme linked receptor protein signaling pathway	3	179	0.751727	1	MGI:1859631; MGI:97810; MGI:97813
coenzyme and prosthetic group metabolism	2	123	0.75215	1	MGI:109618; MGI:97284
protein kinase cascade	2	124	0.756141	1	MGI:1339975; MGI:1341295
chromosome organization and biogenesis (sensu Eukarya)	2	126	0.763959	1	MGI:2176207; MGI:98785
coenzyme and prosthetic group biosynthesis	1	66	0.766905	1	MGI:109618
induction of apoptosis	1	67	0.772009	1	MGI:107700
positive regualtion of apoptosis	1	67	0.772009	1	MGI:107700
blood vessel development	1	67	0.772009	1	MGI:98737
regulation of programmed cell death	1	67	0.772009	1	MGI:107700
induction of programmed cell death	1	67	0.772009	1	MGI:107700
positive regulation of programmed cell death	1	67	0.772009	1	MGI:107700
potassium ion transport	2	129	0.775278	1	MGI:1277957; MGI:1313258
second-messenger-mediated signaling	1	69	0.781885	1	MGI:105094
secretory pathway	2	131	0.78256	1	MGI:88318; MGI:98926
nuclear organization and biogenesis	2	132	0.786123	1	MGI:2176207; MGI:98785
inorganic anion transport	1	70	0.786662	1	MGI:1346029
sensory perception	3	191	0.789679	1	MGI:104629; MGI:1346029; MGI:99474
histogenesis and organogenesis	1	74	0.804751	1	MGI:1916348
cytoplasm organization and biogenesis	8	468	0.804933	1	MGI:107711; MGI:107813; MGI:1306794; MGI:2149010; MGI:2177763; MGI:2443016; MGI:893575; MGI:96739
protein transport	8	470	0.80864	1	MGI:1333879; MGI:1914724; MGI:2442295; MGI:2443847; MGI:2445172; MGI:88318; MGI:98926; MGI:99607
energy pathways	2	139	0.80966	1	MGI:1338883; MGI:88574
gametogenesis	2	141	0.815949	1	MGI:1261827; MGI:98785
carbohydrate metabolism	5	313	0.816197	1	MGI:1338883; MGI:1340899; MGI:1916022; MGI:1928380; MGI:96897
cell growth	1	77	0.817309	1	MGI:107941
morphogenesis	17	939	0.820731	1	MGI:103098; MGI:109563; MGI:1339975; MGI:1344337; MGI:1346029; MGI:2149010; MGI:88447; MGI:88452; MGI:892032; MGI:95296; MGI:95523; MGI:96389; MGI:96562; MGI:97370; MGI:97759; MGI:98389; MGI:98737
ubiquitin cycle	1	78	0.821313	1	MGI:1914446
central nervous system development	1	79	0.82523	1	MGI:109563
nucleotide biosynthesis	1	80	0.829062	1	MGI:109618
aromatic compound metabolism	1	82	0.836476	1	MGI:95675
metal ion transport	4	268	0.8396	1	MGI:1277957; MGI:1313258; MGI:1345275; MGI:88476
monovalent inorganic cation transport	3	214	0.849019	1	MGI:109618; MGI:1277957; MGI:1313258
intracellular protein transport	7	441	0.850769	1	MGI:1333879; MGI:1914724; MGI:2443847; MGI:2445172; MGI:88318; MGI:98926; MGI:99607
neurogenesis	5	333	0.855402	1	MGI:109563; MGI:1339975; MGI:1344337; MGI:95296; MGI:98737
cell migration	1	89	0.859993	1	MGI:109563
sexual reproduction	2	158	0.862336	1	MGI:1261827; MGI:98785
ion transport	8	503	0.862363	1	MGI:109618; MGI:1277957; MGI:1313258; MGI:1338859; MGI:1345275; MGI:1346021; MGI:1346029; MGI:88476
hexose metabolism	1	91	0.866071	1	MGI:1338883
reproduction	2	160	0.86703	1	MGI:1261827; MGI:98785
RNA modification	1	93	0.871886	1	MGI:103298
monosaccharide metabolism	1	94	0.874699	1	MGI:1338883
embryonic development	1	94	0.874699	1	MGI:1344337
DNA replication	1	95	0.87745	1	MGI:98659
cell motility	3	228	0.877564	1	MGI:109563; MGI:1345961; MGI:98737
S phase of mitotic cell cycle	1	96	0.880141	1	MGI:98659
cation transport	5	351	0.884517	1	MGI:109618; MGI:1277957; MGI:1313258; MGI:1345275; MGI:88476
protein folding	1	100	0.890329	1	MGI:107537
transmembrane receptor protein tyrosine kinase signaling pathway	1	102	0.895095	1	MGI:1859631
fatty acid metabolism	1	102	0.895095	1	MGI:98497
pattern specification	1	105	0.901861	1	MGI:1344337
cell organization and biogenesis	10	646	0.903129	1	MGI:107711; MGI:107813; MGI:1306794; MGI:2149010; MGI:2176207; MGI:2177763; MGI:2443016; MGI:893575; MGI:96739; MGI:98785
cell differentiation	3	249	0.911461	1	MGI:2149010; MGI:2177763; MGI:98389
protein metabolism	38	2093	0.913789	1	MGI:101937; MGI:103298; MGI:105975; MGI:107341; MGI:107537; MGI:107700; MGI:107825; MGI:109325; MGI:1289156; MGI:1339975; MGI:1340026; MGI:1341295; MGI:1341867; MGI:1346871; MGI:1355313; MGI:1859631; MGI:1914139; MGI:1914446; MGI:1916469; MGI:2147677; MGI:2442258; MGI:2442295; MGI:2443847; MGI:88318; MGI:95523; MGI:96052; MGI:96628; MGI:96756; MGI:96892; MGI:97005; MGI:97010; MGI:97759; MGI:97805…
establishment and/or maintenance of chromatin architecture	1	111	0.914116	1	MGI:2176207
mRNA processing	1	112	0.916004	1	MGI:103298
amino acid metabolism	2	189	0.920459	1	MGI:1338883; MGI:1341155
intracellular transport	8	559	0.925316	1	MGI:107813; MGI:1333879; MGI:1914724; MGI:2443847; MGI:2445172; MGI:88318; MGI:98926; MGI:99607
energy derivation by oxidation of organic compounds	1	118	0.9265	1	MGI:1338883
DNA packaging	1	122	0.932761	1	MGI:2176207
biological_process unknown	13	849	0.934898	1	MGI:104808; MGI:105045; MGI:105046; MGI:1343098; MGI:1891463; MGI:1920534; MGI:1926479; MGI:1929512; MGI:1929691; MGI:1930923; MGI:1933163; MGI:2153249; MGI:2183535
mRNA metabolism	1	124	0.935689	1	MGI:103298
DNA replication and chromosome cycle	1	125	0.937106	1	MGI:98659
physiological process	169	8186	0.946024	1	MGI:101773; MGI:101937; MGI:102469; MGI:102896; MGI:103098; MGI:103298; MGI:104556; MGI:104564; MGI:104629; MGI:104665; MGI:105094; MGI:105975; MGI:106912; MGI:107341; MGI:107537; MGI:107700; MGI:107704; MGI:107711; MGI:107813; MGI:107825; MGI:107941; MGI:108046; MGI:108068; MGI:108069; MGI:109186; MGI:109325; MGI:109563; MGI:109618; MGI:1097153; MGI:1097680; MGI:1097689; MGI:1101055; MGI:1194924…
development	25	1516	0.951374	1	MGI:103098; MGI:109563; MGI:1261827; MGI:1313278; MGI:1328321; MGI:1339975; MGI:1344337; MGI:1346029; MGI:1930252; MGI:2149010; MGI:2177763; MGI:88447; MGI:88452; MGI:892014; MGI:892032; MGI:95296; MGI:95523; MGI:95686; MGI:96389; MGI:96562; MGI:97370; MGI:97759; MGI:98389; MGI:98737; MGI:98785
amino acid and derivative metabolism	2	228	0.961198	1	MGI:1338883; MGI:1341155
carboxylic acid metabolism	3	331	0.9772	1	MGI:1338883; MGI:1341155; MGI:98497
organic acid metabolism	3	332	0.977591	1	MGI:1338883; MGI:1341155; MGI:98497
amine metabolism	2	257	0.977605	1	MGI:1338883; MGI:1341155
macromolecule biosynthesis	9	729	0.980778	1	MGI:104665; MGI:109618; MGI:1338883; MGI:1341295; MGI:1914139; MGI:1928380; MGI:88584; MGI:98497; MGI:99607
perception of abiotic stimulus	1	184	0.983161	1	MGI:1346029
biosynthesis	11	866	0.984659	1	MGI:104665; MGI:109618; MGI:1338883; MGI:1341295; MGI:1914139; MGI:1916469; MGI:1928380; MGI:88584; MGI:95675; MGI:98497; MGI:99607
regulation of transcription from Pol II promoter	1	189	0.984946	1	MGI:96647
DNA metabolism	3	387	0.991537	1	MGI:1261827; MGI:2176207; MGI:98659
cell-cell signaling	1	273	0.997727	1	MGI:1888514
transcription from Pol II promoter	1	275	0.997828	1	MGI:96647
protein biosynthesis	3	463	0.997929	1	MGI:1341295; MGI:1914139; MGI:99607
RNA processing	1	291	0.998488	1	MGI:103298
RNA metabolism	1	309	0.998994	1	MGI:103298
regulation of transcription\, DNA-dependent	8	1368	1	1	MGI:102469; MGI:1261827; MGI:1350924; MGI:1917600; MGI:894680; MGI:95296; MGI:96647; MGI:98507
metabolism	80	5413	1	1	MGI:101937; MGI:102469; MGI:102896; MGI:103298; MGI:104665; MGI:105975; MGI:107341; MGI:107537; MGI:107700; MGI:107825; MGI:109186; MGI:109325; MGI:109618; MGI:1261827; MGI:1289156; MGI:1298206; MGI:1316658; MGI:1333869; MGI:1338859; MGI:1338883; MGI:1339975; MGI:1340026; MGI:1340899; MGI:1341155; MGI:1341295; MGI:1341867; MGI:1346871; MGI:1350924; MGI:1350928; MGI:1355313; MGI:1859631; MGI:19138…
regulation of transcription	8	1393	1	1	MGI:102469; MGI:1261827; MGI:1350924; MGI:1917600; MGI:894680; MGI:95296; MGI:96647; MGI:98507
transcription\, DNA-dependent	8	1413	1	1	MGI:102469; MGI:1261827; MGI:1350924; MGI:1917600; MGI:894680; MGI:95296; MGI:96647; MGI:98507
transcription	8	1473	1	1	MGI:102469; MGI:1261827; MGI:1350924; MGI:1917600; MGI:894680; MGI:95296; MGI:96647; MGI:98507
nucleobase\, nucleoside\, nucleotide and nucleic acid metabolism	13	2190	1	1	MGI:102469; MGI:103298; MGI:109618; MGI:1261827; MGI:1350924; MGI:1917600; MGI:2176207; MGI:894680; MGI:95296; MGI:96647; MGI:97370; MGI:98507; MGI:98659
