# Supplementary material for: Transcriptional Profiling Uncovers a Network of Cholesterol-Responsive Atherosclerosis Target Genes
Source: PLoS Genet. 2008 Mar 14;4(3):e1000036. doi: 10.1371/journal.pgen.1000036 (PMC2265530; doi:10.1371/journal.pgen.1000036)
Supplement: Table S14 — GO analysis, lesion cluster 2 (0.15 MB XLS) [file pgen.1000036.s015.xls]

## Sheet: Table S14 - Lesion cluster 2
Table S14 - GO analysis, lesion cluster 2
Gene Category	List Hits	Population Hits	Probability	Sidak	MGI Accessions
RNA processing	13	291	0.0056283	0.928	MGI:1099786; MGI:1330294; MGI:1858195; MGI:1891692; MGI:1891925; MGI:1914297; MGI:1919352; MGI:1921395; MGI:1923772; MGI:2177178; MGI:2445193; MGI:98285; MGI:98287
small GTPase mediated signal transduction	10	199	0.00662567	0.955	MGI:105068; MGI:106211; MGI:1330805; MGI:1344347; MGI:1914394; MGI:1919315; MGI:1921305; MGI:1927197; MGI:97537; MGI:97852
heart development	4	40	0.00807373	0.977	MGI:103296; MGI:1276116; MGI:1921305; MGI:1929915
RNA metabolism	13	309	0.00913347	0.986	MGI:1099786; MGI:1330294; MGI:1858195; MGI:1891692; MGI:1891925; MGI:1914297; MGI:1919352; MGI:1921395; MGI:1923772; MGI:2177178; MGI:2445193; MGI:98285; MGI:98287
protein metabolism	56	2093	0.0100088	0.991	MGI:101932; MGI:102944; MGI:104878; MGI:106603; MGI:109249; MGI:109583; MGI:1195256; MGI:1196337; MGI:1261423; MGI:1277117; MGI:1278340; MGI:1309481; MGI:1333804; MGI:1338938; MGI:1339639; MGI:1339951; MGI:1342294; MGI:1343094; MGI:1344347; MGI:1345186; MGI:1345622; MGI:1346087; MGI:1346858; MGI:1346869; MGI:1353460; MGI:1858730; MGI:1890508; MGI:1913277; MGI:1913368; MGI:1913493; MGI:1913634; MG…
protein amino acid acetylation	2	8	0.0102853	0.992	MGI:1343094; MGI:96013
memory	2	9	0.0130512	0.998	MGI:109442; MGI:98935
Rho protein signal transduction	3	25	0.0130943	0.998	MGI:106211; MGI:1344347; MGI:97537
RAS protein signal transduction	3	27	0.0161745	0.999	MGI:1914394; MGI:1921305; MGI:1927197
uronic acid metabolism	1	1	0.0199902	1	MGI:1306785
RNA interference	1	1	0.0199902	1	MGI:2177178
ribonucleoside triphosphate catabolism	1	1	0.0199902	1	MGI:102805
RNA interference\, production of guide RNAs	1	1	0.0199902	1	MGI:2177178
alpha-tubulin folding	1	1	0.0199902	1	MGI:1917680
RNA interference\, targeting of mRNA for destruction	1	1	0.0199902	1	MGI:2177178
superoxide release	1	1	0.0199902	1	MGI:1354184
UDP-glucose metabolism	1	1	0.0199902	1	MGI:1306785
glucuronate metabolism	1	1	0.0199902	1	MGI:1306785
purine ribonucleoside triphosphate catabolism	1	1	0.0199902	1	MGI:102805
glucuronate biosynthesis	1	1	0.0199902	1	MGI:1306785
UDP-glucuronate metabolism	1	1	0.0199902	1	MGI:1306785
stem cell maintenance	1	1	0.0199902	1	MGI:2177178
CMP-sialic acid transport	1	1	0.0199902	1	MGI:1345622
posttranscriptional gene silencing	1	1	0.0199902	1	MGI:2177178
UDP-glucuronate biosynthesis	1	1	0.0199902	1	MGI:1306785
ATP catabolism	1	1	0.0199902	1	MGI:102805
mRNA splice site selection	2	12	0.0230041	1	MGI:98285; MGI:98287
nucleobase\, nucleoside\, nucleotide and nucleic acid metabolism	56	2190	0.0240165	1	MGI:102805; MGI:103296; MGI:104811; MGI:105068; MGI:106207; MGI:106583; MGI:107157; MGI:109386; MGI:1096551; MGI:1098280; MGI:1099786; MGI:1196624; MGI:1197010; MGI:1201780; MGI:1276116; MGI:1306785; MGI:1330294; MGI:1338779; MGI:1343094; MGI:1858195; MGI:1860267; MGI:1890077; MGI:1890378; MGI:1891692; MGI:1891925; MGI:1913368; MGI:1913626; MGI:1914297; MGI:1914743; MGI:1915281; MGI:1917829; MGI:…
mRNA processing	6	112	0.0246897	1	MGI:1099786; MGI:1330294; MGI:1891692; MGI:1923772; MGI:98285; MGI:98287
metabolism	122	5413	0.0294292	1	MGI:101932; MGI:102805; MGI:102944; MGI:103296; MGI:104669; MGI:104811; MGI:104878; MGI:105068; MGI:105081; MGI:106207; MGI:106583; MGI:106603; MGI:107157; MGI:109249; MGI:109386; MGI:109490; MGI:109583; MGI:1096551; MGI:1098280; MGI:1099786; MGI:1195256; MGI:1196337; MGI:1196624; MGI:1197010; MGI:1201780; MGI:1261423; MGI:1276116; MGI:1277117; MGI:1278340; MGI:1306785; MGI:1309481; MGI:1330294; …
DNA packaging	6	122	0.0354983	1	MGI:1096551; MGI:1860267; MGI:1927347; MGI:96013; MGI:96113; MGI:99603
physiological process	174	8186	0.0365974	1	MGI:101769; MGI:101802; MGI:101932; MGI:102805; MGI:102944; MGI:103250; MGI:103266; MGI:103296; MGI:104669; MGI:104811; MGI:104878; MGI:104899; MGI:104913; MGI:105068; MGI:105081; MGI:106206; MGI:106207; MGI:106211; MGI:106583; MGI:106603; MGI:107157; MGI:107571; MGI:107708; MGI:108466; MGI:109155; MGI:109185; MGI:109249; MGI:109386; MGI:109490; MGI:109520; MGI:109533; MGI:1095733; MGI:109583; MG…
RNA splicing\, via transesterification reactions	4	63	0.0369896	1	MGI:1099786; MGI:1923772; MGI:98285; MGI:98287
RNA splicing\, via transesterification reactions with bulged adenosine as nucleophile	4	63	0.0369896	1	MGI:1099786; MGI:1923772; MGI:98285; MGI:98287
nuclear mRNA splicing\, via spliceosome	4	63	0.0369896	1	MGI:1099786; MGI:1923772; MGI:98285; MGI:98287
mRNA metabolism	6	124	0.0379741	1	MGI:1099786; MGI:1330294; MGI:1891692; MGI:1923772; MGI:98285; MGI:98287
regulation of RAS protein signal transduction	1	2	0.0395827	1	MGI:1921305
arginyl-tRNA aminoacylation	1	2	0.0395827	1	MGI:1914297
regulation of protein activity\, epigenetic	1	2	0.0395827	1	MGI:1859026
nucleosome disassembly	1	2	0.0395827	1	MGI:1927347
retrograde axon cargo transport	1	2	0.0395827	1	MGI:109520
pyrimidine nucleotide-sugar transport	1	2	0.0395827	1	MGI:1345622
I-kappaB phosphorylation	1	2	0.0395827	1	MGI:99484
perception of mechanical stimulus	1	2	0.0395827	1	MGI:1099818
response to mechanical stimulus	1	2	0.0395827	1	MGI:1099818
prenylated protein catabolism	1	2	0.0395827	1	MGI:1890508
regulation of programmed cell death	4	67	0.0447942	1	MGI:109583; MGI:1349457; MGI:1349658; MGI:1929938
induction of programmed cell death	4	67	0.0447942	1	MGI:109583; MGI:1349457; MGI:1349658; MGI:1929938
induction of apoptosis	4	67	0.0447942	1	MGI:109583; MGI:1349457; MGI:1349658; MGI:1929938
positive regualtion of apoptosis	4	67	0.0447942	1	MGI:109583; MGI:1349457; MGI:1349658; MGI:1929938
positive regulation of programmed cell death	4	67	0.0447942	1	MGI:109583; MGI:1349457; MGI:1349658; MGI:1929938
spliceosome assembly	2	18	0.0493219	1	MGI:98285; MGI:98287
protein folding	5	100	0.0498658	1	MGI:1333804; MGI:1342294; MGI:1353460; MGI:1914111; MGI:1931882
pathogenesis	3	42	0.0511249	1	MGI:1276539; MGI:1926209; MGI:95283
RNA splicing	4	71	0.0534504	1	MGI:1099786; MGI:1923772; MGI:98285; MGI:98287
apoptosis	11	320	0.0563579	1	MGI:101769; MGI:103266; MGI:109583; MGI:1261423; MGI:1339951; MGI:1349457; MGI:1349658; MGI:1890077; MGI:1914368; MGI:1914934; MGI:1929938
nucleoside triphosphate catabolism	1	3	0.0587854	1	MGI:102805
purine ribonucleoside diphosphate catabolism	1	3	0.0587854	1	MGI:102805
purine nucleoside diphosphate metabolism	1	3	0.0587854	1	MGI:102805
flagellum biogenesis	1	3	0.0587854	1	MGI:102944
purine salvage	1	3	0.0587854	1	MGI:96217
purine ribonucleoside diphosphate metabolism	1	3	0.0587854	1	MGI:102805
inositol phosphate-mediated signaling	1	3	0.0587854	1	MGI:1921305
internal protein amino acid acetylation	1	3	0.0587854	1	MGI:96013
purine nucleoside diphosphate catabolism	1	3	0.0587854	1	MGI:102805
purine nucleoside triphosphate catabolism	1	3	0.0587854	1	MGI:102805
flagellum axoneme biogenesis	1	3	0.0587854	1	MGI:102944
axoneme biogenesis	1	3	0.0587854	1	MGI:102944
flagellum organization and biogenesis	1	3	0.0587854	1	MGI:102944
sperm axoneme assembly	1	3	0.0587854	1	MGI:102944
diacylglycerol biosynthesis	1	3	0.0587854	1	MGI:1921305
ATP-dependent proteolysis	1	3	0.0587854	1	MGI:1913277
calcium ion homeostasis	2	20	0.0596863	1	MGI:1099818; MGI:1858179
regulation of apoptosis	6	140	0.0617384	1	MGI:109583; MGI:1349457; MGI:1349658; MGI:1890077; MGI:1914368; MGI:1929938
programmed cell death	11	329	0.065983	1	MGI:101769; MGI:103266; MGI:109583; MGI:1261423; MGI:1339951; MGI:1349457; MGI:1349658; MGI:1890077; MGI:1914368; MGI:1914934; MGI:1929938
bone resorption	1	4	0.077606	1	MGI:1354184
regulation of smooth muscle contraction	1	4	0.077606	1	MGI:1921305
IGF receptor signaling pathway	1	4	0.077606	1	MGI:96432
purine ribonucleotide catabolism	1	4	0.077606	1	MGI:102805
tubulin folding	1	4	0.077606	1	MGI:1917680
phospholipid catabolism	1	4	0.077606	1	MGI:1195256
diacylglycerol metabolism	1	4	0.077606	1	MGI:1921305
mRNA editing	1	4	0.077606	1	MGI:1330294
cell death	11	341	0.0803968	1	MGI:101769; MGI:103266; MGI:109583; MGI:1261423; MGI:1339951; MGI:1349457; MGI:1349658; MGI:1890077; MGI:1914368; MGI:1914934; MGI:1929938
protein biosynthesis	14	463	0.0804864	1	MGI:1278340; MGI:1339639; MGI:1913368; MGI:1913493; MGI:1913730; MGI:1914297; MGI:1914470; MGI:1915278; MGI:1921395; MGI:1929455; MGI:95301; MGI:95305; MGI:98073; MGI:99257
protein modification	23	854	0.086779	1	MGI:101932; MGI:104878; MGI:109583; MGI:1277117; MGI:1309481; MGI:1338938; MGI:1339639; MGI:1343094; MGI:1345622; MGI:1346858; MGI:1346869; MGI:1913493; MGI:1914378; MGI:1917378; MGI:1919352; MGI:1921305; MGI:1921395; MGI:1923927; MGI:2145637; MGI:96013; MGI:97297; MGI:99484; MGI:99513
death	11	347	0.0882918	1	MGI:101769; MGI:103266; MGI:109583; MGI:1261423; MGI:1339951; MGI:1349457; MGI:1349658; MGI:1890077; MGI:1914368; MGI:1914934; MGI:1929938
phototransduction	2	25	0.0883785	1	MGI:1914716; MGI:1916083
regulation of gene expression\, epigenetic	3	53	0.0892131	1	MGI:1859026; MGI:1914743; MGI:2177178
macromolecule biosynthesis	20	729	0.0920688	1	MGI:1201780; MGI:1278340; MGI:1306785; MGI:1339639; MGI:1913368; MGI:1913493; MGI:1913730; MGI:1914297; MGI:1914470; MGI:1915278; MGI:1921305; MGI:1921395; MGI:1926562; MGI:1929455; MGI:2156764; MGI:95301; MGI:95305; MGI:98073; MGI:98935; MGI:99257
glial cell differentiation	1	5	0.0960521	1	MGI:96432
axon cargo transport	1	5	0.0960521	1	MGI:109520
myo-inositol metabolism	1	5	0.0960521	1	MGI:1933158
RNA elongation	1	5	0.0960521	1	MGI:1196624
wound healing	1	5	0.0960521	1	MGI:97537
phosphoinositide-mediated signaling	1	5	0.0960521	1	MGI:1921305
neuroblast proliferation	1	5	0.0960521	1	MGI:109520
mRNA modification	1	5	0.0960521	1	MGI:1330294
RNA editing	1	5	0.0960521	1	MGI:1330294
transcription from Pol II promoter	9	275	0.10036	1	MGI:104811; MGI:1890077; MGI:1926209; MGI:1927347; MGI:1929915; MGI:99150; MGI:99458; MGI:99532; MGI:99851
learning and/or memory	2	27	0.100796	1	MGI:109442; MGI:98935
cell migration	4	89	0.102554	1	MGI:106206; MGI:109520; MGI:109583; MGI:97537
mitotic cell cycle	8	237	0.102825	1	MGI:104899; MGI:109583; MGI:1097706; MGI:1349658; MGI:1860267; MGI:1915281; MGI:1917207; MGI:1931882
purine nucleotide metabolism	3	57	0.105319	1	MGI:102805; MGI:1201780; MGI:96217
myeloid blood cell differentiation	2	28	0.107176	1	MGI:1929915; MGI:99851
ATP metabolism	2	29	0.113661	1	MGI:102805; MGI:1201780
cGMP metabolism	1	6	0.114131	1	MGI:1926562
nucleotide-sugar transport	1	6	0.114131	1	MGI:1345622
methionine metabolism	1	6	0.114131	1	MGI:109490
ribonucleoside diphosphate catabolism	1	6	0.114131	1	MGI:102805
cellular respiration	1	6	0.114131	1	MGI:103296
cGMP biosynthesis	1	6	0.114131	1	MGI:1926562
ribonucleoside diphosphate metabolism	1	6	0.114131	1	MGI:102805
acylglycerol biosynthesis	1	6	0.114131	1	MGI:1921305
spermine metabolism	1	6	0.114131	1	MGI:109490
purine nucleotide catabolism	1	6	0.114131	1	MGI:102805
ribosomal protein-nucleus import	1	6	0.114131	1	MGI:1929455
nucleoside diphosphate catabolism	1	6	0.114131	1	MGI:102805
neutral lipid biosynthesis	1	6	0.114131	1	MGI:1921305
peptide cross-linking	1	6	0.114131	1	MGI:1921395
microtubule nucleation	1	6	0.114131	1	MGI:1917680
gliogenesis	1	6	0.114131	1	MGI:96432
platelet activation	1	6	0.114131	1	MGI:102805
cell-matrix adhesion	3	60	0.11809	1	MGI:106419; MGI:109442; MGI:2443439
regulation of cellular process	7	206	0.119084	1	MGI:106206; MGI:109185; MGI:1349658; MGI:1890077; MGI:1921305; MGI:1931882; MGI:99603
protein complex assembly	2	30	0.120245	1	MGI:1858730; MGI:1930849
microtubule cytoskeleton organization and biogenesis	2	30	0.120245	1	MGI:1353623; MGI:1917680
regulation of biological process	7	209	0.125774	1	MGI:106206; MGI:109185; MGI:1349658; MGI:1890077; MGI:1921305; MGI:1931882; MGI:99603
blood coagulation	3	62	0.126909	1	MGI:101802; MGI:102805; MGI:1095733
cation homeostasis	3	62	0.126909	1	MGI:1099818; MGI:1858179; MGI:95283
cell proliferation	20	764	0.129515	1	MGI:103250; MGI:104878; MGI:104899; MGI:106206; MGI:106207; MGI:106211; MGI:109583; MGI:1097706; MGI:1099818; MGI:1339951; MGI:1346858; MGI:1349658; MGI:1353511; MGI:1860267; MGI:1890077; MGI:1914260; MGI:1915281; MGI:1917207; MGI:1931882; MGI:99603
chromatin assembly/disassembly	3	63	0.131405	1	MGI:1860267; MGI:1927347; MGI:99603
G1 phase of mitotic cell cycle	1	7	0.13185	1	MGI:1931882
zinc ion transport	1	7	0.13185	1	MGI:1345282
ribonucleotide catabolism	1	7	0.13185	1	MGI:102805
glycerolipid biosynthesis	1	7	0.13185	1	MGI:1921305
mitochondrial translocation	1	7	0.13185	1	MGI:106295
muscle development	4	99	0.136348	1	MGI:1276116; MGI:1346523; MGI:99458; MGI:99532
hemostasis	3	66	0.145219	1	MGI:101802; MGI:102805; MGI:1095733
cell ion homeostasis	3	66	0.145219	1	MGI:1099818; MGI:1858179; MGI:95283
ion homeostasis	3	66	0.145219	1	MGI:1099818; MGI:1858179; MGI:95283
FGF receptor signaling pathway	1	8	0.149217	1	MGI:1927197
cotranslational membrane targeting	1	8	0.149217	1	MGI:1913634
viral life cycle	1	8	0.149217	1	MGI:1926209
membrane lipid catabolism	1	8	0.149217	1	MGI:1195256
protein amino acid dephosphorylation	4	104	0.154737	1	MGI:109583; MGI:1277117; MGI:1919352; MGI:2145637
dephosphorylation	4	105	0.158523	1	MGI:109583; MGI:1277117; MGI:1919352; MGI:2145637
G1/S transition of mitotic cell cycle	2	36	0.161461	1	MGI:109583; MGI:1349658
nucleosome assembly	2	36	0.161461	1	MGI:1860267; MGI:99603
regulation of cell proliferation	5	145	0.164867	1	MGI:106206; MGI:1349658; MGI:1890077; MGI:1931882; MGI:99603
formation of primary germ layer	1	9	0.166237	1	MGI:104878
calcium-mediated signaling	1	9	0.166237	1	MGI:1921305
mesoderm formation	1	9	0.166237	1	MGI:104878
nitric oxide metabolism	1	9	0.166237	1	MGI:96113
nitric oxide biosynthesis	1	9	0.166237	1	MGI:96113
nucleoside diphosphate metabolism	1	9	0.166237	1	MGI:102805
energy coupled proton transport\, against the electrochemical gradient	1	9	0.166237	1	MGI:1201780
regulation of metabolism	3	71	0.169225	1	MGI:106603; MGI:1913368; MGI:1915442
cell cycle arrest	2	38	0.175718	1	MGI:1099818; MGI:1349658
regulation of transcription from Pol II promoter	6	189	0.177686	1	MGI:104811; MGI:1890077; MGI:1926209; MGI:1927347; MGI:99150; MGI:99851
establishment and/or maintenance of chromatin architecture	4	111	0.181927	1	MGI:1096551; MGI:1860267; MGI:1927347; MGI:99603
nucleotide-sugar metabolism	1	10	0.182919	1	MGI:1306785
protein-nucleus import\, docking	1	10	0.182919	1	MGI:1339951
glycosaminoglycan biosynthesis	1	10	0.182919	1	MGI:1306785
regulation of protein kinase activity	1	10	0.182919	1	MGI:1921305
aspartate family amino acid metabolism	1	10	0.182919	1	MGI:109490
aminoglycan biosynthesis	1	10	0.182919	1	MGI:1306785
ribonucleoside triphosphate metabolism	2	39	0.182919	1	MGI:102805; MGI:1201780
purine ribonucleoside triphosphate metabolism	2	39	0.182919	1	MGI:102805; MGI:1201780
regulation of translation	2	39	0.182919	1	MGI:1913368; MGI:99257
regulation of transcription\, DNA-dependent	32	1368	0.192477	1	MGI:103296; MGI:104811; MGI:105068; MGI:106207; MGI:106583; MGI:107157; MGI:109386; MGI:1098280; MGI:1196624; MGI:1276116; MGI:1330294; MGI:1338779; MGI:1343094; MGI:1890077; MGI:1890378; MGI:1891692; MGI:1913368; MGI:1913626; MGI:1924536; MGI:1926209; MGI:1927347; MGI:1929915; MGI:2183158; MGI:2443713; MGI:2444737; MGI:894659; MGI:98287; MGI:99150; MGI:99445; MGI:99458; MGI:99532; MGI:99851
nucleotide metabolism	4	114	0.194038	1	MGI:102805; MGI:1201780; MGI:1926562; MGI:96217
purine nucleoside triphosphate metabolism	2	41	0.197446	1	MGI:102805; MGI:1201780
MAPKKK cascade	2	41	0.197446	1	MGI:1346869; MGI:1921305
phospholipid metabolism	2	41	0.197446	1	MGI:1195256; MGI:1914702
induction of apoptosis by intracellular signals	1	11	0.199269	1	MGI:1349658
regulation of endocytosis	1	11	0.199269	1	MGI:1344347
response to drug	1	11	0.199269	1	MGI:1345186
ubiquitin cycle	3	78	0.204551	1	MGI:1309481; MGI:1914378; MGI:97297
protein-nucleus import	2	42	0.204762	1	MGI:1339951; MGI:1929455
cell cycle	14	547	0.205425	1	MGI:103250; MGI:104899; MGI:106207; MGI:109583; MGI:1097706; MGI:1099818; MGI:1346858; MGI:1349658; MGI:1353511; MGI:1860267; MGI:1914260; MGI:1915281; MGI:1917207; MGI:1931882
biosynthesis	21	866	0.205701	1	MGI:1201780; MGI:1278340; MGI:1306785; MGI:1339639; MGI:1913368; MGI:1913493; MGI:1913730; MGI:1914297; MGI:1914470; MGI:1915278; MGI:1921305; MGI:1921395; MGI:1926562; MGI:1929455; MGI:2156764; MGI:95301; MGI:95305; MGI:96113; MGI:98073; MGI:98935; MGI:99257
central nervous system development	3	79	0.209733	1	MGI:109583; MGI:1355333; MGI:1929915
embryonic development (sensu Animalia)	2	43	0.212107	1	MGI:104878; MGI:1929915
lipid transport	2	43	0.212107	1	MGI:2156764; MGI:98935
carbohydrate transport	2	43	0.212107	1	MGI:1345622; MGI:95283
cell projection organization and biogenesis	1	12	0.215293	1	MGI:102944
activation of MAPK	1	12	0.215293	1	MGI:1921305
transcription initiation from Pol II promoter	1	12	0.215293	1	MGI:1929915
cell projection biogenesis	1	12	0.215293	1	MGI:102944
di-\, tri-valent inorganic cation homeostasis	2	44	0.219478	1	MGI:1099818; MGI:1858179
nucleoside triphosphate metabolism	2	44	0.219478	1	MGI:102805; MGI:1201780
bone remodeling	2	44	0.219478	1	MGI:1354184; MGI:99851
endocytosis	3	81	0.220183	1	MGI:107571; MGI:1344347; MGI:98935
regulation of transcription	32	1393	0.222682	1	MGI:103296; MGI:104811; MGI:105068; MGI:106207; MGI:106583; MGI:107157; MGI:109386; MGI:1098280; MGI:1196624; MGI:1276116; MGI:1330294; MGI:1338779; MGI:1343094; MGI:1890077; MGI:1890378; MGI:1891692; MGI:1913368; MGI:1913626; MGI:1924536; MGI:1926209; MGI:1927347; MGI:1929915; MGI:2183158; MGI:2443713; MGI:2444737; MGI:894659; MGI:98287; MGI:99150; MGI:99445; MGI:99458; MGI:99532; MGI:99851
neurogenesis	9	333	0.222872	1	MGI:106206; MGI:109520; MGI:109583; MGI:1355333; MGI:1917680; MGI:1929915; MGI:96432; MGI:98935; MGI:99458
respiratory gaseous exchange	1	13	0.230998	1	MGI:95283
cytosolic calcium ion concentration elevation	1	13	0.230998	1	MGI:1921305
determination of left/right symmetry	1	13	0.230998	1	MGI:1099818
polyamine metabolism	1	13	0.230998	1	MGI:109490
determination of bilateral symmetry	1	13	0.230998	1	MGI:1099818
regulation of pH	1	13	0.230998	1	MGI:95283
glucose transport	1	13	0.230998	1	MGI:95283
aminoglycan metabolism	1	13	0.230998	1	MGI:1306785
regulation of proteolysis and peptidolysis	1	13	0.230998	1	MGI:106603
glycosaminoglycan metabolism	1	13	0.230998	1	MGI:1306785
determination of symmetry	1	13	0.230998	1	MGI:1099818
protein kinase cascade	4	124	0.23605	1	MGI:1099818; MGI:1346869; MGI:1921305; MGI:99484
metal ion homeostasis	2	47	0.241705	1	MGI:1099818; MGI:1858179
translational initiation	2	47	0.241705	1	MGI:95305; MGI:99257
chromosome organization and biogenesis (sensu Eukarya)	4	126	0.244708	1	MGI:1096551; MGI:1860267; MGI:1927347; MGI:99603
nuclear division	4	126	0.244708	1	MGI:104899; MGI:1097706; MGI:1914260; MGI:1917207
translation	5	168	0.245872	1	MGI:1913368; MGI:1914297; MGI:1921395; MGI:95305; MGI:99257
hexose transport	1	14	0.24639	1	MGI:95283
insulin receptor signaling pathway	1	14	0.24639	1	MGI:1890077
smooth muscle contraction	1	14	0.24639	1	MGI:1921305
O-linked glycosylation	1	14	0.24639	1	MGI:1339639
gene silencing	1	14	0.24639	1	MGI:2177178
nucleoside metabolism	1	14	0.24639	1	MGI:96217
monosaccharide transport	1	14	0.24639	1	MGI:95283
DNA metabolism	10	387	0.246672	1	MGI:1096551; MGI:1197010; MGI:1860267; MGI:1914743; MGI:1915281; MGI:1917829; MGI:1927347; MGI:96013; MGI:96113; MGI:99603
cytokinesis	3	86	0.246735	1	MGI:106211; MGI:1097706; MGI:1917207
transcription\, DNA-dependent	32	1413	0.248429	1	MGI:103296; MGI:104811; MGI:105068; MGI:106207; MGI:106583; MGI:107157; MGI:109386; MGI:1098280; MGI:1196624; MGI:1276116; MGI:1330294; MGI:1338779; MGI:1343094; MGI:1890077; MGI:1890378; MGI:1891692; MGI:1913368; MGI:1913626; MGI:1924536; MGI:1926209; MGI:1927347; MGI:1929915; MGI:2183158; MGI:2443713; MGI:2444737; MGI:894659; MGI:98287; MGI:99150; MGI:99445; MGI:99458; MGI:99532; MGI:99851
microtubule-based process	4	127	0.249064	1	MGI:109520; MGI:1353623; MGI:1914398; MGI:1917680
purine ribonucleotide metabolism	2	49	0.256581	1	MGI:102805; MGI:1201780
cell homeostasis	3	88	0.257496	1	MGI:1099818; MGI:1858179; MGI:95283
hydrogen ion homeostasis	1	15	0.261475	1	MGI:95283
respiratory tube development	1	15	0.261475	1	MGI:1276116
nucleotide catabolism	1	15	0.261475	1	MGI:102805
secondary metabolism	1	15	0.261475	1	MGI:109490
spermatid development	1	15	0.261475	1	MGI:102944
response to toxin	1	15	0.261475	1	MGI:1345186
membrane organization and biogenesis	1	15	0.261475	1	MGI:1346523
lung development	1	15	0.261475	1	MGI:1276116
mitosis	3	89	0.262901	1	MGI:104899; MGI:1097706; MGI:1917207
M phase of mitotic cell cycle	3	90	0.26832	1	MGI:104899; MGI:1097706; MGI:1917207
M phase	4	132	0.271081	1	MGI:104899; MGI:1097706; MGI:1914260; MGI:1917207
nuclear organization and biogenesis	4	132	0.271081	1	MGI:1096551; MGI:1860267; MGI:1927347; MGI:99603
regulation of protein biosynthesis	1	16	0.27626	1	MGI:1913368
embryonic development (sensu Mammalia)	1	16	0.27626	1	MGI:1929915
regulation of G-protein coupled receptor protein signaling pathway	1	16	0.27626	1	MGI:1921305
RNA modification	3	93	0.284651	1	MGI:1330294; MGI:1914297; MGI:1921395
microtubule-based movement	2	53	0.286358	1	MGI:109520; MGI:1914398
superoxide metabolism	1	17	0.290751	1	MGI:1354184
JAK-STAT cascade	1	17	0.290751	1	MGI:1099818
monovalent inorganic cation homeostasis	1	17	0.290751	1	MGI:95283
homeostasis	3	95	0.295586	1	MGI:1099818; MGI:1858179; MGI:95283
regulation of cell growth	2	55	0.30121	1	MGI:109185; MGI:1921305
cytoskeleton-dependent intracellular transport	2	55	0.30121	1	MGI:109520; MGI:1914398
cyclic nucleotide biosynthesis	1	18	0.304952	1	MGI:1926562
cytolysis	1	18	0.304952	1	MGI:103266
regulation of CDK activity	1	18	0.304952	1	MGI:109583
protein targeting	6	228	0.305272	1	MGI:1196337; MGI:1339951; MGI:1344347; MGI:1346087; MGI:1913634; MGI:1929455
cell motility	6	228	0.305272	1	MGI:106206; MGI:109520; MGI:109583; MGI:1921305; MGI:88250; MGI:97537
ribonucleotide metabolism	2	56	0.308619	1	MGI:102805; MGI:1201780
intracellular signaling cascade	16	692	0.308875	1	MGI:105068; MGI:106211; MGI:1099818; MGI:1330805; MGI:1344347; MGI:1346869; MGI:1914394; MGI:1916476; MGI:1919315; MGI:1921305; MGI:1926139; MGI:1926562; MGI:1927197; MGI:97537; MGI:97852; MGI:99484
cell organization and biogenesis	15	646	0.311172	1	MGI:102944; MGI:106211; MGI:109520; MGI:1096551; MGI:1278340; MGI:1344347; MGI:1346523; MGI:1353623; MGI:1860267; MGI:1914398; MGI:1917680; MGI:1921305; MGI:1927347; MGI:98073; MGI:99603
positive regulation of cell proliferation	2	57	0.316011	1	MGI:106206; MGI:1931882
regulation of cell migration	1	19	0.318871	1	MGI:97537
two-component signal transduction system (phosphorelay)	1	19	0.318871	1	MGI:105068
G2/M transition of mitotic cell cycle	1	19	0.318871	1	MGI:109583
negative regulation of cell proliferation	2	58	0.323386	1	MGI:1349658; MGI:99603
steroid biosynthesis	2	58	0.323386	1	MGI:2156764; MGI:98935
neutral lipid metabolism	1	20	0.332512	1	MGI:1921305
acylglycerol metabolism	1	20	0.332512	1	MGI:1921305
regulation of muscle contraction	1	20	0.332512	1	MGI:1921305
gastrulation	1	20	0.332512	1	MGI:104878
cyclic nucleotide metabolism	1	20	0.332512	1	MGI:1926562
regulation of catabolism	1	20	0.332512	1	MGI:106603
transcription	32	1473	0.332774	1	MGI:103296; MGI:104811; MGI:105068; MGI:106207; MGI:106583; MGI:107157; MGI:109386; MGI:1098280; MGI:1196624; MGI:1276116; MGI:1330294; MGI:1338779; MGI:1343094; MGI:1890077; MGI:1890378; MGI:1891692; MGI:1913368; MGI:1913626; MGI:1924536; MGI:1926209; MGI:1927347; MGI:1929915; MGI:2183158; MGI:2443713; MGI:2444737; MGI:894659; MGI:98287; MGI:99150; MGI:99445; MGI:99458; MGI:99532; MGI:99851
transmembrane receptor protein tyrosine kinase signaling pathway	3	102	0.334001	1	MGI:1890077; MGI:1927197; MGI:96432
biological_process unknown	19	849	0.337202	1	MGI:1098233; MGI:1277103; MGI:1858730; MGI:1859026; MGI:1913277; MGI:1913635; MGI:1914167; MGI:1914367; MGI:1914430; MGI:1914698; MGI:1914933; MGI:1920992; MGI:1926139; MGI:1927144; MGI:1930849; MGI:2137237; MGI:2181434; MGI:2444479; MGI:99851
protein amino acid glycosylation	2	60	0.338074	1	MGI:1339639; MGI:1913493
ubiquitin-dependent protein catabolism	3	103	0.339491	1	MGI:102944; MGI:1914378; MGI:1928898
obsolete biological process	8	330	0.339779	1	MGI:106211; MGI:106295; MGI:109568; MGI:1097706; MGI:1099818; MGI:1349658; MGI:1917207; MGI:99484
modification-dependent protein catabolism	3	104	0.344979	1	MGI:102944; MGI:1914378; MGI:1928898
glycerolipid metabolism	1	21	0.345882	1	MGI:1921305
embryonic development (sensu Vertebrata)	1	21	0.345882	1	MGI:1929915
glycerol ether metabolism	1	21	0.345882	1	MGI:1921305
regulation of translational initiation	1	21	0.345882	1	MGI:99257
transcription initiation	1	22	0.358985	1	MGI:1929915
regulation of blood pressure	1	22	0.358985	1	MGI:95283
glycoprotein biosynthesis	2	63	0.359919	1	MGI:1339639; MGI:1913493
behavior	3	108	0.366882	1	MGI:109442; MGI:96217; MGI:98935
axonogenesis	2	64	0.367144	1	MGI:106206; MGI:1917680
response to heat	1	23	0.371826	1	MGI:1270129
sulfur amino acid metabolism	1	23	0.371826	1	MGI:109490
myogenesis	1	24	0.384412	1	MGI:1276116
mesoderm development	1	24	0.384412	1	MGI:104878
actin filament organization	1	24	0.384412	1	MGI:106211
cell growth and/or maintenance	65	3136	0.387364	1	MGI:102944; MGI:103250; MGI:104878; MGI:104899; MGI:104913; MGI:105068; MGI:106206; MGI:106207; MGI:106211; MGI:107571; MGI:107708; MGI:108466; MGI:109155; MGI:109185; MGI:109520; MGI:109533; MGI:109583; MGI:1096551; MGI:1097706; MGI:1099818; MGI:1196337; MGI:1201780; MGI:1278340; MGI:1289184; MGI:1330805; MGI:1332247; MGI:1339951; MGI:1342274; MGI:1344347; MGI:1345282; MGI:1345622; MGI:1346087; …
hydrogen transport	2	67	0.388622	1	MGI:1201780; MGI:2443086
membrane lipid metabolism	2	68	0.395711	1	MGI:1195256; MGI:1914702
nucleoside phosphate metabolism	1	25	0.396747	1	MGI:1201780
ATP biosynthesis	1	25	0.396747	1	MGI:1201780
embryogenesis and morphogenesis	2	69	0.402763	1	MGI:1349658; MGI:99484
nucleocytoplasmic transport	2	69	0.402763	1	MGI:1339951; MGI:1929455
electron transport	8	352	0.406812	1	MGI:105081; MGI:1306785; MGI:1354184; MGI:1913611; MGI:1914111; MGI:1914135; MGI:1914716; MGI:1919986
nitrogen metabolism	1	26	0.408836	1	MGI:96113
glycoprotein metabolism	2	70	0.409776	1	MGI:1339639; MGI:1913493
mRNA splicing	1	27	0.420683	1	MGI:109568
anti-apoptosis	2	72	0.423679	1	MGI:1890077; MGI:1914368
negative regulation of apoptosis	2	72	0.423679	1	MGI:1890077; MGI:1914368
JNK cascade	1	28	0.432295	1	MGI:1346869
NIK-I-kappaB/NF-kappaB cascade	1	28	0.432295	1	MGI:99484
ribosome biogenesis	2	75	0.444213	1	MGI:1278340; MGI:98073
proteolysis and peptidolysis	12	561	0.447219	1	MGI:101932; MGI:102944; MGI:106603; MGI:109249; MGI:1195256; MGI:1261423; MGI:1345186; MGI:1890508; MGI:1913277; MGI:1914378; MGI:1928898; MGI:2178563
neuropeptide signaling pathway	2	76	0.450968	1	MGI:101932; MGI:1921305
response to temperature	1	30	0.454827	1	MGI:1270129
positive regulation of transcription from Pol II promoter	1	30	0.454827	1	MGI:99851
non-covalent chromatin modification	1	30	0.454827	1	MGI:1096551
chromatin remodeling	1	30	0.454827	1	MGI:1096551
organogenesis	18	861	0.45732	1	MGI:103296; MGI:104878; MGI:106206; MGI:109520; MGI:109583; MGI:1276116; MGI:1346523; MGI:1346858; MGI:1349658; MGI:1355333; MGI:1917680; MGI:1921305; MGI:1929915; MGI:96432; MGI:98935; MGI:99458; MGI:99532; MGI:99851
tRNA aminoacylation	2	77	0.457677	1	MGI:1914297; MGI:1921395
cell growth	2	77	0.457677	1	MGI:109185; MGI:1921305
tRNA aminoacylation for protein translation	2	77	0.457677	1	MGI:1914297; MGI:1921395
ribosome biogenesis and assembly	2	77	0.457677	1	MGI:1278340; MGI:98073
amino acid activation	2	77	0.457677	1	MGI:1914297; MGI:1921395
DNA alkylation	1	31	0.465757	1	MGI:1914743
DNA methylation	1	31	0.465757	1	MGI:1914743
protein transport	10	470	0.466219	1	MGI:105068; MGI:1196337; MGI:1330805; MGI:1339951; MGI:1344347; MGI:1346087; MGI:1913634; MGI:1916476; MGI:1919315; MGI:1929455
hemopoiesis	2	79	0.470951	1	MGI:1929915; MGI:99851
muscle contraction	2	80	0.477515	1	MGI:1921305; MGI:88250
nucleotide biosynthesis	2	80	0.477515	1	MGI:1201780; MGI:1926562
tRNA modification	2	80	0.477515	1	MGI:1914297; MGI:1921395
potassium ion transport	3	129	0.478599	1	MGI:109155; MGI:1289184; MGI:88108
protein catabolism	12	575	0.481759	1	MGI:101932; MGI:102944; MGI:106603; MGI:109249; MGI:1195256; MGI:1261423; MGI:1345186; MGI:1890508; MGI:1913277; MGI:1914378; MGI:1928898; MGI:2178563
enzyme linked receptor protein signaling pathway	4	179	0.482462	1	MGI:1338938; MGI:1890077; MGI:1927197; MGI:96432
carboxylic acid metabolism	7	331	0.494295	1	MGI:109490; MGI:1306785; MGI:1914135; MGI:1914297; MGI:1914702; MGI:1919942; MGI:1921395
organic acid metabolism	7	332	0.497493	1	MGI:109490; MGI:1306785; MGI:1914135; MGI:1914297; MGI:1914702; MGI:1919942; MGI:1921395
purine ribonucleoside triphosphate biosynthesis	1	35	0.50734	1	MGI:1201780
ribonucleoside triphosphate biosynthesis	1	35	0.50734	1	MGI:1201780
purine nucleoside triphosphate biosynthesis	1	35	0.50734	1	MGI:1201780
DNA modification	1	35	0.50734	1	MGI:1914743
transition metal ion transport	1	35	0.50734	1	MGI:1345282
macromolecule catabolism	12	588	0.513483	1	MGI:101932; MGI:102944; MGI:106603; MGI:109249; MGI:1195256; MGI:1261423; MGI:1345186; MGI:1890508; MGI:1913277; MGI:1914378; MGI:1928898; MGI:2178563
morphogenesis	19	939	0.513614	1	MGI:102944; MGI:103296; MGI:104878; MGI:106206; MGI:109520; MGI:109583; MGI:1276116; MGI:1346523; MGI:1346858; MGI:1349658; MGI:1355333; MGI:1917680; MGI:1921305; MGI:1929915; MGI:96432; MGI:98935; MGI:99458; MGI:99532; MGI:99851
lymphocyte differentiation	1	36	0.517223	1	MGI:99851
group transfer coenzyme metabolism	1	36	0.517223	1	MGI:1201780
intracellular protein transport	9	441	0.52332	1	MGI:105068; MGI:1196337; MGI:1330805; MGI:1339951; MGI:1344347; MGI:1346087; MGI:1913634; MGI:1916476; MGI:1929455
amino acid metabolism	4	189	0.525122	1	MGI:109490; MGI:1914297; MGI:1919942; MGI:1921395
G-protein signaling\, coupled to IP3 second messenger (phospholipase C activating)	1	37	0.526908	1	MGI:1921305
nucleoside triphosphate biosynthesis	1	38	0.536399	1	MGI:1201780
perception of sound	1	38	0.536399	1	MGI:2141207
di-\, tri-valent inorganic cation transport	2	90	0.540341	1	MGI:1099818; MGI:1345282
biogenic amine metabolism	1	39	0.545701	1	MGI:109490
hexose metabolism	2	91	0.546332	1	MGI:1306785; MGI:1933158
phosphate metabolism	12	602	0.547058	1	MGI:104878; MGI:109583; MGI:1277117; MGI:1338938; MGI:1346858; MGI:1346869; MGI:1917378; MGI:1919352; MGI:1921305; MGI:2145637; MGI:99484; MGI:99513
phosphorus metabolism	12	602	0.547058	1	MGI:104878; MGI:109583; MGI:1277117; MGI:1338938; MGI:1346858; MGI:1346869; MGI:1917378; MGI:1919352; MGI:1921305; MGI:2145637; MGI:99484; MGI:99513
steroid metabolism	2	92	0.552268	1	MGI:2156764; MGI:98935
lipid biosynthesis	3	145	0.55728	1	MGI:1921305; MGI:2156764; MGI:98935
perception of light	2	93	0.55815	1	MGI:1914716; MGI:1916083
ossification	1	41	0.563752	1	MGI:99851
negative regulation of cell cycle	1	41	0.563752	1	MGI:109583
regulation of biosynthesis	1	41	0.563752	1	MGI:1913368
cholesterol metabolism	1	41	0.563752	1	MGI:98935
embryonic development	2	94	0.563977	1	MGI:104878; MGI:1929915
monosaccharide metabolism	2	94	0.563977	1	MGI:1306785; MGI:1933158
intracellular transport	11	559	0.56604	1	MGI:105068; MGI:109520; MGI:1196337; MGI:1330805; MGI:1339951; MGI:1344347; MGI:1346087; MGI:1913634; MGI:1914398; MGI:1916476; MGI:1929455
DNA replication	2	95	0.569749	1	MGI:1860267; MGI:1915281
purine ribonucleotide biosynthesis	1	42	0.572508	1	MGI:1201780
S phase of mitotic cell cycle	2	96	0.575465	1	MGI:1860267; MGI:1915281
brain development	1	43	0.581089	1	MGI:1929915
positive regulation of transcription\, DNA-dependent	1	43	0.581089	1	MGI:99851
response to light	2	97	0.581127	1	MGI:1914716; MGI:1916083
tRNA metabolism	2	98	0.586733	1	MGI:1914297; MGI:1921395
amine metabolism	5	257	0.587706	1	MGI:109490; MGI:1306785; MGI:1914297; MGI:1919942; MGI:1921395
axon guidance	1	44	0.589498	1	MGI:106206
meiosis	1	44	0.589498	1	MGI:1914260
cytoplasm organization and biogenesis	9	468	0.595896	1	MGI:106211; MGI:109520; MGI:1278340; MGI:1344347; MGI:1353623; MGI:1914398; MGI:1917680; MGI:1921305; MGI:98073
sterol metabolism	1	45	0.59774	1	MGI:98935
integrin-mediated signaling pathway	1	45	0.59774	1	MGI:2443439
perception of external stimulus	4	209	0.604975	1	MGI:1099818; MGI:1914716; MGI:1916083; MGI:2141207
TGFbeta receptor signaling pathway	1	46	0.605817	1	MGI:1338938
purine nucleotide biosynthesis	1	46	0.605817	1	MGI:1201780
ribonucleotide biosynthesis	1	46	0.605817	1	MGI:1201780
fatty acid metabolism	2	102	0.608603	1	MGI:1914135; MGI:1914702
cytoskeleton organization and biogenesis	6	317	0.612014	1	MGI:106211; MGI:109520; MGI:1353623; MGI:1914398; MGI:1917680; MGI:1921305
organic acid biosynthesis	1	47	0.613732	1	MGI:1306785
carboxylic acid biosynthesis	1	47	0.613732	1	MGI:1306785
proton transport	1	48	0.62149	1	MGI:1201780
monovalent inorganic cation transport	4	214	0.623634	1	MGI:109155; MGI:1201780; MGI:1289184; MGI:88108
coenzyme metabolism	2	105	0.624424	1	MGI:102805; MGI:1201780
metal ion transport	5	268	0.62496	1	MGI:109155; MGI:1099818; MGI:1289184; MGI:1345282; MGI:88108
response to radiation	2	107	0.634695	1	MGI:1914716; MGI:1916083
lipid catabolism	1	51	0.643844	1	MGI:1195256
oxygen and reactive oxygen species metabolism	1	51	0.643844	1	MGI:1354184
coenzyme biosynthesis	1	53	0.658011	1	MGI:1201780
amino acid derivative metabolism	1	54	0.664883	1	MGI:109490
calcium ion transport	1	55	0.671618	1	MGI:1099818
sulfur metabolism	1	55	0.671618	1	MGI:109490
alcohol metabolism	3	172	0.672657	1	MGI:1306785; MGI:1933158; MGI:98935
amino acid and derivative metabolism	4	228	0.672859	1	MGI:109490; MGI:1914297; MGI:1919942; MGI:1921395
circulation	1	56	0.678218	1	MGI:95283
histogenesis	1	57	0.684686	1	MGI:104878
angiogenesis	1	57	0.684686	1	MGI:106206
transmembrane receptor protein serine/threonine kinase signaling pathway	1	57	0.684686	1	MGI:1338938
protein-ER targeting	1	58	0.691025	1	MGI:1913634
protein-membrane targeting	1	58	0.691025	1	MGI:1913634
positive regulation of transcription	1	59	0.697236	1	MGI:99851
protein amino acid phosphorylation	8	458	0.702054	1	MGI:104878; MGI:1338938; MGI:1346858; MGI:1346869; MGI:1917378; MGI:1921305; MGI:99484; MGI:99513
chromatin modification	1	60	0.703324	1	MGI:1096551
carbohydrate biosynthesis	1	60	0.703324	1	MGI:1306785
regulation of cell cycle	5	294	0.704611	1	MGI:109583; MGI:1099818; MGI:1349658; MGI:1353511; MGI:1931882
cation transport	6	351	0.708468	1	MGI:109155; MGI:1099818; MGI:1201780; MGI:1289184; MGI:1345282; MGI:88108
coenzyme and prosthetic group metabolism	2	123	0.709082	1	MGI:102805; MGI:1201780
sodium ion transport	1	62	0.715136	1	MGI:88108
lymphocyte activation	1	62	0.715136	1	MGI:99851
perception of abiotic stimulus	3	184	0.716348	1	MGI:1914716; MGI:1916083; MGI:2141207
DNA replication and chromosome cycle	2	125	0.717437	1	MGI:1860267; MGI:1915281
coenzyme and prosthetic group biosynthesis	1	66	0.737374	1	MGI:1201780
actin cytoskeleton organization and biogenesis	1	66	0.737374	1	MGI:106211
cell differentiation	4	249	0.738079	1	MGI:102944; MGI:1929915; MGI:96432; MGI:99851
blood vessel development	1	67	0.742658	1	MGI:106206
DNA repair	2	134	0.752581	1	MGI:1197010; MGI:1917829
second-messenger-mediated signaling	1	69	0.752911	1	MGI:1921305
actin filament-based process	1	69	0.752911	1	MGI:106211
cellular morphogenesis	1	69	0.752911	1	MGI:102944
immune cell activation	1	69	0.752911	1	MGI:99851
cell activation	1	69	0.752911	1	MGI:99851
glucose metabolism	1	72	0.767533	1	MGI:1306785
phosphorylation	8	490	0.770017	1	MGI:104878; MGI:1338938; MGI:1346858; MGI:1346869; MGI:1917378; MGI:1921305; MGI:99484; MGI:99513
energy pathways	2	139	0.77044	1	MGI:103296; MGI:1354184
histogenesis and organogenesis	1	74	0.7768	1	MGI:1099818
organelle organization and biogenesis	6	383	0.783229	1	MGI:106211; MGI:109520; MGI:1353623; MGI:1914398; MGI:1917680; MGI:1921305
negative regulation of transcription\, DNA-dependent	1	76	0.785698	1	MGI:107157
catabolism	13	779	0.790083	1	MGI:101932; MGI:102805; MGI:102944; MGI:106603; MGI:109249; MGI:1195256; MGI:1261423; MGI:1345186; MGI:1890508; MGI:1913277; MGI:1914378; MGI:1928898; MGI:2178563
transport	30	1694	0.794779	1	MGI:105068; MGI:107571; MGI:108466; MGI:109155; MGI:109520; MGI:109533; MGI:1099818; MGI:1196337; MGI:1201780; MGI:1289184; MGI:1330805; MGI:1332247; MGI:1339951; MGI:1342274; MGI:1344347; MGI:1345282; MGI:1345622; MGI:1346087; MGI:1913634; MGI:1914398; MGI:1916476; MGI:1919315; MGI:1929455; MGI:2156764; MGI:2443086; MGI:88108; MGI:95283; MGI:96113; MGI:97286; MGI:98935
lipid metabolism	6	391	0.799477	1	MGI:1195256; MGI:1914135; MGI:1914702; MGI:1921305; MGI:2156764; MGI:98935
response to DNA damage stimulus	2	152	0.811721	1	MGI:1197010; MGI:1917829
response to endogenous stimulus	2	153	0.814606	1	MGI:1197010; MGI:1917829
signal transduction	32	1819	0.814618	1	MGI:101802; MGI:101932; MGI:102805; MGI:103250; MGI:104878; MGI:105068; MGI:106206; MGI:106211; MGI:1099818; MGI:1330805; MGI:1333863; MGI:1338938; MGI:1344347; MGI:1346858; MGI:1346869; MGI:1890077; MGI:1914394; MGI:1914621; MGI:1916476; MGI:1919315; MGI:1921305; MGI:1926139; MGI:1926209; MGI:1926562; MGI:1927197; MGI:2443439; MGI:95283; MGI:96432; MGI:97537; MGI:97852; MGI:98935; MGI:99484
vision	1	84	0.817899	1	MGI:1914716
vesicle-mediated transport	3	219	0.818163	1	MGI:107571; MGI:1344347; MGI:98935
development	26	1516	0.829993	1	MGI:102944; MGI:103296; MGI:104878; MGI:106206; MGI:109520; MGI:109583; MGI:1099818; MGI:1276116; MGI:1346523; MGI:1346858; MGI:1349658; MGI:1355333; MGI:1859026; MGI:1914698; MGI:1914743; MGI:1914751; MGI:1917680; MGI:1921305; MGI:1929915; MGI:1930190; MGI:2177178; MGI:96432; MGI:98935; MGI:99458; MGI:99532; MGI:99851
cell adhesion	7	476	0.845214	1	MGI:106206; MGI:106419; MGI:109442; MGI:1933825; MGI:2443439; MGI:88458; MGI:97537
negative regulation of transcription	1	101	0.871217	1	MGI:107157
response to abiotic stimulus	5	376	0.87638	1	MGI:1270129; MGI:1345186; MGI:1914716; MGI:1916083; MGI:2141207
carbohydrate metabolism	4	313	0.876763	1	MGI:104669; MGI:1306785; MGI:1345622; MGI:1933158
pattern specification	1	105	0.881308	1	MGI:1099818
spermatogenesis	1	107	0.886055	1	MGI:102944
male gamete generation	1	107	0.886055	1	MGI:102944
skeletal development	1	108	0.888356	1	MGI:99851
sensory perception	2	191	0.898716	1	MGI:1099818; MGI:1914716
energy derivation by oxidation of organic compounds	1	118	0.908977	1	MGI:103296
cellular process	95	5223	0.919542	1	MGI:101769; MGI:101802; MGI:101932; MGI:102805; MGI:102944; MGI:103250; MGI:103266; MGI:104878; MGI:104899; MGI:104913; MGI:105068; MGI:106206; MGI:106207; MGI:106211; MGI:106419; MGI:107571; MGI:107708; MGI:108466; MGI:109155; MGI:109185; MGI:109442; MGI:109520; MGI:109533; MGI:109583; MGI:1096551; MGI:1097706; MGI:1099818; MGI:1196337; MGI:1201780; MGI:1261423; MGI:1278340; MGI:1289184; MGI:133…
secretory pathway	1	131	0.93022	1	MGI:1913634
ion transport	6	503	0.941359	1	MGI:109155; MGI:1099818; MGI:1201780; MGI:1289184; MGI:1345282; MGI:88108
gametogenesis	1	141	0.943136	1	MGI:102944
response to chemical substance	1	148	0.950732	1	MGI:1345186
G-protein coupled receptor protein signaling pathway	6	524	0.954592	1	MGI:101802; MGI:101932; MGI:102805; MGI:103250; MGI:1921305; MGI:95283
synaptic transmission	1	157	0.959033	1	MGI:1928898
sexual reproduction	1	158	0.959865	1	MGI:102944
reproduction	1	160	0.961478	1	MGI:102944
cell communication	37	2351	0.963928	1	MGI:101802; MGI:101932; MGI:102805; MGI:103250; MGI:104878; MGI:105068; MGI:106206; MGI:106211; MGI:106419; MGI:109442; MGI:1099818; MGI:1330805; MGI:1333863; MGI:1338938; MGI:1344347; MGI:1346858; MGI:1346869; MGI:1890077; MGI:1914394; MGI:1914621; MGI:1916476; MGI:1919315; MGI:1921305; MGI:1926139; MGI:1926209; MGI:1926562; MGI:1927197; MGI:1928898; MGI:1933825; MGI:2443439; MGI:88458; MGI:9528…
transmission of nerve impulse	1	165	0.965235	1	MGI:1928898
response to wounding	1	167	0.966633	1	MGI:97537
cell-cell adhesion	1	178	0.973382	1	MGI:1933825
cell-cell signaling	2	273	0.974839	1	MGI:106206; MGI:1928898
cell surface receptor linked signal transduction	11	919	0.980344	1	MGI:101802; MGI:101932; MGI:102805; MGI:103250; MGI:1338938; MGI:1890077; MGI:1921305; MGI:1927197; MGI:2443439; MGI:95283; MGI:96432
immune response	4	448	0.980949	1	MGI:1929492; MGI:95666; MGI:99484; MGI:99851
response to external stimulus	11	939	0.984299	1	MGI:1099818; MGI:1270129; MGI:1345186; MGI:1914716; MGI:1916083; MGI:1929492; MGI:2141207; MGI:95666; MGI:97537; MGI:99484; MGI:99851
response to stress	5	541	0.985631	1	MGI:1197010; MGI:1270129; MGI:1914934; MGI:1917829; MGI:97537
defense response	4	555	0.996393	1	MGI:1929492; MGI:95666; MGI:99484; MGI:99851
response to biotic stimulus	4	610	0.998538	1	MGI:1929492; MGI:95666; MGI:99484; MGI:99851
