# Supplementary material for: Transcriptional Profiling Uncovers a Network of Cholesterol-Responsive Atherosclerosis Target Genes
Source: PLoS Genet. 2008 Mar 14;4(3):e1000036. doi: 10.1371/journal.pgen.1000036 (PMC2265530; doi:10.1371/journal.pgen.1000036)
Supplement: Table S15 — GO analysis, lesion cluster 3 (0.17 MB XLS) [file pgen.1000036.s016.xls]

## Sheet: Table S15 - Lesion cluster 3
Table S15 - GO analysis, lesion cluster 3
Gene Category	List Hits	Population Hits	Probability	Sidak	MGI Accessions
carboxylic acid metabolism	19	331	0.000137483	0.0685	MGI:104740; MGI:1338011; MGI:1343087; MGI:1351477; MGI:1913600; MGI:1914198; MGI:1914667; MGI:1915408; MGI:1915609; MGI:1916165; MGI:1916884; MGI:1917370; MGI:1919234; MGI:1928485; MGI:2156528; MGI:2182607; MGI:2443883; MGI:97362; MGI:98299
organic acid metabolism	19	332	0.000142992	0.0711	MGI:104740; MGI:1338011; MGI:1343087; MGI:1351477; MGI:1913600; MGI:1914198; MGI:1914667; MGI:1915408; MGI:1915609; MGI:1916165; MGI:1916884; MGI:1917370; MGI:1919234; MGI:1928485; MGI:2156528; MGI:2182607; MGI:2443883; MGI:97362; MGI:98299
biosynthesis	34	866	0.000707172	0.306	MGI:104995; MGI:109198; MGI:1343087; MGI:1351477; MGI:1353418; MGI:1354367; MGI:1861452; MGI:1913600; MGI:1914286; MGI:1914667; MGI:1914943; MGI:1915090; MGI:1915609; MGI:1916165; MGI:1916969; MGI:1917370; MGI:1918957; MGI:1919234; MGI:1926144; MGI:1926274; MGI:1928378; MGI:1928485; MGI:2137228; MGI:2137229; MGI:2138994; MGI:2152819; MGI:2156528; MGI:87917; MGI:87990; MGI:88373; MGI:96112; MGI:97…
amino acid metabolism	12	189	0.0010044	0.405	MGI:1338011; MGI:1351477; MGI:1914198; MGI:1914667; MGI:1915609; MGI:1916165; MGI:1917370; MGI:1919234; MGI:2182607; MGI:2443883; MGI:97362; MGI:98299
branched chain family amino acid catabolism	2	3	0.00144353	0.525	MGI:1338011; MGI:1914198
macromolecule biosynthesis	28	729	0.00295403	0.783	MGI:109198; MGI:1351477; MGI:1353418; MGI:1354367; MGI:1861452; MGI:1913600; MGI:1914286; MGI:1914667; MGI:1914943; MGI:1915090; MGI:1915609; MGI:1916165; MGI:1916969; MGI:1917370; MGI:1919234; MGI:1926144; MGI:1926274; MGI:1928378; MGI:1928485; MGI:2137228; MGI:2137229; MGI:2138994; MGI:2152819; MGI:2156528; MGI:87917; MGI:88373; MGI:97520; MGI:98159
cell surface receptor linked signal transduction	33	919	0.0036686	0.85	MGI:104615; MGI:105049; MGI:105107; MGI:107471; MGI:109198; MGI:109562; MGI:1098270; MGI:1270848; MGI:1298377; MGI:1340051; MGI:1346086; MGI:1346865; MGI:1858910; MGI:1891749; MGI:1914855; MGI:1915260; MGI:1918996; MGI:2137026; MGI:2147274; MGI:2150641; MGI:2153049; MGI:2441992; MGI:87917; MGI:87937; MGI:87939; MGI:95558; MGI:96433; MGI:96683; MGI:97531; MGI:97793; MGI:97795; MGI:98957; MGI:99401
hexose metabolism	7	91	0.00398676	0.873	MGI:104740; MGI:1333822; MGI:1343087; MGI:1353418; MGI:1926170; MGI:2149728; MGI:97520
myo-inositol metabolism	2	5	0.00467231	0.911	MGI:1333822; MGI:2149728
amine metabolism	13	257	0.00471056	0.913	MGI:1338011; MGI:1351477; MGI:1914198; MGI:1914667; MGI:1915609; MGI:1916165; MGI:1917370; MGI:1919234; MGI:2152819; MGI:2182607; MGI:2443883; MGI:97362; MGI:98299
monosaccharide metabolism	7	94	0.00476913	0.915	MGI:104740; MGI:1333822; MGI:1343087; MGI:1353418; MGI:1926170; MGI:2149728; MGI:97520
amino acid and derivative metabolism	12	228	0.00478071	0.916	MGI:1338011; MGI:1351477; MGI:1914198; MGI:1914667; MGI:1915609; MGI:1916165; MGI:1917370; MGI:1919234; MGI:2182607; MGI:2443883; MGI:97362; MGI:98299
N signaling pathway	3	16	0.00484936	0.919	MGI:107471; MGI:1098270; MGI:1914855
one-carbon compound metabolism	4	32	0.00517704	0.931	MGI:1096574; MGI:1344341; MGI:88269; MGI:98299
tRNA metabolism	7	98	0.00598581	0.955	MGI:1333115; MGI:1351477; MGI:1914667; MGI:1915609; MGI:1916165; MGI:1917370; MGI:1919234
lipid metabolism	17	391	0.00612357	0.958	MGI:101884; MGI:104740; MGI:106604; MGI:107585; MGI:108414; MGI:1336186; MGI:1346042; MGI:1861452; MGI:1913600; MGI:1915408; MGI:1926144; MGI:1928485; MGI:1929657; MGI:2156528; MGI:894320; MGI:97520; MGI:97747
GPI anchor metabolism	2	6	0.00690644	0.972	MGI:106604; MGI:1861452
'de novo' pyrimidine base biosynthesis	2	6	0.00690644	0.972	MGI:1916969; MGI:1928378
T-cell selection	2	6	0.00690644	0.972	MGI:107674; MGI:1098270
protein biosynthesis	19	463	0.0070627	0.974	MGI:109198; MGI:1351477; MGI:1354367; MGI:1861452; MGI:1914286; MGI:1914667; MGI:1914943; MGI:1915090; MGI:1915609; MGI:1916165; MGI:1917370; MGI:1919234; MGI:1926274; MGI:2137228; MGI:2137229; MGI:2138994; MGI:2152819; MGI:88373; MGI:98159
tRNA aminoacylation	6	77	0.00707654	0.974	MGI:1351477; MGI:1914667; MGI:1915609; MGI:1916165; MGI:1917370; MGI:1919234
tRNA aminoacylation for protein translation	6	77	0.00707654	0.974	MGI:1351477; MGI:1914667; MGI:1915609; MGI:1916165; MGI:1917370; MGI:1919234
amino acid activation	6	77	0.00707654	0.974	MGI:1351477; MGI:1914667; MGI:1915609; MGI:1916165; MGI:1917370; MGI:1919234
amino acid catabolism	4	35	0.00715892	0.975	MGI:1338011; MGI:1914198; MGI:2443883; MGI:98299
angiogenesis	5	57	0.00837646	0.987	MGI:107471; MGI:108037; MGI:1346865; MGI:95558; MGI:96683
tRNA modification	6	80	0.00849332	0.988	MGI:1351477; MGI:1914667; MGI:1915609; MGI:1916165; MGI:1917370; MGI:1919234
pyrimidine base biosynthesis	2	7	0.00952851	0.993	MGI:1916969; MGI:1928378
branched chain family amino acid metabolism	2	7	0.00952851	0.993	MGI:1338011; MGI:1914198
cyclic-nucleotide-mediated signaling	5	59	0.00966638	0.993	MGI:104615; MGI:109198; MGI:87917; MGI:87937; MGI:97795
phospholipid metabolism	4	41	0.0124928	0.998	MGI:106604; MGI:1336186; MGI:1861452; MGI:1913600
amine catabolism	4	41	0.0124928	0.998	MGI:1338011; MGI:1914198; MGI:2443883; MGI:98299
nucleobase biosynthesis	2	8	0.0125204	0.998	MGI:1916969; MGI:1928378
alcohol metabolism	9	172	0.0142652	0.999	MGI:104740; MGI:107585; MGI:1333822; MGI:1343087; MGI:1353418; MGI:1926170; MGI:2149728; MGI:97520; MGI:99600
pyrimidine base metabolism	2	9	0.0158646	1	MGI:1916969; MGI:1928378
blood vessel development	5	67	0.0161869	1	MGI:107471; MGI:108037; MGI:1346865; MGI:95558; MGI:96683
RNA modification	6	93	0.0170271	1	MGI:1351477; MGI:1914667; MGI:1915609; MGI:1916165; MGI:1917370; MGI:1919234
cAMP-mediated signaling	4	45	0.0171667	1	MGI:109198; MGI:87917; MGI:87937; MGI:97795
second-messenger-mediated signaling	5	69	0.0181839	1	MGI:104615; MGI:109198; MGI:87917; MGI:87937; MGI:97795
carbohydrate metabolism	13	313	0.0219621	1	MGI:104740; MGI:1333822; MGI:1343087; MGI:1353418; MGI:1916884; MGI:1925152; MGI:1926170; MGI:1932466; MGI:2149728; MGI:2152819; MGI:95758; MGI:97520; MGI:99600
DNA transposition	1	1	0.022146	1	MGI:1913775
cysteinyl-tRNA aminoacylation	1	1	0.022146	1	MGI:1351477
gamma-delta T-cell differentiation	1	1	0.022146	1	MGI:1098270
vitamin K2 biosynthesis	1	1	0.022146	1	MGI:1918957
negative regulation of endothelial cell differentiation	1	1	0.022146	1	MGI:107471
vitamin K2 metabolism	1	1	0.022146	1	MGI:1918957
GPI anchor release	1	1	0.022146	1	MGI:106604
glutamyl-tRNA aminoacylation	1	1	0.022146	1	MGI:1914667
visual learning	1	1	0.022146	1	MGI:97523
regulation of endothelial cell differentiation	1	1	0.022146	1	MGI:107471
mRNA catabolism\, deadenylation-dependent	1	1	0.022146	1	MGI:1338011
thermoregulation	1	1	0.022146	1	MGI:97795
vitamin K metabolism	1	1	0.022146	1	MGI:1918957
gamma-delta T-cell activation	1	1	0.022146	1	MGI:1098270
diuresis	1	1	0.022146	1	MGI:97795
fever	1	1	0.022146	1	MGI:97795
L-serine catabolism	1	1	0.022146	1	MGI:98299
vitamin K biosynthesis	1	1	0.022146	1	MGI:1918957
fat-soluble vitamin biosynthesis	1	1	0.022146	1	MGI:1918957
G-protein coupled receptor protein signaling pathway	19	524	0.0235234	1	MGI:104615; MGI:105049; MGI:105107; MGI:109562; MGI:1270848; MGI:1340051; MGI:1346086; MGI:1891749; MGI:1918996; MGI:2147274; MGI:2150641; MGI:2153049; MGI:2441992; MGI:87917; MGI:87937; MGI:87939; MGI:97793; MGI:97795; MGI:99401
porphyrin biosynthesis	2	11	0.0235427	1	MGI:87990; MGI:96112
heme biosynthesis	2	11	0.0235427	1	MGI:87990; MGI:96112
acetyl-CoA metabolism	2	11	0.0235427	1	MGI:1343087; MGI:1928485
G-protein signaling\, coupled to cyclic nucleotide second messenger	4	52	0.027693	1	MGI:104615; MGI:87917; MGI:87937; MGI:97795
heterocycle metabolism	4	54	0.0312727	1	MGI:1916969; MGI:1928378; MGI:87990; MGI:96112
phosphoinositide metabolism	2	13	0.0324342	1	MGI:106604; MGI:1861452
translation	8	168	0.0332245	1	MGI:109198; MGI:1351477; MGI:1914667; MGI:1914943; MGI:1915609; MGI:1916165; MGI:1917370; MGI:1919234
adenylate cyclase activation	2	14	0.0372972	1	MGI:87917; MGI:87937
alcohol biosynthesis	2	15	0.0424191	1	MGI:1353418; MGI:97520
hexose biosynthesis	2	15	0.0424191	1	MGI:1353418; MGI:97520
nucleobase metabolism	2	15	0.0424191	1	MGI:1916969; MGI:1928378
monosaccharide biosynthesis	2	15	0.0424191	1	MGI:1353418; MGI:97520
very-long-chain fatty acid metabolism	1	2	0.0438037	1	MGI:1915408
RNA splicing\, via endonucleolytic cleavage and ligation	1	2	0.0438037	1	MGI:1333115
posterior compartment specification	1	2	0.0438037	1	MGI:1341793
platelet activating factor biosynthesis	1	2	0.0438037	1	MGI:1913600
platelet activating factor metabolism	1	2	0.0438037	1	MGI:1913600
substrate-bound cell migration\, cell extension	1	2	0.0438037	1	MGI:1101779
mannose metabolism	1	2	0.0438037	1	MGI:1353418
UDP catabolism	1	2	0.0438037	1	MGI:1914714
purine nucleoside transport	1	2	0.0438037	1	MGI:1913105
mannose biosynthesis	1	2	0.0438037	1	MGI:1353418
positive regulation of innate immune response	1	2	0.0438037	1	MGI:107674
pyrimidine ribonucleoside diphosphate catabolism	1	2	0.0438037	1	MGI:1914714
antigen presentation\, endogenous lipid antigen	1	2	0.0438037	1	MGI:107674
fatty acid elongation	1	2	0.0438037	1	MGI:2156528
proline catabolism	1	2	0.0438037	1	MGI:2443883
seryl-tRNA aminoacylation	1	2	0.0438037	1	MGI:1919234
hair cell fate commitment	1	2	0.0438037	1	MGI:1098270
pyrimidine ribonucleotide catabolism	1	2	0.0438037	1	MGI:1914714
pyrimidine nucleoside diphosphate catabolism	1	2	0.0438037	1	MGI:1914714
tRNA splicing	1	2	0.0438037	1	MGI:1333115
UDP metabolism	1	2	0.0438037	1	MGI:1914714
positive regulation of immune response	1	2	0.0438037	1	MGI:107674
response to oxygen radicals	1	2	0.0438037	1	MGI:1347023
anterior compartment specification	1	2	0.0438037	1	MGI:1341793
tyrosyl-tRNA aminoacylation	1	2	0.0438037	1	MGI:1917370
pyrimidine nucleotide catabolism	1	2	0.0438037	1	MGI:1914714
antigen presentation\, lipid antigen	1	2	0.0438037	1	MGI:107674
pyrimidine ribonucleoside diphosphate metabolism	1	2	0.0438037	1	MGI:1914714
heme metabolism	2	16	0.0477862	1	MGI:87990; MGI:96112
porphyrin metabolism	2	16	0.0477862	1	MGI:87990; MGI:96112
cell fate commitment	3	37	0.047969	1	MGI:107471; MGI:1098270; MGI:96683
coenzyme and prosthetic group metabolism	6	123	0.0554689	1	MGI:104995; MGI:1343087; MGI:1918957; MGI:1928485; MGI:87990; MGI:96112
G-protein signaling\, coupled to cAMP nucleotide second messenger	3	40	0.0581573	1	MGI:87917; MGI:87937; MGI:97795
coenzyme and prosthetic group biosynthesis	4	66	0.058235	1	MGI:104995; MGI:1918957; MGI:87990; MGI:96112
pigment biosynthesis	2	18	0.0592034	1	MGI:87990; MGI:96112
membrane lipid metabolism	4	68	0.0636383	1	MGI:106604; MGI:1336186; MGI:1861452; MGI:1913600
regulation of immune response	1	3	0.0649838	1	MGI:107674
regulation of innate immune response	1	3	0.0649838	1	MGI:107674
Golgi to endosome transport	1	3	0.0649838	1	MGI:101921
glyoxylate cycle	1	3	0.0649838	1	MGI:1916884
carbon utilization by fixation of carbon dioxide	1	3	0.0649838	1	MGI:1341793
thymic T-cell selection	1	3	0.0649838	1	MGI:1098270
endothelial cell differentiation	1	3	0.0649838	1	MGI:107471
glyoxylate metabolism	1	3	0.0649838	1	MGI:1916884
carbon utilization	1	3	0.0649838	1	MGI:1341793
acetyl-CoA biosynthesis from pyruvate	1	3	0.0649838	1	MGI:1343087
cholesterol homeostasis	1	3	0.0649838	1	MGI:2140175
dopamine receptor signaling pathway	1	3	0.0649838	1	MGI:2153049
quinone cofactor biosynthesis	1	3	0.0649838	1	MGI:1918957
quinone cofactor metabolism	1	3	0.0649838	1	MGI:1918957
regulation of fatty acid metabolism	1	3	0.0649838	1	MGI:104740
peroxisome organization and biogenesis	2	19	0.0652284	1	MGI:1338788; MGI:1349217
epidermal differentiation	2	19	0.0652284	1	MGI:101884; MGI:88110
phospholipid biosynthesis	2	19	0.0652284	1	MGI:1861452; MGI:1913600
glucose metabolism	4	72	0.0752037	1	MGI:104740; MGI:1343087; MGI:1926170; MGI:97520
transmembrane receptor protein tyrosine kinase signaling pathway	5	102	0.0758099	1	MGI:109198; MGI:95558; MGI:96433; MGI:96683; MGI:97531
fatty acid metabolism	5	102	0.0758099	1	MGI:104740; MGI:1913600; MGI:1915408; MGI:1928485; MGI:2156528
pyrimidine nucleotide metabolism	2	22	0.0844269	1	MGI:1914714; MGI:1928378
glycerophospholipid metabolism	2	22	0.0844269	1	MGI:106604; MGI:1861452
tricarboxylic acid cycle	2	22	0.0844269	1	MGI:1916884; MGI:1926170
carboxylic acid biosynthesis	3	47	0.0854643	1	MGI:1343087; MGI:1928485; MGI:2156528
organic acid biosynthesis	3	47	0.0854643	1	MGI:1343087; MGI:1928485; MGI:2156528
bicarbonate transport	1	4	0.0856967	1	MGI:97795
nucleoside transport	1	4	0.0856967	1	MGI:1913105
proline metabolism	1	4	0.0856967	1	MGI:2443883
cobalt ion transport	1	4	0.0856967	1	MGI:1345279
phosphoinositide biosynthesis	1	4	0.0856967	1	MGI:1861452
GPI anchor biosynthesis	1	4	0.0856967	1	MGI:1861452
salivary gland morphogenesis	1	4	0.0856967	1	MGI:95522
pyrimidine nucleoside diphosphate metabolism	1	4	0.0856967	1	MGI:1914714
patterning of blood vessels	1	4	0.0856967	1	MGI:107471
adipocyte differentiation	1	4	0.0856967	1	MGI:97747
IGF receptor signaling pathway	1	4	0.0856967	1	MGI:96433
phospholipid catabolism	1	4	0.0856967	1	MGI:1913600
serine family amino acid catabolism	1	4	0.0856967	1	MGI:98299
male sex determination	1	4	0.0856967	1	MGI:96433
energy pathways	6	139	0.0883254	1	MGI:104740; MGI:1914071; MGI:1916884; MGI:1926170; MGI:97520; MGI:97747
organic anion transport	2	23	0.091164	1	MGI:105305; MGI:106013
cell fate determination	2	23	0.091164	1	MGI:107471; MGI:1098270
antigen presentation	2	24	0.0980523	1	MGI:107674; MGI:1346526
nucleobase\, nucleoside\, nucleotide and nucleic acid transport	2	24	0.0980523	1	MGI:1341044; MGI:1913105
pigment metabolism	2	24	0.0980523	1	MGI:87990; MGI:96112
apoptosis	11	320	0.0989633	1	MGI:104796; MGI:1197518; MGI:1202880; MGI:1277151; MGI:1333874; MGI:1858910; MGI:1913837; MGI:2137022; MGI:2153045; MGI:88373; MGI:97523
lipid biosynthesis	6	145	0.102898	1	MGI:1861452; MGI:1913600; MGI:1926144; MGI:1928485; MGI:2156528; MGI:97520
lipid catabolism	3	51	0.103093	1	MGI:108414; MGI:1913600; MGI:894320
signal transduction	48	1819	0.104044	1	MGI:103263; MGI:104615; MGI:105049; MGI:105107; MGI:107471; MGI:108062; MGI:108109; MGI:109198; MGI:109562; MGI:1098270; MGI:1270848; MGI:1276121; MGI:1298377; MGI:1340051; MGI:1343087; MGI:1346016; MGI:1346086; MGI:1346865; MGI:1858910; MGI:1891749; MGI:1914660; MGI:1914855; MGI:1915260; MGI:1918996; MGI:1929763; MGI:2137026; MGI:2140175; MGI:2144726; MGI:2147274; MGI:2149728; MGI:2150641; MGI:2…
endocytosis	4	81	0.104761	1	MGI:101921; MGI:1337065; MGI:1338015; MGI:2153045
G-protein signaling\, adenylate cyclase activating pathway	2	25	0.105082	1	MGI:87917; MGI:87937
ectoderm development	2	25	0.105082	1	MGI:101884; MGI:88110
Rho protein signal transduction	2	25	0.105082	1	MGI:103263; MGI:1929763
substrate-bound cell migration	1	5	0.105953	1	MGI:1101779
hair cell differentiation	1	5	0.105953	1	MGI:1098270
pyruvate metabolism	1	5	0.105953	1	MGI:1343087
pyruvate dehydrogenase bypass	1	5	0.105953	1	MGI:1343087
antigen presentation\, endogenous peptide antigen	1	5	0.105953	1	MGI:107674
epidermal cell differentiation	1	5	0.105953	1	MGI:1098270
mRNA catabolism	1	5	0.105953	1	MGI:1338011
antigen presentation\, peptide antigen	1	5	0.105953	1	MGI:107674
perception of bacteria	1	5	0.105953	1	MGI:107674
glycine metabolism	1	5	0.105953	1	MGI:98299
response to nutrients	1	5	0.105953	1	MGI:97747
L-glutamate transport	1	5	0.105953	1	MGI:1915517
acidic amino acid transport	1	5	0.105953	1	MGI:1915517
mechanoreceptor differentiation	1	5	0.105953	1	MGI:1098270
locomotory behavior	2	26	0.112243	1	MGI:1913879; MGI:97523
nitrogen metabolism	2	26	0.112243	1	MGI:1347055; MGI:97362
programmed cell death	11	329	0.114073	1	MGI:104796; MGI:1197518; MGI:1202880; MGI:1277151; MGI:1333874; MGI:1858910; MGI:1913837; MGI:2137022; MGI:2153045; MGI:88373; MGI:97523
pigmentation	2	27	0.119528	1	MGI:87990; MGI:96112
metabolism	129	5413	0.122424	1	MGI:101884; MGI:102935; MGI:104541; MGI:104664; MGI:104689; MGI:104740; MGI:104995; MGI:106604; MGI:107471; MGI:107585; MGI:108062; MGI:108109; MGI:108414; MGI:109198; MGI:109320; MGI:109591; MGI:1096574; MGI:1098219; MGI:1098234; MGI:1197518; MGI:1277143; MGI:1333115; MGI:1333822; MGI:1333874; MGI:1336186; MGI:1338011; MGI:1338045; MGI:1338800; MGI:1340051; MGI:1341044; MGI:1341793; MGI:1343087;…
nonselective vesicle docking	1	6	0.125762	1	MGI:1918366
calcium ion dependent exocytosis	1	6	0.125762	1	MGI:1313277
ribonucleoside diphosphate catabolism	1	6	0.125762	1	MGI:1914714
perception of biotic stimulus	1	6	0.125762	1	MGI:107674
compartment specification	1	6	0.125762	1	MGI:1341793
nucleoside diphosphate catabolism	1	6	0.125762	1	MGI:1914714
acetyl-CoA biosynthesis	1	6	0.125762	1	MGI:1343087
acetate biosynthesis	1	6	0.125762	1	MGI:1343087
perception of pest/pathogen/parasite	1	6	0.125762	1	MGI:107674
odontogenesis (sensu Vertebrata)	1	6	0.125762	1	MGI:109591
salivary gland development	1	6	0.125762	1	MGI:95522
ribonucleoside diphosphate metabolism	1	6	0.125762	1	MGI:1914714
membrane lipid biosynthesis	2	28	0.126925	1	MGI:1861452; MGI:1913600
cell death	11	341	0.136165	1	MGI:104796; MGI:1197518; MGI:1202880; MGI:1277151; MGI:1333874; MGI:1858910; MGI:1913837; MGI:2137022; MGI:2153045; MGI:88373; MGI:97523
microtubule cytoskeleton organization and biogenesis	2	30	0.142028	1	MGI:1858225; MGI:97180
interleukin-6 biosynthesis	1	7	0.145134	1	MGI:88373
invasive growth	1	7	0.145134	1	MGI:97822
glutathione biosynthesis	1	7	0.145134	1	MGI:104995
sex determination	1	7	0.145134	1	MGI:96433
ribonucleotide catabolism	1	7	0.145134	1	MGI:1914714
microtubule stabilization	1	7	0.145134	1	MGI:97180
regulation of interleukin-6 biosynthesis	1	7	0.145134	1	MGI:88373
carbohydrate biosynthesis	3	60	0.147301	1	MGI:1353418; MGI:2152819; MGI:97520
death	11	347	0.148022	1	MGI:104796; MGI:1197518; MGI:1202880; MGI:1277151; MGI:1333874; MGI:1858910; MGI:1913837; MGI:2137022; MGI:2153045; MGI:88373; MGI:97523
RNA metabolism	10	309	0.148352	1	MGI:1333115; MGI:1338011; MGI:1341044; MGI:1351477; MGI:1914667; MGI:1915609; MGI:1916165; MGI:1917370; MGI:1919234; MGI:1923576
cell communication	59	2351	0.152085	1	MGI:102708; MGI:103263; MGI:104615; MGI:105049; MGI:105107; MGI:105311; MGI:106604; MGI:107471; MGI:108062; MGI:108109; MGI:109198; MGI:109562; MGI:1098270; MGI:1101779; MGI:1270848; MGI:1276121; MGI:1289160; MGI:1298377; MGI:1306797; MGI:1340051; MGI:1343087; MGI:1346016; MGI:1346086; MGI:1346865; MGI:1858910; MGI:1891749; MGI:1914660; MGI:1914855; MGI:1915260; MGI:1918996; MGI:1929763; MGI:1933…
vitamin biosynthesis	1	8	0.164079	1	MGI:1918957
odontogenesis	1	8	0.164079	1	MGI:109591
acetate metabolism	1	8	0.164079	1	MGI:1343087
membrane lipid catabolism	1	8	0.164079	1	MGI:1913600
branching morphogenesis	1	8	0.164079	1	MGI:107471
response to reactive oxygen species	1	8	0.164079	1	MGI:1347023
secretory pathway	5	131	0.165209	1	MGI:101921; MGI:1096574; MGI:1313277; MGI:1347055; MGI:1918366
exocytosis	2	34	0.173242	1	MGI:1313277; MGI:1918366
response to extracellular stimulus	1	9	0.182606	1	MGI:97747
nucleoside diphosphate metabolism	1	9	0.182606	1	MGI:1914714
glutamine family amino acid catabolism	1	9	0.182606	1	MGI:2443883
aldehyde metabolism	1	9	0.182606	1	MGI:1916884
nitric oxide biosynthesis	1	9	0.182606	1	MGI:97362
L-amino acid transport	1	9	0.182606	1	MGI:1915517
regulation of peptidyl-tyrosine phosphorylation	1	9	0.182606	1	MGI:97531
nitric oxide metabolism	1	9	0.182606	1	MGI:97362
L-serine metabolism	1	9	0.182606	1	MGI:98299
fat-soluble vitamin metabolism	1	9	0.182606	1	MGI:1918957
dicarboxylic acid transport	1	9	0.182606	1	MGI:105305
positive regualtion of apoptosis	3	67	0.185182	1	MGI:1333874; MGI:2137022; MGI:88373
positive regulation of programmed cell death	3	67	0.185182	1	MGI:1333874; MGI:2137022; MGI:88373
induction of apoptosis	3	67	0.185182	1	MGI:1333874; MGI:2137022; MGI:88373
induction of programmed cell death	3	67	0.185182	1	MGI:1333874; MGI:2137022; MGI:88373
regulation of programmed cell death	3	67	0.185182	1	MGI:1333874; MGI:2137022; MGI:88373
lymphocyte differentiation	2	36	0.189238	1	MGI:107674; MGI:1098270
RNA processing	9	291	0.197107	1	MGI:1333115; MGI:1341044; MGI:1351477; MGI:1914667; MGI:1915609; MGI:1916165; MGI:1917370; MGI:1919234; MGI:1923576
G-protein signaling\, coupled to IP3 second messenger (phospholipase C activating)	2	37	0.197311	1	MGI:105049; MGI:97795
negative regulation of gene expression\, epigenetic	1	10	0.200724	1	MGI:1353589
antigen processing\, exogenous antigen via MHC class II	1	10	0.200724	1	MGI:1346526
RNA catabolism	1	10	0.200724	1	MGI:1338011
inner ear morphogenesis	1	10	0.200724	1	MGI:95522
regulation of exocytosis	1	10	0.200724	1	MGI:1313277
glycerophospholipid biosynthesis	1	10	0.200724	1	MGI:1861452
glycosaminoglycan biosynthesis	1	10	0.200724	1	MGI:2152819
antigen presentation\, exogenous antigen	1	10	0.200724	1	MGI:1346526
chromatin silencing	1	10	0.200724	1	MGI:1353589
transcriptional gene silencing	1	10	0.200724	1	MGI:1353589
mRNA-nucleus export	1	10	0.200724	1	MGI:1341044
aminoglycan biosynthesis	1	10	0.200724	1	MGI:2152819
isoprenoid biosynthesis	1	10	0.200724	1	MGI:1926144
glycoprotein metabolism	3	70	0.202137	1	MGI:1890212; MGI:2138994; MGI:2152819
coenzyme metabolism	4	105	0.20351	1	MGI:104995; MGI:1343087; MGI:1918957; MGI:1928485
fatty acid biosynthesis	2	38	0.205425	1	MGI:1928485; MGI:2156528
Golgi vesicle transport	2	38	0.205425	1	MGI:101921; MGI:1918366
enzyme linked receptor protein signaling pathway	6	179	0.20601	1	MGI:109198; MGI:1915260; MGI:95558; MGI:96433; MGI:96683; MGI:97531
regulation of metabolism	3	71	0.207869	1	MGI:104740; MGI:109198; MGI:88373
embryonic morphogenesis	2	39	0.213575	1	MGI:1098270; MGI:95522
acyl-CoA metabolism	1	11	0.218442	1	MGI:1928485
nerve maturation	1	11	0.218442	1	MGI:101884
nerve ensheathment	1	11	0.218442	1	MGI:101884
ear morphogenesis	1	11	0.218442	1	MGI:95522
double-strand break repair	1	11	0.218442	1	MGI:1929293
ER to Golgi transport	1	11	0.218442	1	MGI:1918366
gluconeogenesis	1	11	0.218442	1	MGI:97520
nonselective vesicle exocytosis	1	11	0.218442	1	MGI:1918366
pyrimidine ribonucleotide metabolism	1	11	0.218442	1	MGI:1914714
regulation of biosynthesis	2	41	0.229959	1	MGI:109198; MGI:88373
water transport	1	12	0.235769	1	MGI:1314647
cAMP metabolism	1	12	0.235769	1	MGI:87917
T-cell differentiation	1	12	0.235769	1	MGI:1098270
fluid transport	1	12	0.235769	1	MGI:1314647
cAMP biosynthesis	1	12	0.235769	1	MGI:87917
neuropeptide signaling pathway	3	76	0.237031	1	MGI:1340051; MGI:1918996; MGI:2147274
pathogenesis	2	42	0.238184	1	MGI:1277151; MGI:97822
nucleotide metabolism	4	114	0.245935	1	MGI:1861452; MGI:1914714; MGI:1928378; MGI:87917
carbohydrate transport	2	43	0.246423	1	MGI:95757; MGI:95758
antigen presentation\, endogenous antigen	1	13	0.252714	1	MGI:107674
learning	1	13	0.252714	1	MGI:97523
sex differentiation	1	13	0.252714	1	MGI:98957
aminoglycan metabolism	1	13	0.252714	1	MGI:2152819
response to bacteria	1	13	0.252714	1	MGI:107674
cytosolic calcium ion concentration elevation	1	13	0.252714	1	MGI:97795
glutathione metabolism	1	13	0.252714	1	MGI:104995
glycosaminoglycan metabolism	1	13	0.252714	1	MGI:2152819
post-Golgi transport	1	13	0.252714	1	MGI:101921
glucose transport	1	13	0.252714	1	MGI:95758
phagocytosis	1	13	0.252714	1	MGI:2153045
DNA recombination	2	44	0.254673	1	MGI:1913775; MGI:1921585
hemopoiesis	3	79	0.254857	1	MGI:107471; MGI:107674; MGI:1098270
innate immune response	4	117	0.2605	1	MGI:107674; MGI:1889817; MGI:97747; MGI:97795
energy derivation by oxidation of organic compounds	4	118	0.265392	1	MGI:1914071; MGI:1916884; MGI:1926170; MGI:97520
main pathways of carbohydrate metabolism	3	81	0.266845	1	MGI:1916884; MGI:1926170; MGI:97520
insulin receptor signaling pathway	1	14	0.269284	1	MGI:109198
negative regulation of cell differentiation	1	14	0.269284	1	MGI:107471
gene silencing	1	14	0.269284	1	MGI:1353589
induction of apoptosis by extracellular signals	1	14	0.269284	1	MGI:2137022
O-linked glycosylation	1	14	0.269284	1	MGI:2138994
monosaccharide transport	1	14	0.269284	1	MGI:95758
hexose transport	1	14	0.269284	1	MGI:95758
collagen catabolism	1	14	0.269284	1	MGI:97011
aromatic compound metabolism	3	82	0.272864	1	MGI:1346042; MGI:1916969; MGI:1928378
small GTPase mediated signal transduction	6	199	0.279101	1	MGI:103263; MGI:108062; MGI:1270848; MGI:1914660; MGI:1918996; MGI:1929763
peptidyl-tyrosine phosphorylation	1	15	0.285489	1	MGI:97531
female gamete generation	1	15	0.285489	1	MGI:98957
nucleotide catabolism	1	15	0.285489	1	MGI:1914714
carboxylic acid transport	2	49	0.295924	1	MGI:105305; MGI:1915517
posttranslational membrane targeting	2	49	0.295924	1	MGI:1096574; MGI:1347055
organic acid transport	2	49	0.295924	1	MGI:105305; MGI:1915517
serine family amino acid metabolism	1	16	0.301336	1	MGI:98299
regulation of protein biosynthesis	1	16	0.301336	1	MGI:109198
endosome transport	1	16	0.301336	1	MGI:101921
taxis	3	87	0.303145	1	MGI:109562; MGI:1346865; MGI:1855694
chemotaxis	3	87	0.303145	1	MGI:109562; MGI:1346865; MGI:1855694
cell migration	3	89	0.31531	1	MGI:102708; MGI:1098270; MGI:1101779
RNA localization	1	17	0.316833	1	MGI:1341044
nucleic acid transport	1	17	0.316833	1	MGI:1341044
pyrimidine nucleotide biosynthesis	1	17	0.316833	1	MGI:1928378
RNA transport	1	17	0.316833	1	MGI:1341044
excretion	1	17	0.316833	1	MGI:95403
peptidyl-tyrosine modification	1	17	0.316833	1	MGI:97531
RNA-nucleus export	1	17	0.316833	1	MGI:1341044
coenzyme biosynthesis	2	53	0.328702	1	MGI:104995; MGI:1918957
biological_process unknown	21	849	0.329891	1	MGI:109562; MGI:1100868; MGI:1338015; MGI:1889295; MGI:1890212; MGI:1913600; MGI:1913862; MGI:1913876; MGI:1913897; MGI:1915213; MGI:1915237; MGI:1915464; MGI:1915467; MGI:1916884; MGI:1918480; MGI:1919794; MGI:1921394; MGI:1929596; MGI:1932466; MGI:2153045; MGI:88284
protein lipidation	1	18	0.331987	1	MGI:1861452
limb morphogenesis	1	18	0.331987	1	MGI:1098270
cyclic nucleotide biosynthesis	1	18	0.331987	1	MGI:87917
embryonic pattern specification	1	18	0.331987	1	MGI:107471
neuron differentiation	1	18	0.331987	1	MGI:88373
isoprenoid metabolism	1	18	0.331987	1	MGI:1926144
embryonic development	3	94	0.345744	1	MGI:107471; MGI:1098270; MGI:95522
tRNA processing	1	19	0.346807	1	MGI:1333115
regulation of cell migration	1	19	0.346807	1	MGI:1098270
nucleotide-excision repair	1	19	0.346807	1	MGI:1277143
endosome organization and biogenesis	1	19	0.346807	1	MGI:101921
lipoprotein biosynthesis	1	19	0.346807	1	MGI:1861452
frizzled-2 signaling pathway	1	19	0.346807	1	MGI:98957
vesicle-mediated transport	6	219	0.357093	1	MGI:101921; MGI:1313277; MGI:1337065; MGI:1338015; MGI:1918366; MGI:2153045
histogenesis	2	57	0.361057	1	MGI:101884; MGI:88110
cyclic nucleotide metabolism	1	20	0.3613	1	MGI:87917
regulation of muscle contraction	1	20	0.3613	1	MGI:88110
iron ion transport	1	20	0.3613	1	MGI:1345279
cell adhesion	12	476	0.36415	1	MGI:102708; MGI:105311; MGI:106604; MGI:1101779; MGI:1289160; MGI:1298377; MGI:1306797; MGI:1933966; MGI:2178323; MGI:88110; MGI:893578; MGI:98940
catabolism	19	779	0.364357	1	MGI:108062; MGI:108414; MGI:109320; MGI:1338011; MGI:1338045; MGI:1346042; MGI:1346526; MGI:1346527; MGI:1913600; MGI:1914198; MGI:1914714; MGI:1916847; MGI:1919235; MGI:1926170; MGI:2442939; MGI:2443883; MGI:894320; MGI:97011; MGI:98299
protein-membrane targeting	2	58	0.36906	1	MGI:1096574; MGI:1347055
protein-ER targeting	2	58	0.36906	1	MGI:1096574; MGI:1347055
antigen processing	1	21	0.375472	1	MGI:1346526
icosanoid metabolism	1	21	0.375472	1	MGI:1913600
lymph gland development	1	21	0.375472	1	MGI:104796
regulation of translational initiation	1	21	0.375472	1	MGI:109198
glutamine family amino acid metabolism	1	21	0.375472	1	MGI:2443883
regulation of apoptosis	4	140	0.375622	1	MGI:1277151; MGI:1333874; MGI:2137022; MGI:88373
electron transport	9	352	0.378012	1	MGI:104541; MGI:107471; MGI:1347023; MGI:1914198; MGI:1914272; MGI:1919235; MGI:1929474; MGI:2446117; MGI:97362
cell-matrix adhesion	2	60	0.384944	1	MGI:106604; MGI:1298377
protein amino acid glycosylation	2	60	0.384944	1	MGI:2138994; MGI:2152819
negative regulation of transcription	3	101	0.388112	1	MGI:1333874; MGI:1353589; MGI:1926424
regulation of cytokine biosynthesis	1	22	0.389332	1	MGI:88373
cell motility	6	228	0.392825	1	MGI:102708; MGI:1098270; MGI:1101779; MGI:1921078; MGI:88110; MGI:97362
ubiquitin-dependent protein catabolism	3	103	0.40011	1	MGI:108062; MGI:1346526; MGI:1346527
lymphocyte activation	2	62	0.400654	1	MGI:107674; MGI:1098270
anion transport	3	104	0.406086	1	MGI:105305; MGI:106013; MGI:97795
modification-dependent protein catabolism	3	104	0.406086	1	MGI:108062; MGI:1346526; MGI:1346527
immune response	11	448	0.406703	1	MGI:104796; MGI:107674; MGI:1098270; MGI:1346526; MGI:1346527; MGI:1855694; MGI:1888712; MGI:1889817; MGI:88373; MGI:97747; MGI:97795
glycoprotein biosynthesis	2	63	0.408439	1	MGI:2138994; MGI:2152819
pattern specification	3	105	0.412044	1	MGI:107471; MGI:1341793; MGI:96175
response to chemical substance	4	148	0.41581	1	MGI:109562; MGI:1346865; MGI:1855694; MGI:97747
lipoprotein metabolism	1	24	0.416138	1	MGI:1861452
protein metabolism	48	2093	0.418263	1	MGI:104689; MGI:108062; MGI:108109; MGI:109198; MGI:109320; MGI:1096574; MGI:1098234; MGI:1197518; MGI:1338045; MGI:1343176; MGI:1346042; MGI:1346526; MGI:1346527; MGI:1346865; MGI:1346867; MGI:1347055; MGI:1351477; MGI:1354367; MGI:1861452; MGI:1890212; MGI:1913600; MGI:1914071; MGI:1914286; MGI:1914667; MGI:1914943; MGI:1915090; MGI:1915609; MGI:1916165; MGI:1916847; MGI:1917370; MGI:1919234; M…
development	35	1516	0.422406	1	MGI:101884; MGI:102708; MGI:104664; MGI:104796; MGI:107428; MGI:107471; MGI:107674; MGI:108037; MGI:108062; MGI:108414; MGI:109591; MGI:1098270; MGI:1202880; MGI:1277151; MGI:1338800; MGI:1341793; MGI:1346865; MGI:1353589; MGI:1888984; MGI:1926424; MGI:1927231; MGI:1929763; MGI:87990; MGI:88110; MGI:88373; MGI:95522; MGI:95558; MGI:96112; MGI:96175; MGI:96433; MGI:96683; MGI:97385; MGI:97747; MGI…
behavior	3	108	0.429803	1	MGI:104615; MGI:1913879; MGI:97523
cytokine biosynthesis	1	26	0.441773	1	MGI:88373
translational elongation	1	26	0.441773	1	MGI:1914943
cytokine metabolism	1	26	0.441773	1	MGI:88373
organogenesis	20	861	0.445761	1	MGI:101884; MGI:102708; MGI:104796; MGI:107471; MGI:107674; MGI:108037; MGI:108414; MGI:109591; MGI:1098270; MGI:1277151; MGI:1338800; MGI:1346865; MGI:88110; MGI:95522; MGI:95558; MGI:96175; MGI:96433; MGI:96683; MGI:97385; MGI:98957
inflammatory response	3	112	0.453179	1	MGI:1889817; MGI:97747; MGI:97795
cell activation	2	69	0.454062	1	MGI:107674; MGI:1098270
immune cell activation	2	69	0.454062	1	MGI:107674; MGI:1098270
peptidyl-amino acid modification	1	27	0.454167	1	MGI:97531
learning and/or memory	1	27	0.454167	1	MGI:97523
neurogenesis	8	333	0.458408	1	MGI:101884; MGI:102708; MGI:107471; MGI:108414; MGI:1277151; MGI:1338800; MGI:95522; MGI:97385
RNA splicing	2	71	0.468822	1	MGI:1333115; MGI:1341044
protein transport	11	470	0.469645	1	MGI:101921; MGI:108109; MGI:1096574; MGI:1337065; MGI:1338015; MGI:1343176; MGI:1347055; MGI:1914286; MGI:1918366; MGI:1928485; MGI:1929269
cell differentiation	6	249	0.475576	1	MGI:107471; MGI:107674; MGI:1098270; MGI:88373; MGI:96683; MGI:97747
negative regulation of apoptosis	2	72	0.476113	1	MGI:1277151; MGI:88373
anti-apoptosis	2	72	0.476113	1	MGI:1277151; MGI:88373
rRNA processing	1	29	0.47814	1	MGI:1923576
protein complex assembly	1	30	0.48973	1	MGI:1914071
non-covalent chromatin modification	1	30	0.48973	1	MGI:1353589
chromatin remodeling	1	30	0.48973	1	MGI:1353589
ribosome biogenesis	2	75	0.497618	1	MGI:1923576; MGI:98159
T-cell activation	1	31	0.501063	1	MGI:1098270
ribosome biogenesis and assembly	2	77	0.51164	1	MGI:1923576; MGI:98159
nonselective vesicle transport	1	32	0.512147	1	MGI:1337065
intracellular protein transport	10	441	0.515748	1	MGI:101921; MGI:108109; MGI:1096574; MGI:1337065; MGI:1338015; MGI:1343176; MGI:1347055; MGI:1918366; MGI:1928485; MGI:1929269
rRNA metabolism	1	33	0.522985	1	MGI:1923576
hormone metabolism	1	33	0.522985	1	MGI:98957
central nervous system development	2	79	0.525404	1	MGI:1277151; MGI:95522
muscle contraction	2	80	0.532187	1	MGI:1921078; MGI:88110
nucleotide biosynthesis	2	80	0.532187	1	MGI:1928378; MGI:87917
response to oxidative stress	1	34	0.533583	1	MGI:1347023
transition metal ion transport	1	35	0.543947	1	MGI:1345279
regulation of cell differentiation	1	35	0.543947	1	MGI:107471
hearing	1	36	0.554081	1	MGI:1098270
physiological process	181	8186	0.559169	1	MGI:101884; MGI:101921; MGI:102935; MGI:103182; MGI:103263; MGI:104541; MGI:104664; MGI:104689; MGI:104740; MGI:104796; MGI:104995; MGI:105049; MGI:105305; MGI:106013; MGI:106604; MGI:107471; MGI:107585; MGI:107674; MGI:108037; MGI:108062; MGI:108109; MGI:108414; MGI:109198; MGI:109320; MGI:109562; MGI:109573; MGI:109591; MGI:1096574; MGI:1098219; MGI:1098234; MGI:1098270; MGI:1197518; MGI:120288…
protein targeting	5	228	0.572197	1	MGI:108109; MGI:1096574; MGI:1343176; MGI:1347055; MGI:1928485
intracellular signaling cascade	15	692	0.573388	1	MGI:103263; MGI:104615; MGI:108062; MGI:108109; MGI:109198; MGI:1270848; MGI:1346016; MGI:1346865; MGI:1914660; MGI:1918996; MGI:1929763; MGI:2140175; MGI:87917; MGI:87937; MGI:97795
DNA repair	3	134	0.573391	1	MGI:1277143; MGI:1921585; MGI:1929293
perception of sound	1	38	0.573682	1	MGI:1098270
defense response	12	555	0.576877	1	MGI:104796; MGI:107674; MGI:109562; MGI:1098270; MGI:1346526; MGI:1346527; MGI:1855694; MGI:1888712; MGI:1889817; MGI:88373; MGI:97747; MGI:97795
regulation of translation	1	39	0.583159	1	MGI:109198
amino acid transport	1	39	0.583159	1	MGI:1915517
intracellular transport	12	559	0.587052	1	MGI:101921; MGI:108109; MGI:1096574; MGI:1337065; MGI:1338015; MGI:1341044; MGI:1343176; MGI:1347055; MGI:1858225; MGI:1918366; MGI:1928485; MGI:1929269
di-\, tri-valent inorganic cation transport	2	90	0.596336	1	MGI:1345279; MGI:88110
response to biotic stimulus	13	610	0.598275	1	MGI:104796; MGI:107674; MGI:109562; MGI:1098270; MGI:1346526; MGI:1346527; MGI:1347023; MGI:1855694; MGI:1888712; MGI:1889817; MGI:88373; MGI:97747; MGI:97795
cholesterol metabolism	1	41	0.601487	1	MGI:107585
morphogenesis	20	939	0.607712	1	MGI:101884; MGI:102708; MGI:104796; MGI:107471; MGI:107674; MGI:108037; MGI:108414; MGI:109591; MGI:1098270; MGI:1277151; MGI:1338800; MGI:1346865; MGI:88110; MGI:95522; MGI:95558; MGI:96175; MGI:96433; MGI:96683; MGI:97385; MGI:98957
gametogenesis	3	141	0.608069	1	MGI:108414; MGI:1098270; MGI:98957
amine/polyamine transport	1	42	0.610348	1	MGI:1915517
vitamin metabolism	1	42	0.610348	1	MGI:1918957
glycolysis	1	42	0.610348	1	MGI:1926170
cellular process	114	5223	0.614935	1	MGI:101884; MGI:101921; MGI:102708; MGI:103182; MGI:103263; MGI:104615; MGI:104689; MGI:104796; MGI:105049; MGI:105107; MGI:105305; MGI:105311; MGI:106013; MGI:106604; MGI:107471; MGI:107674; MGI:108037; MGI:108062; MGI:108109; MGI:109198; MGI:109562; MGI:109573; MGI:109591; MGI:1096574; MGI:1098270; MGI:1101779; MGI:1197518; MGI:1202880; MGI:1270156; MGI:1270848; MGI:1276121; MGI:1277151; MGI:12…
positive regulation of transcription\, DNA-dependent	1	43	0.619013	1	MGI:107471
brain development	1	43	0.619013	1	MGI:95522
axon guidance	1	44	0.627486	1	MGI:102708
sterol metabolism	1	45	0.635772	1	MGI:107585
integrin-mediated signaling pathway	1	45	0.635772	1	MGI:1298377
TGFbeta receptor signaling pathway	1	46	0.643874	1	MGI:1915260
translational initiation	1	47	0.651796	1	MGI:109198
protein folding	2	100	0.653696	1	MGI:104689; MGI:2145814
macromolecule catabolism	12	588	0.657434	1	MGI:108062; MGI:109320; MGI:1338011; MGI:1338045; MGI:1346042; MGI:1346526; MGI:1346527; MGI:1913600; MGI:1916847; MGI:1919235; MGI:2442939; MGI:97011
response to DNA damage stimulus	3	152	0.658677	1	MGI:1277143; MGI:1921585; MGI:1929293
response to endogenous stimulus	3	153	0.663038	1	MGI:1277143; MGI:1921585; MGI:1929293
glucose catabolism	1	49	0.667119	1	MGI:1926170
hexose catabolism	1	50	0.674526	1	MGI:1926170
monosaccharide catabolism	1	50	0.674526	1	MGI:1926170
alcohol catabolism	1	50	0.674526	1	MGI:1926170
oxygen and reactive oxygen species metabolism	1	51	0.68177	1	MGI:1347023
sexual reproduction	3	158	0.684236	1	MGI:108414; MGI:1098270; MGI:98957
nucleobase\, nucleoside\, nucleotide and nucleic acid metabolism	46	2190	0.684379	1	MGI:101884; MGI:102935; MGI:104541; MGI:104664; MGI:104740; MGI:107471; MGI:107585; MGI:109591; MGI:1098219; MGI:1277143; MGI:1333115; MGI:1333874; MGI:1338011; MGI:1338800; MGI:1341044; MGI:1341793; MGI:1351477; MGI:1353589; MGI:1858496; MGI:1858732; MGI:1861452; MGI:1888984; MGI:1913775; MGI:1914460; MGI:1914667; MGI:1914714; MGI:1915609; MGI:1916165; MGI:1916740; MGI:1916969; MGI:1917370; MGI:…
male gamete generation	2	107	0.689868	1	MGI:108414; MGI:1098270
spermatogenesis	2	107	0.689868	1	MGI:108414; MGI:1098270
protein amino acid phosphorylation	9	458	0.691046	1	MGI:1197518; MGI:1346865; MGI:1346867; MGI:1919235; MGI:95522; MGI:95558; MGI:96433; MGI:96683; MGI:97531
reproduction	3	160	0.692434	1	MGI:108414; MGI:1098270; MGI:98957
microtubule-based movement	1	53	0.695778	1	MGI:1858225
regulation of gene expression\, epigenetic	1	53	0.695778	1	MGI:1353589
proteolysis and peptidolysis	11	561	0.7049	1	MGI:108062; MGI:109320; MGI:1338045; MGI:1346042; MGI:1346526; MGI:1346527; MGI:1913600; MGI:1916847; MGI:1919235; MGI:2442939; MGI:97011
cytoskeleton-dependent intracellular transport	1	55	0.709173	1	MGI:1858225
sulfur metabolism	1	55	0.709173	1	MGI:104995
calcium ion transport	1	55	0.709173	1	MGI:88110
ribonucleotide metabolism	1	56	0.715649	1	MGI:1914714
response to wounding	3	167	0.71987	1	MGI:1889817; MGI:97747; MGI:97795
transmembrane receptor protein serine/threonine kinase signaling pathway	1	57	0.721981	1	MGI:1915260
transcription from Pol II promoter	5	275	0.733559	1	MGI:104740; MGI:1858496; MGI:2153049; MGI:2384582; MGI:97747
positive regulation of transcription	1	59	0.734227	1	MGI:107471
protein catabolism	11	575	0.734795	1	MGI:108062; MGI:109320; MGI:1338045; MGI:1346042; MGI:1346526; MGI:1346527; MGI:1913600; MGI:1916847; MGI:1919235; MGI:2442939; MGI:97011
carbohydrate catabolism	1	60	0.740147	1	MGI:1926170
chromatin modification	1	60	0.740147	1	MGI:1353589
blood coagulation	1	62	0.751596	1	MGI:105049
DNA packaging	2	122	0.756954	1	MGI:1098219; MGI:1353589
RNA splicing\, via transesterification reactions with bulged adenosine as nucleophile	1	63	0.757131	1	MGI:1341044
chromatin assembly/disassembly	1	63	0.757131	1	MGI:1353589
RNA splicing\, via transesterification reactions	1	63	0.757131	1	MGI:1341044
nuclear mRNA splicing\, via spliceosome	1	63	0.757131	1	MGI:1341044
DNA metabolism	7	387	0.759431	1	MGI:109591; MGI:1098219; MGI:1277143; MGI:1353589; MGI:1913775; MGI:1921585; MGI:1929293
axonogenesis	1	64	0.762543	1	MGI:102708
transport	34	1694	0.763224	1	MGI:101921; MGI:103182; MGI:105305; MGI:106013; MGI:108109; MGI:1096574; MGI:1313277; MGI:1314647; MGI:1337065; MGI:1338015; MGI:1341044; MGI:1343176; MGI:1345279; MGI:1347055; MGI:1349217; MGI:1858225; MGI:1913105; MGI:1914286; MGI:1914467; MGI:1915517; MGI:1915600; MGI:1916686; MGI:1917056; MGI:1917806; MGI:1918366; MGI:1928485; MGI:1929260; MGI:1929269; MGI:2137026; MGI:2153045; MGI:88110; MGI…
phosphorylation	9	490	0.763983	1	MGI:1197518; MGI:1346865; MGI:1346867; MGI:1919235; MGI:95522; MGI:95558; MGI:96433; MGI:96683; MGI:97531
mRNA metabolism	2	124	0.764887	1	MGI:1338011; MGI:1341044
transcription\, DNA-dependent	28	1413	0.766788	1	MGI:101884; MGI:102935; MGI:104541; MGI:104664; MGI:104740; MGI:107471; MGI:107585; MGI:109591; MGI:1098219; MGI:1277143; MGI:1333874; MGI:1338800; MGI:1341793; MGI:1353589; MGI:1858496; MGI:1858732; MGI:1888984; MGI:1914460; MGI:1916740; MGI:1919397; MGI:1926424; MGI:2153049; MGI:2384582; MGI:88373; MGI:96175; MGI:97747; MGI:98216; MGI:98218
DNA replication and chromosome cycle	2	125	0.768769	1	MGI:109573; MGI:109591
regulation of transcription\, DNA-dependent	27	1368	0.770123	1	MGI:101884; MGI:102935; MGI:104541; MGI:104664; MGI:104740; MGI:107471; MGI:107585; MGI:109591; MGI:1098219; MGI:1277143; MGI:1333874; MGI:1338800; MGI:1341793; MGI:1353589; MGI:1858496; MGI:1858732; MGI:1888984; MGI:1914460; MGI:1916740; MGI:1919397; MGI:1926424; MGI:2153049; MGI:88373; MGI:96175; MGI:97747; MGI:98216; MGI:98218
hemostasis	1	66	0.773009	1	MGI:105049
microtubule-based process	2	127	0.776367	1	MGI:1858225; MGI:97180
transcription	29	1473	0.782488	1	MGI:101884; MGI:102935; MGI:104541; MGI:104664; MGI:104740; MGI:107471; MGI:107585; MGI:109591; MGI:1098219; MGI:1277143; MGI:1333874; MGI:1338800; MGI:1341793; MGI:1353589; MGI:1858496; MGI:1858732; MGI:1888984; MGI:1914460; MGI:1916740; MGI:1919397; MGI:1921585; MGI:1926424; MGI:2153049; MGI:2384582; MGI:88373; MGI:96175; MGI:97747; MGI:98216; MGI:98218
homophilic cell adhesion	1	68	0.783016	1	MGI:2178323
nucleocytoplasmic transport	1	69	0.787854	1	MGI:1341044
inorganic anion transport	1	70	0.792584	1	MGI:97795
Wnt receptor signaling pathway	1	71	0.797209	1	MGI:98957
response to pest/pathogen/parasite	4	246	0.79894	1	MGI:107674; MGI:1889817; MGI:97747; MGI:97795
regulation of transcription	27	1393	0.80127	1	MGI:101884; MGI:102935; MGI:104541; MGI:104664; MGI:104740; MGI:107471; MGI:107585; MGI:109591; MGI:1098219; MGI:1277143; MGI:1333874; MGI:1338800; MGI:1341793; MGI:1353589; MGI:1858496; MGI:1858732; MGI:1888984; MGI:1914460; MGI:1916740; MGI:1919397; MGI:1926424; MGI:2153049; MGI:88373; MGI:96175; MGI:97747; MGI:98216; MGI:98218
histogenesis and organogenesis	1	74	0.810477	1	MGI:98957
negative regulation of transcription\, DNA-dependent	1	76	0.818839	1	MGI:1353589
response to stress	9	541	0.853707	1	MGI:107674; MGI:1277143; MGI:1346865; MGI:1347023; MGI:1889817; MGI:1921585; MGI:1929293; MGI:97747; MGI:97795
cytokinesis	1	86	0.855449	1	MGI:1270156
heterophilic cell adhesion	1	88	0.861834	1	MGI:1933966
phosphate metabolism	10	602	0.865591	1	MGI:1197518; MGI:1346865; MGI:1346867; MGI:1919235; MGI:2149728; MGI:95522; MGI:95558; MGI:96433; MGI:96683; MGI:97531
phosphorus metabolism	10	602	0.865591	1	MGI:1197518; MGI:1346865; MGI:1346867; MGI:1919235; MGI:2149728; MGI:95522; MGI:95558; MGI:96433; MGI:96683; MGI:97531
steroid metabolism	1	92	0.873774	1	MGI:107585
homeostasis	1	95	0.882049	1	MGI:2140175
DNA replication	1	95	0.882049	1	MGI:109591
S phase of mitotic cell cycle	1	96	0.884686	1	MGI:109591
cytoplasm organization and biogenesis	7	468	0.899283	1	MGI:101921; MGI:1338788; MGI:1349217; MGI:1858225; MGI:1923576; MGI:97180; MGI:98159
cell-cell adhesion	2	178	0.90852	1	MGI:1933966; MGI:2178323
establishment and/or maintenance of chromatin architecture	1	111	0.917873	1	MGI:1353589
mRNA processing	1	112	0.919711	1	MGI:1341044
response to abiotic stimulus	5	376	0.923772	1	MGI:109562; MGI:1098270; MGI:1346865; MGI:1855694; MGI:97747
regulation of transcription from Pol II promoter	2	189	0.925214	1	MGI:2153049; MGI:97747
organelle organization and biogenesis	5	383	0.93077	1	MGI:101921; MGI:1338788; MGI:1349217; MGI:1858225; MGI:97180
ion transport	7	503	0.933969	1	MGI:105305; MGI:106013; MGI:1345279; MGI:1917056; MGI:2137026; MGI:88110; MGI:97795
protein kinase cascade	1	124	0.938826	1	MGI:1346865
metal ion transport	3	268	0.939474	1	MGI:1345279; MGI:1917056; MGI:88110
chromosome organization and biogenesis (sensu Eukarya)	1	126	0.941538	1	MGI:1353589
cell-cell signaling	3	273	0.944286	1	MGI:102708; MGI:1098270; MGI:98957
protein modification	13	854	0.946829	1	MGI:1098234; MGI:1197518; MGI:1346865; MGI:1346867; MGI:1861452; MGI:1919235; MGI:2138994; MGI:2152819; MGI:95522; MGI:95558; MGI:96433; MGI:96683; MGI:97531
perception of external stimulus	2	209	0.948477	1	MGI:107674; MGI:1098270
nuclear organization and biogenesis	1	132	0.948977	1	MGI:1353589
response to external stimulus	14	939	0.961491	1	MGI:104796; MGI:107674; MGI:109562; MGI:1098270; MGI:1346526; MGI:1346527; MGI:1346865; MGI:1347023; MGI:1855694; MGI:1888712; MGI:1889817; MGI:88373; MGI:97747; MGI:97795
regulation of cell proliferation	1	145	0.962018	1	MGI:1098270
cell organization and biogenesis	8	646	0.977809	1	MGI:101921; MGI:1338788; MGI:1349217; MGI:1353589; MGI:1858225; MGI:1923576; MGI:97180; MGI:98159
obsolete biological process	3	330	0.979063	1	MGI:1270156; MGI:97822; MGI:98957
cell cycle	6	547	0.984149	1	MGI:104689; MGI:108037; MGI:109573; MGI:109591; MGI:1098270; MGI:1270156
perception of abiotic stimulus	1	184	0.984369	1	MGI:1098270
cation transport	3	351	0.985604	1	MGI:1345279; MGI:1917056; MGI:88110
sensory perception	1	191	0.986676	1	MGI:1098270
cell proliferation	9	764	0.989854	1	MGI:101884; MGI:104689; MGI:108037; MGI:109573; MGI:109591; MGI:1098270; MGI:1270156; MGI:1889817; MGI:95660
regulation of cell cycle	2	294	0.990145	1	MGI:104689; MGI:108037
regulation of cellular process	1	206	0.990542	1	MGI:1098270
regulation of biological process	1	209	0.991169	1	MGI:1098270
cytoskeleton organization and biogenesis	2	317	0.993798	1	MGI:1858225; MGI:97180
cell growth and/or maintenance	53	3136	0.994221	1	MGI:101884; MGI:101921; MGI:103182; MGI:103263; MGI:104689; MGI:105305; MGI:106013; MGI:107471; MGI:108037; MGI:108109; MGI:109573; MGI:109591; MGI:1096574; MGI:1098270; MGI:1270156; MGI:1270848; MGI:1313277; MGI:1314647; MGI:1337065; MGI:1338015; MGI:1338788; MGI:1341044; MGI:1343176; MGI:1345279; MGI:1347055; MGI:1349217; MGI:1353589; MGI:1858225; MGI:1889295; MGI:1889817; MGI:1913105; MGI:1914…
mitotic cell cycle	1	237	0.995349	1	MGI:109591
