# Supplementary material for: Transcriptional Profiling Uncovers a Network of Cholesterol-Responsive Atherosclerosis Target Genes
Source: PLoS Genet. 2008 Mar 14;4(3):e1000036. doi: 10.1371/journal.pgen.1000036 (PMC2265530; doi:10.1371/journal.pgen.1000036)
Supplement: Table S16 — GO analysis, lesion cluster 4 (0.13 MB XLS) [file pgen.1000036.s017.xls]

## Sheet: Table S16 - Lesion cluster 4
Table S16 - GO analysis, lesion cluster 4
Gene Category	List Hits	Population Hits	Probability	Sidak	MGI Accessions
mRNA metabolism	8	124	0.000724405	0.262	MGI:104805; MGI:1343085; MGI:1349722; MGI:1860489; MGI:1860512; MGI:1913833; MGI:1919668; MGI:98423
intermediate filament-based process	2	5	0.00236826	0.631	MGI:104627; MGI:95697
mesoderm cell fate commitment	2	6	0.00351586	0.772	MGI:1914856; MGI:88180
mesoderm cell fate determination	2	6	0.00351586	0.772	MGI:1914856; MGI:88180
histone modification	2	7	0.00487163	0.871	MGI:105084; MGI:2135607
covalent chromatin modification	2	7	0.00487163	0.871	MGI:105084; MGI:2135607
formation of primary germ layer	2	9	0.00818099	0.968	MGI:1914856; MGI:88180
mesoderm formation	2	9	0.00818099	0.968	MGI:1914856; MGI:88180
mRNA processing	6	112	0.00826575	0.969	MGI:104805; MGI:1343085; MGI:1349722; MGI:1860489; MGI:1860512; MGI:1919668
mRNA splicing	3	27	0.00839443	0.971	MGI:104805; MGI:1919367; MGI:2183260
one-carbon compound metabolism	3	32	0.0134468	0.997	MGI:1336193; MGI:1919855; MGI:88253
cell aging	1	1	0.0156786	0.999	MGI:1195263
adult somatic muscle development	1	1	0.0156786	0.999	MGI:104631
regulation of FGF receptor signaling pathway	1	1	0.0156786	0.999	MGI:1341847
somatic muscle development	1	1	0.0156786	0.999	MGI:104631
positive regulation of interleukin-1 biosynthesis	1	1	0.0156786	0.999	MGI:96824
osmosensory signaling pathway via two-component system	1	1	0.0156786	0.999	MGI:1918320
acetaldehyde metabolism	1	1	0.0156786	0.999	MGI:1353451
inactivation of MAPK during osmolarity sensing	1	1	0.0156786	0.999	MGI:1918320
regulation of interleukin-1 biosynthesis	1	1	0.0156786	0.999	MGI:96824
interleukin-1 biosynthesis	1	1	0.0156786	0.999	MGI:96824
mast cell activation	1	1	0.0156786	0.999	MGI:96824
MAPKKK cascade during osmolarity sensing	1	1	0.0156786	0.999	MGI:1918320
perception of fungi	1	1	0.0156786	0.999	MGI:96824
regulation of pH	2	13	0.0170123	0.999	MGI:1917511; MGI:2150150
cell fate commitment	3	37	0.0199034	1	MGI:1914856; MGI:88180; MGI:98480
negative regulation of transcription	5	101	0.0211392	1	MGI:1332234; MGI:1353423; MGI:1913755; MGI:2135607; MGI:2148705
hydrogen ion homeostasis	2	15	0.0224374	1	MGI:1917511; MGI:2150150
RNA metabolism	10	309	0.0235433	1	MGI:104805; MGI:1343085; MGI:1349722; MGI:1860489; MGI:1860512; MGI:1861774; MGI:1913833; MGI:1917747; MGI:1919668; MGI:98423
monovalent inorganic cation homeostasis	2	17	0.0284749	1	MGI:1917511; MGI:2150150
phospholipase C activation	1	2	0.0311129	1	MGI:95776
aminoglycan catabolism	1	2	0.0311129	1	MGI:2136348
positive regulation of interleukin-13 biosynthesis	1	2	0.0311129	1	MGI:96824
vesicle transport along actin filament	1	2	0.0311129	1	MGI:2384407
regulation of interleukin-13 biosynthesis	1	2	0.0311129	1	MGI:96824
intermediate filament cytoskeleton organization and biogenesis	1	2	0.0311129	1	MGI:104627
positive regulation of neuron differentiation	1	2	0.0311129	1	MGI:1201787
glycosaminoglycan catabolism	1	2	0.0311129	1	MGI:2136348
TGFbeta receptor complex assembly	1	2	0.0311129	1	MGI:98728
osmosensory signaling pathway	1	2	0.0311129	1	MGI:1918320
negative regulation of transcription\, DNA-dependent	4	76	0.0312522	1	MGI:1332234; MGI:1353423; MGI:1913755; MGI:2135607
growth	3	45	0.0332113	1	MGI:1201787; MGI:88180; MGI:98726
gastrulation	2	20	0.0385859	1	MGI:1914856; MGI:88180
RNA processing	9	291	0.0395445	1	MGI:104805; MGI:1343085; MGI:1349722; MGI:1860489; MGI:1860512; MGI:1861774; MGI:1913833; MGI:1917747; MGI:1919668
chromosome segregation	2	21	0.0422172	1	MGI:1914227; MGI:1921605
intracellular signaling cascade	17	692	0.0432302	1	MGI:104640; MGI:107926; MGI:107927; MGI:108054; MGI:108447; MGI:1201787; MGI:1332637; MGI:1344412; MGI:1913125; MGI:1916092; MGI:1918320; MGI:1921968; MGI:1925503; MGI:88253; MGI:95776; MGI:96824; MGI:99683
cytokinesis	4	86	0.0459525	1	MGI:102685; MGI:107926; MGI:1344371; MGI:1927119
retinoic acid metabolism	1	3	0.0463066	1	MGI:1353450
catecholamine catabolism	1	3	0.0463066	1	MGI:96915
histone mRNA metabolism	1	3	0.0463066	1	MGI:98423
histone methylation	1	3	0.0463066	1	MGI:105084
Golgi organization and biogenesis	1	3	0.0463066	1	MGI:1201610
dopamine catabolism	1	3	0.0463066	1	MGI:96915
perception of pathogenic bacteria	1	3	0.0463066	1	MGI:96824
interleukin-13 biosynthesis	1	3	0.0463066	1	MGI:96824
histone deacetylation	1	3	0.0463066	1	MGI:2135607
cell fate determination	2	23	0.0498425	1	MGI:1914856; MGI:88180
regulation of transcription\, DNA-dependent	29	1368	0.0537808	1	MGI:104661; MGI:105084; MGI:107202; MGI:1313291; MGI:1332234; MGI:1347064; MGI:1353423; MGI:1859211; MGI:1913463; MGI:1913755; MGI:1914173; MGI:1918263; MGI:1918320; MGI:1919027; MGI:1919227; MGI:1929213; MGI:1935151; MGI:2135607; MGI:2148705; MGI:2150150; MGI:2385315; MGI:2385323; MGI:2449205; MGI:94867; MGI:97249; MGI:97567; MGI:98372; MGI:98480; MGI:99211
mesoderm development	2	24	0.0538271	1	MGI:1914856; MGI:88180
Rho protein signal transduction	2	25	0.0579205	1	MGI:107927; MGI:1332637
nucleobase\, nucleoside\, nucleotide and nucleic acid metabolism	43	2190	0.0592584	1	MGI:104661; MGI:104805; MGI:105084; MGI:106903; MGI:107202; MGI:1270841; MGI:1313291; MGI:1332234; MGI:1343085; MGI:1347064; MGI:1349722; MGI:1353423; MGI:1859211; MGI:1860489; MGI:1860512; MGI:1861453; MGI:1861774; MGI:1913463; MGI:1913755; MGI:1913833; MGI:1914173; MGI:1917747; MGI:1918263; MGI:1918320; MGI:1919027; MGI:1919227; MGI:1919668; MGI:1929213; MGI:1935151; MGI:2135607; MGI:2143702; M…
transmembrane receptor protein serine/threonine kinase signaling pathway	3	57	0.0598766	1	MGI:102806; MGI:88180; MGI:98728
regulation of cell size	1	4	0.0612636	1	MGI:1332637
response to fungi	1	4	0.0612636	1	MGI:96824
neuronal remodeling	1	4	0.0612636	1	MGI:95776
bicarbonate transport	1	4	0.0612636	1	MGI:2150150
DNA damage response\, signal transduction resulting in induction of apoptosis	1	4	0.0612636	1	MGI:107202
translational elongation	2	26	0.0621183	1	MGI:1914125; MGI:1919085
negative regulation of transcription from Pol II promoter	3	58	0.0624438	1	MGI:1332234; MGI:1353423; MGI:1913755
cellular defense response	3	58	0.0624438	1	MGI:1313291; MGI:1332234; MGI:96824
cellular process	92	5223	0.0625221	1	MGI:102685; MGI:102806; MGI:103075; MGI:104627; MGI:104631; MGI:104640; MGI:104850; MGI:105061; MGI:105084; MGI:107181; MGI:107202; MGI:107654; MGI:107926; MGI:107927; MGI:108054; MGI:108429; MGI:108447; MGI:1096399; MGI:1195263; MGI:1196332; MGI:1197009; MGI:1201610; MGI:1201787; MGI:1289318; MGI:1312922; MGI:1313266; MGI:1332637; MGI:1335107; MGI:1341847; MGI:1344371; MGI:1344412; MGI:1349399; …
regulation of transcription	29	1393	0.0650374	1	MGI:104661; MGI:105084; MGI:107202; MGI:1313291; MGI:1332234; MGI:1347064; MGI:1353423; MGI:1859211; MGI:1913463; MGI:1913755; MGI:1914173; MGI:1918263; MGI:1918320; MGI:1919027; MGI:1919227; MGI:1929213; MGI:1935151; MGI:2135607; MGI:2148705; MGI:2150150; MGI:2385315; MGI:2385323; MGI:2449205; MGI:94867; MGI:97249; MGI:97567; MGI:98372; MGI:98480; MGI:99211
chromatin modification	3	60	0.0677292	1	MGI:105084; MGI:1861453; MGI:2135607
obsolete biological process	9	330	0.0750951	1	MGI:102685; MGI:104805; MGI:107926; MGI:1344371; MGI:1919367; MGI:1919769; MGI:1927119; MGI:2183260; MGI:97293
transcription\, DNA-dependent	29	1413	0.0751923	1	MGI:104661; MGI:105084; MGI:107202; MGI:1313291; MGI:1332234; MGI:1347064; MGI:1353423; MGI:1859211; MGI:1913463; MGI:1913755; MGI:1914173; MGI:1918263; MGI:1918320; MGI:1919027; MGI:1919227; MGI:1929213; MGI:1935151; MGI:2135607; MGI:2148705; MGI:2150150; MGI:2385315; MGI:2385323; MGI:2449205; MGI:94867; MGI:97249; MGI:97567; MGI:98372; MGI:98480; MGI:99211
signal transduction	36	1819	0.0759717	1	MGI:102806; MGI:104631; MGI:104640; MGI:107654; MGI:107926; MGI:107927; MGI:108054; MGI:108429; MGI:108447; MGI:1201787; MGI:1313266; MGI:1332637; MGI:1335107; MGI:1341847; MGI:1344412; MGI:1349475; MGI:1859650; MGI:1913125; MGI:1916092; MGI:1918320; MGI:1919085; MGI:1919668; MGI:1921968; MGI:1925503; MGI:1925642; MGI:2445175; MGI:88180; MGI:88253; MGI:95776; MGI:96440; MGI:96824; MGI:97932; MGI:…
mRNA catabolism	1	5	0.0759874	1	MGI:1913833
perception of bacteria	1	5	0.0759874	1	MGI:96824
phosphoinositide-mediated signaling	1	5	0.0759874	1	MGI:88253
actin filament polymerization	1	5	0.0759874	1	MGI:1196332
macrophage activation	1	5	0.0759874	1	MGI:96824
actin filament-based movement	1	5	0.0759874	1	MGI:2384407
induction of apoptosis via death domain receptors	1	5	0.0759874	1	MGI:1349399
dopamine metabolism	1	5	0.0759874	1	MGI:96915
negative regulation of osteoclast differentiation	1	5	0.0759874	1	MGI:96824
regulation of neuron differentiation	1	5	0.0759874	1	MGI:1201787
nuclear mRNA splicing\, via spliceosome	3	63	0.0760252	1	MGI:1860489; MGI:1860512; MGI:1919668
RNA splicing\, via transesterification reactions with bulged adenosine as nucleophile	3	63	0.0760252	1	MGI:1860489; MGI:1860512; MGI:1919668
RNA splicing\, via transesterification reactions	3	63	0.0760252	1	MGI:1860489; MGI:1860512; MGI:1919668
regulation of transcription from Pol II promoter	6	189	0.0768011	1	MGI:1313291; MGI:1332234; MGI:1347064; MGI:1353423; MGI:1913463; MGI:1913755
non-covalent chromatin modification	2	30	0.07987	1	MGI:1861453; MGI:2135607
chromatin remodeling	2	30	0.07987	1	MGI:1861453; MGI:2135607
anion transport	4	104	0.0805483	1	MGI:105061; MGI:107181; MGI:2150150; MGI:2443878
induction of programmed cell death	3	67	0.0877449	1	MGI:107202; MGI:1312922; MGI:1349399
regulation of programmed cell death	3	67	0.0877449	1	MGI:107202; MGI:1312922; MGI:1349399
positive regulation of programmed cell death	3	67	0.0877449	1	MGI:107202; MGI:1312922; MGI:1349399
induction of apoptosis	3	67	0.0877449	1	MGI:107202; MGI:1312922; MGI:1349399
positive regualtion of apoptosis	3	67	0.0877449	1	MGI:107202; MGI:1312922; MGI:1349399
cell proliferation	17	764	0.0900092	1	MGI:102685; MGI:103075; MGI:104627; MGI:107202; MGI:107926; MGI:1344371; MGI:1352760; MGI:1861774; MGI:1913755; MGI:1914227; MGI:1919675; MGI:1921605; MGI:1927119; MGI:2142116; MGI:97249; MGI:98480; MGI:98726
calcium ion dependent exocytosis	1	6	0.0904817	1	MGI:1917747
prostaglandin biosynthesis	1	6	0.0904817	1	MGI:97797
regulation of signal transduction	1	6	0.0904817	1	MGI:1201787
perception of pest/pathogen/parasite	1	6	0.0904817	1	MGI:96824
prostanoid biosynthesis	1	6	0.0904817	1	MGI:97797
response to pathogenic bacteria	1	6	0.0904817	1	MGI:96824
cGMP metabolism	1	6	0.0904817	1	MGI:106903
cGMP biosynthesis	1	6	0.0904817	1	MGI:106903
positive regulation of interleukin-6 biosynthesis	1	6	0.0904817	1	MGI:96824
protein amino acid deacetylation	1	6	0.0904817	1	MGI:2135607
'de novo' pyrimidine base biosynthesis	1	6	0.0904817	1	MGI:98372
perception of biotic stimulus	1	6	0.0904817	1	MGI:96824
copper ion transport	1	6	0.0904817	1	MGI:99400
actin filament-based process	3	69	0.0938739	1	MGI:1196332; MGI:1917747; MGI:2384407
inorganic anion transport	3	70	0.0970032	1	MGI:105061; MGI:107181; MGI:2150150
RNA splicing	3	71	0.100175	1	MGI:1860489; MGI:1860512; MGI:1919668
cell growth and/or maintenance	57	3136	0.103727	1	MGI:102685; MGI:103075; MGI:104627; MGI:104640; MGI:104850; MGI:105061; MGI:105084; MGI:107181; MGI:107202; MGI:107926; MGI:1096399; MGI:1196332; MGI:1201610; MGI:1201787; MGI:1289318; MGI:1332637; MGI:1335107; MGI:1344371; MGI:1352760; MGI:1859650; MGI:1861453; MGI:1861774; MGI:1889383; MGI:1890563; MGI:1913755; MGI:1913833; MGI:1914227; MGI:1914305; MGI:1914472; MGI:1916526; MGI:1917042; MGI:19…
regulation of cell differentiation	2	35	0.103931	1	MGI:1201787; MGI:96824
pyrimidine base biosynthesis	1	7	0.10475	1	MGI:98372
positive regulation of interleukin-12 biosynthesis	1	7	0.10475	1	MGI:96824
regulation of interleukin-6 biosynthesis	1	7	0.10475	1	MGI:96824
vitamin A metabolism	1	7	0.10475	1	MGI:1353450
activation of NF-kappaB-inducing kinase	1	7	0.10475	1	MGI:96824
positive regulation of cell differentiation	1	7	0.10475	1	MGI:1201787
smoothened receptor signaling pathway	1	7	0.10475	1	MGI:1341847
regulation of action potential	1	7	0.10475	1	MGI:95776
aging	1	7	0.10475	1	MGI:1195263
regulation of osteoclast differentiation	1	7	0.10475	1	MGI:96824
interleukin-6 biosynthesis	1	7	0.10475	1	MGI:96824
transcription	29	1473	0.112194	1	MGI:104661; MGI:105084; MGI:107202; MGI:1313291; MGI:1332234; MGI:1347064; MGI:1353423; MGI:1859211; MGI:1913463; MGI:1913755; MGI:1914173; MGI:1918263; MGI:1918320; MGI:1919027; MGI:1919227; MGI:1929213; MGI:1935151; MGI:2135607; MGI:2148705; MGI:2150150; MGI:2385315; MGI:2385323; MGI:2449205; MGI:94867; MGI:97249; MGI:97567; MGI:98372; MGI:98480; MGI:99211
FGF receptor signaling pathway	1	8	0.118796	1	MGI:1341847
erythrocyte differentiation	1	8	0.118796	1	MGI:98480
regulation of interleukin-12 biosynthesis	1	8	0.118796	1	MGI:96824
ureteric bud development	1	8	0.118796	1	MGI:88180
biogenic amine catabolism	1	8	0.118796	1	MGI:96915
interleukin-12 biosynthesis	1	8	0.118796	1	MGI:96824
osteoclast differentiation	1	8	0.118796	1	MGI:96824
neurotransmitter catabolism	1	8	0.118796	1	MGI:96915
regulation of body size	1	8	0.118796	1	MGI:1201787
nucleobase biosynthesis	1	8	0.118796	1	MGI:98372
cell growth	3	77	0.120044	1	MGI:1201787; MGI:96440; MGI:98726
response to wounding	5	167	0.121964	1	MGI:1313291; MGI:1332234; MGI:1341909; MGI:1928953; MGI:96824
translation	5	168	0.124212	1	MGI:103268; MGI:1861774; MGI:1914125; MGI:1917747; MGI:1919085
regulation of translation	2	39	0.124399	1	MGI:103268; MGI:1861774
heart development	2	40	0.129659	1	MGI:88180; MGI:95776
protein kinase cascade	4	124	0.130318	1	MGI:1913125; MGI:1918320; MGI:1925503; MGI:96824
fat-soluble vitamin metabolism	1	9	0.132623	1	MGI:1353450
prostanoid metabolism	1	9	0.132623	1	MGI:97797
aldehyde metabolism	1	9	0.132623	1	MGI:1353451
amino acid derivative catabolism	1	9	0.132623	1	MGI:96915
pyrimidine base metabolism	1	9	0.132623	1	MGI:98372
prostaglandin metabolism	1	9	0.132623	1	MGI:97797
embryonic development (sensu Animalia)	2	43	0.145733	1	MGI:1914856; MGI:88180
mRNA-nucleus export	1	10	0.146234	1	MGI:1919668
negative regulation of gene expression\, epigenetic	1	10	0.146234	1	MGI:2135607
RNA catabolism	1	10	0.146234	1	MGI:1913833
chromatin silencing	1	10	0.146234	1	MGI:2135607
inactivation of MAPK	1	10	0.146234	1	MGI:1918320
actin polymerization and/or depolymerization	1	10	0.146234	1	MGI:1196332
transcriptional gene silencing	1	10	0.146234	1	MGI:2135607
protein amino acid methylation	1	10	0.146234	1	MGI:105084
induction of apoptosis by intracellular signals	1	11	0.159633	1	MGI:107202
catecholamine metabolism	1	11	0.159633	1	MGI:96915
autophagy	1	11	0.159633	1	MGI:1924142
TGFbeta receptor signaling pathway	2	46	0.162191	1	MGI:88180; MGI:98728
cell death	8	341	0.167028	1	MGI:107202; MGI:1195263; MGI:1197009; MGI:1312922; MGI:1349399; MGI:1919668; MGI:2135607; MGI:2138162
DNA damage response\, signal transduction	1	12	0.172823	1	MGI:107202
transcription initiation from Pol II promoter	1	12	0.172823	1	MGI:1913463
mRNA splice site selection	1	12	0.172823	1	MGI:1860489
metanephros development	1	12	0.172823	1	MGI:88180
peroxidase reaction	1	12	0.172823	1	MGI:97293
regulation of apoptosis	4	140	0.177285	1	MGI:107202; MGI:1197009; MGI:1312922; MGI:1349399
death	8	347	0.178375	1	MGI:107202; MGI:1195263; MGI:1197009; MGI:1312922; MGI:1349399; MGI:1919668; MGI:2135607; MGI:2138162
posttranslational membrane targeting	2	49	0.178964	1	MGI:104850; MGI:97281
protein amino acid phosphorylation	10	458	0.182215	1	MGI:102806; MGI:103075; MGI:107926; MGI:107927; MGI:1309999; MGI:1344371; MGI:1925503; MGI:2138162; MGI:98728; MGI:99683
BMP signaling pathway	1	13	0.185807	1	MGI:88180
glycosaminoglycan metabolism	1	13	0.185807	1	MGI:2136348
urogenital system development	1	13	0.185807	1	MGI:88180
aminoglycan metabolism	1	13	0.185807	1	MGI:2136348
mRNA polyadenylation	1	13	0.185807	1	MGI:1349722
positive regulation of cytokine biosynthesis	1	13	0.185807	1	MGI:96824
sulfate transport	1	13	0.185807	1	MGI:107181
glutamate signaling pathway	1	13	0.185807	1	MGI:95776
response to bacteria	1	13	0.185807	1	MGI:96824
cell communication	42	2351	0.188907	1	MGI:102806; MGI:104627; MGI:104631; MGI:104640; MGI:107654; MGI:107926; MGI:107927; MGI:108054; MGI:108429; MGI:108447; MGI:1195263; MGI:1201787; MGI:1313266; MGI:1332637; MGI:1335107; MGI:1341847; MGI:1344412; MGI:1349475; MGI:1859650; MGI:1913125; MGI:1916092; MGI:1918320; MGI:1919085; MGI:1919668; MGI:1921968; MGI:1925503; MGI:1925642; MGI:1933131; MGI:2136348; MGI:2445175; MGI:88180; MGI:8825…
response to pest/pathogen/parasite	6	246	0.189412	1	MGI:104850; MGI:1313291; MGI:1332234; MGI:1341909; MGI:1928953; MGI:96824
oxygen and reactive oxygen species metabolism	2	51	0.190289	1	MGI:1916776; MGI:97797
chloride transport	2	51	0.190289	1	MGI:105061; MGI:2150150
phenol metabolism	1	14	0.198589	1	MGI:96915
gene silencing	1	14	0.198589	1	MGI:2135607
negative regulation of cell differentiation	1	14	0.198589	1	MGI:96824
induction of apoptosis by extracellular signals	1	14	0.198589	1	MGI:1349399
positive regulation of biosynthesis	1	14	0.198589	1	MGI:96824
response to toxin	1	15	0.211171	1	MGI:106903
neurotransmitter metabolism	1	15	0.211171	1	MGI:96915
respiratory tube development	1	15	0.211171	1	MGI:1341847
positive regulation of metabolism	1	15	0.211171	1	MGI:96824
nucleobase metabolism	1	15	0.211171	1	MGI:98372
lung development	1	15	0.211171	1	MGI:1341847
icosanoid biosynthesis	1	15	0.211171	1	MGI:97797
regulation of cell growth	2	55	0.213204	1	MGI:1201787; MGI:96440
protein amino acid ADP-ribosylation	1	16	0.223557	1	MGI:95776
protein amino acid alkylation	1	16	0.223557	1	MGI:105084
histogenesis	2	57	0.224762	1	MGI:1914856; MGI:88180
response to stress	11	541	0.228645	1	MGI:104850; MGI:107202; MGI:1270841; MGI:1313291; MGI:1332234; MGI:1336173; MGI:1341909; MGI:1925503; MGI:1928953; MGI:96824; MGI:97797
protein-membrane targeting	2	58	0.230559	1	MGI:104850; MGI:97281
protein-ER targeting	2	58	0.230559	1	MGI:104850; MGI:97281
RNA-nucleus export	1	17	0.23575	1	MGI:1919668
T-helper 1 type immune response	1	17	0.23575	1	MGI:96824
nucleic acid transport	1	17	0.23575	1	MGI:1919668
RNA transport	1	17	0.23575	1	MGI:1919668
RNA localization	1	17	0.23575	1	MGI:1919668
JAK-STAT cascade	1	17	0.23575	1	MGI:1913125
apoptosis	7	320	0.236806	1	MGI:107202; MGI:1197009; MGI:1312922; MGI:1349399; MGI:1919668; MGI:2135607; MGI:2138162
cell cycle	11	547	0.239302	1	MGI:103075; MGI:104627; MGI:107202; MGI:1344371; MGI:1861774; MGI:1914227; MGI:1919675; MGI:1921605; MGI:1927119; MGI:97249; MGI:98726
phosphorylation	10	490	0.239638	1	MGI:102806; MGI:103075; MGI:107926; MGI:107927; MGI:1309999; MGI:1344371; MGI:1925503; MGI:2138162; MGI:98728; MGI:99683
cyclic nucleotide biosynthesis	1	18	0.247752	1	MGI:106903
neuron differentiation	1	18	0.247752	1	MGI:1201787
cell-mediated immune response	1	18	0.247752	1	MGI:96824
spliceosome assembly	1	18	0.247752	1	MGI:1860489
establishment and/or maintenance of chromatin architecture	3	111	0.252497	1	MGI:105084; MGI:1861453; MGI:2135607
cation homeostasis	2	62	0.253829	1	MGI:1917511; MGI:2150150
inflammatory response	3	112	0.256718	1	MGI:1341909; MGI:1928953; MGI:96824
programmed cell death	7	329	0.258139	1	MGI:107202; MGI:1197009; MGI:1312922; MGI:1349399; MGI:1919668; MGI:2135607; MGI:2138162
caspase activation	1	19	0.259567	1	MGI:1349399
two-component signal transduction system (phosphorelay)	1	19	0.259567	1	MGI:1918320
phospholipid biosynthesis	1	19	0.259567	1	MGI:2139793
transmission of nerve impulse	4	165	0.259677	1	MGI:1933131; MGI:95776; MGI:96915; MGI:97281
vesicle-mediated transport	5	219	0.260037	1	MGI:1335107; MGI:1889383; MGI:1917747; MGI:1919227; MGI:892979
transcription from Pol II promoter	6	275	0.262724	1	MGI:1313291; MGI:1332234; MGI:1347064; MGI:1353423; MGI:1913463; MGI:1913755
cyclic nucleotide metabolism	1	20	0.271198	1	MGI:106903
cell ion homeostasis	2	66	0.277152	1	MGI:1917511; MGI:2150150
ion homeostasis	2	66	0.277152	1	MGI:1917511; MGI:2150150
actin cytoskeleton organization and biogenesis	2	66	0.277152	1	MGI:1196332; MGI:1917747
innate immune response	3	117	0.27796	1	MGI:1341909; MGI:1928953; MGI:96824
icosanoid metabolism	1	21	0.282647	1	MGI:97797
extracellular structure organization and biogenesis	1	21	0.282647	1	MGI:98726
extracellular matrix organization and biogenesis	1	21	0.282647	1	MGI:98726
circadian rhythm	1	22	0.293917	1	MGI:1270841
transcription initiation	1	22	0.293917	1	MGI:1913463
regulation of cytokine biosynthesis	1	22	0.293917	1	MGI:96824
regulation of blood pressure	1	22	0.293917	1	MGI:97797
complement activation\, classical pathway	1	22	0.293917	1	MGI:104850
cellular morphogenesis	2	69	0.294623	1	MGI:1332637; MGI:1890563
second-messenger-mediated signaling	2	69	0.294623	1	MGI:88253; MGI:95776
DNA packaging	3	122	0.299368	1	MGI:105084; MGI:1861453; MGI:2135607
enzyme linked receptor protein signaling pathway	4	179	0.308732	1	MGI:102806; MGI:1341847; MGI:88180; MGI:98728
DNA replication and chromosome cycle	3	125	0.312261	1	MGI:1861774; MGI:1914227; MGI:1921605
cell organization and biogenesis	12	646	0.313658	1	MGI:104627; MGI:105084; MGI:1196332; MGI:1201610; MGI:1332637; MGI:1861453; MGI:1890563; MGI:1913833; MGI:1917747; MGI:2135607; MGI:2384407; MGI:95697
nucleobase\, nucleoside\, nucleotide and nucleic acid transport	1	24	0.315932	1	MGI:1919668
myogenesis	1	24	0.315932	1	MGI:2135607
actin filament organization	1	24	0.315932	1	MGI:1917747
chromosome organization and biogenesis (sensu Eukarya)	3	126	0.316563	1	MGI:105084; MGI:1861453; MGI:2135607
G-protein signaling\, adenylate cyclase activating pathway	1	25	0.326683	1	MGI:95776
regulation of growth	1	25	0.326683	1	MGI:1201787
cellular defense response (sensu Vertebrata)	1	25	0.326683	1	MGI:96824
neuropeptide signaling pathway	2	76	0.335107	1	MGI:2445175; MGI:98289
rhythmic behavior	1	26	0.337266	1	MGI:1270841
cytokine metabolism	1	26	0.337266	1	MGI:96824
cytokine biosynthesis	1	26	0.337266	1	MGI:96824
secretory pathway	3	131	0.338082	1	MGI:104850; MGI:1917747; MGI:97281
nuclear organization and biogenesis	3	132	0.342384	1	MGI:105084; MGI:1861453; MGI:2135607
cell differentiation	5	249	0.351973	1	MGI:1201787; MGI:1914856; MGI:88180; MGI:96824; MGI:98480
biological_process unknown	15	849	0.353053	1	MGI:1353423; MGI:1354702; MGI:1861774; MGI:1913063; MGI:1914125; MGI:1914935; MGI:1916092; MGI:1917184; MGI:1924375; MGI:1927489; MGI:1933204; MGI:2135946; MGI:2150386; MGI:2153470; MGI:2655768
membrane lipid biosynthesis	1	28	0.357937	1	MGI:2139793
myeloid blood cell differentiation	1	28	0.357937	1	MGI:98480
NIK-I-kappaB/NF-kappaB cascade	1	28	0.357937	1	MGI:96824
muscle contraction	2	80	0.357953	1	MGI:104631; MGI:107926
endocytosis	2	81	0.363621	1	MGI:1889383; MGI:1919227
rRNA processing	1	29	0.368032	1	MGI:1913833
aromatic compound metabolism	2	82	0.369272	1	MGI:96915; MGI:98372
protein complex assembly	1	30	0.377968	1	MGI:1890563
small GTPase mediated signal transduction	4	199	0.380075	1	MGI:104640; MGI:107927; MGI:108054; MGI:1332637
chemotaxis	2	87	0.397214	1	MGI:104631; MGI:1928953
taxis	2	87	0.397214	1	MGI:104631; MGI:1928953
nonselective vesicle transport	1	32	0.397378	1	MGI:892979
cell homeostasis	2	88	0.402736	1	MGI:1917511; MGI:2150150
hormone metabolism	1	33	0.406856	1	MGI:1353450
rRNA metabolism	1	33	0.406856	1	MGI:1913833
mitosis	2	89	0.408234	1	MGI:103075; MGI:1344371
response to chemical substance	3	148	0.410631	1	MGI:104631; MGI:106903; MGI:1928953
M phase of mitotic cell cycle	2	90	0.413708	1	MGI:103075; MGI:1344371
exocytosis	1	34	0.416186	1	MGI:1917747
response to oxidative stress	1	34	0.416186	1	MGI:97797
apoptotic program	1	34	0.416186	1	MGI:1349399
complement activation	1	35	0.42537	1	MGI:104850
transition metal ion transport	1	35	0.42537	1	MGI:99400
cell-cell signaling	5	273	0.426863	1	MGI:1933131; MGI:95776; MGI:96915; MGI:97281; MGI:98726
embryonic development	2	94	0.435348	1	MGI:1914856; MGI:88180
homeostasis	2	95	0.440691	1	MGI:1917511; MGI:2150150
regulation of neurotransmitter levels	1	37	0.443309	1	MGI:96915
G-protein signaling\, coupled to IP3 second messenger (phospholipase C activating)	1	37	0.443309	1	MGI:95776
synaptic transmission	3	157	0.448125	1	MGI:1933131; MGI:96915; MGI:97281
cell cycle arrest	1	38	0.452069	1	MGI:104627
fatty acid biosynthesis	1	38	0.452069	1	MGI:97797
protein transport	8	470	0.457743	1	MGI:104640; MGI:104850; MGI:1096399; MGI:1889383; MGI:1916526; MGI:1917042; MGI:1921968; MGI:97281
biogenic amine metabolism	1	39	0.460692	1	MGI:96915
muscle development	2	99	0.461786	1	MGI:104631; MGI:2135607
protein folding	2	100	0.466987	1	MGI:103268; MGI:2445173
G-protein signaling\, coupled to cAMP nucleotide second messenger	1	40	0.46918	1	MGI:95776
protein modification	14	854	0.471805	1	MGI:102806; MGI:103075; MGI:105084; MGI:107926; MGI:107927; MGI:1309999; MGI:1344371; MGI:1860490; MGI:1925503; MGI:2135607; MGI:2138162; MGI:95776; MGI:98728; MGI:99683
phosphate metabolism	10	602	0.472296	1	MGI:102806; MGI:103075; MGI:107926; MGI:107927; MGI:1309999; MGI:1344371; MGI:1925503; MGI:2138162; MGI:98728; MGI:99683
phosphorus metabolism	10	602	0.472296	1	MGI:102806; MGI:103075; MGI:107926; MGI:107927; MGI:1309999; MGI:1344371; MGI:1925503; MGI:2138162; MGI:98728; MGI:99683
electron transport	6	352	0.476533	1	MGI:103226; MGI:1100496; MGI:1195263; MGI:1916776; MGI:88590; MGI:96915
negative regulation of cell cycle	1	41	0.477535	1	MGI:107202
phospholipid metabolism	1	41	0.477535	1	MGI:2139793
ossification	1	41	0.477535	1	MGI:88180
MAPKKK cascade	1	41	0.477535	1	MGI:1918320
amine catabolism	1	41	0.477535	1	MGI:96915
humoral defense mechanism (sensu Vertebrata)	1	41	0.477535	1	MGI:104850
regulation of biosynthesis	1	41	0.477535	1	MGI:96824
vitamin metabolism	1	42	0.48576	1	MGI:1353450
pathogenesis	1	42	0.48576	1	MGI:97932
physiological process	129	8186	0.49545	1	MGI:102685; MGI:102806; MGI:103014; MGI:103075; MGI:103226; MGI:103268; MGI:104627; MGI:104631; MGI:104640; MGI:104661; MGI:104805; MGI:104850; MGI:105061; MGI:105084; MGI:106903; MGI:107181; MGI:107202; MGI:107926; MGI:107927; MGI:1096399; MGI:1100496; MGI:1195263; MGI:1196332; MGI:1197009; MGI:1201610; MGI:1201787; MGI:1270841; MGI:1289318; MGI:1309999; MGI:1312922; MGI:1313291; MGI:1332234; MG…
bone remodeling	1	44	0.501825	1	MGI:88180
skeletal development	2	108	0.507506	1	MGI:88180; MGI:95776
cAMP-mediated signaling	1	45	0.50967	1	MGI:95776
intracellular transport	9	559	0.516603	1	MGI:104640; MGI:104850; MGI:1096399; MGI:1889383; MGI:1917042; MGI:1919668; MGI:1921968; MGI:2384407; MGI:97281
metabolism	85	5413	0.524052	1	MGI:102806; MGI:103075; MGI:103226; MGI:103268; MGI:104661; MGI:104805; MGI:104850; MGI:105084; MGI:106903; MGI:107202; MGI:107926; MGI:107927; MGI:1100496; MGI:1195263; MGI:1270841; MGI:1309999; MGI:1312922; MGI:1313291; MGI:1332234; MGI:1336193; MGI:1341847; MGI:1343085; MGI:1344371; MGI:1347064; MGI:1349722; MGI:1353423; MGI:1353450; MGI:1353451; MGI:1859211; MGI:1860489; MGI:1860490; MGI:1860…
organic acid biosynthesis	1	47	0.524992	1	MGI:97797
carboxylic acid biosynthesis	1	47	0.524992	1	MGI:97797
nucleotide metabolism	2	114	0.536561	1	MGI:106903; MGI:2143702
intracellular protein transport	7	441	0.54155	1	MGI:104640; MGI:104850; MGI:1096399; MGI:1889383; MGI:1917042; MGI:1921968; MGI:97281
cytoskeleton organization and biogenesis	5	317	0.558284	1	MGI:104627; MGI:1196332; MGI:1917747; MGI:2384407; MGI:95697
immune response	7	448	0.55846	1	MGI:103014; MGI:104850; MGI:1313291; MGI:1332234; MGI:1341909; MGI:1928953; MGI:96824
organelle organization and biogenesis	6	383	0.55945	1	MGI:104627; MGI:1196332; MGI:1201610; MGI:1917747; MGI:2384407; MGI:95697
G-protein signaling\, coupled to cyclic nucleotide second messenger	1	52	0.561249	1	MGI:95776
regulation of gene expression\, epigenetic	1	53	0.568163	1	MGI:2135607
DNA metabolism	6	387	0.569721	1	MGI:105084; MGI:107202; MGI:1270841; MGI:1861453; MGI:1861774; MGI:2135607
amino acid derivative metabolism	1	54	0.574969	1	MGI:96915
heterocycle metabolism	1	54	0.574969	1	MGI:98372
cytoskeleton-dependent intracellular transport	1	55	0.581668	1	MGI:2384407
circulation	1	56	0.588262	1	MGI:97797
nuclear division	2	126	0.591081	1	MGI:103075; MGI:1344371
cytoplasm organization and biogenesis	7	468	0.605202	1	MGI:104627; MGI:1196332; MGI:1201610; MGI:1913833; MGI:1917747; MGI:2384407; MGI:95697
cyclic-nucleotide-mediated signaling	1	59	0.607432	1	MGI:95776
cell-matrix adhesion	1	60	0.613623	1	MGI:1195263
carbohydrate catabolism	1	60	0.613623	1	MGI:2136348
M phase	2	132	0.616512	1	MGI:103075; MGI:1344371
DNA repair	2	134	0.624717	1	MGI:107202; MGI:1270841
blood coagulation	1	62	0.625715	1	MGI:95776
sodium ion transport	1	62	0.625715	1	MGI:1917511
hemostasis	1	66	0.648782	1	MGI:95776
humoral immune response	1	66	0.648782	1	MGI:104850
membrane lipid metabolism	1	68	0.65978	1	MGI:2139793
transport	25	1694	0.663492	1	MGI:104640; MGI:104850; MGI:105061; MGI:107181; MGI:1096399; MGI:1289318; MGI:1335107; MGI:1859650; MGI:1889383; MGI:1916526; MGI:1917042; MGI:1917511; MGI:1917747; MGI:1918530; MGI:1919227; MGI:1919668; MGI:1921968; MGI:1923545; MGI:1924954; MGI:2150150; MGI:2384407; MGI:2443878; MGI:892979; MGI:97281; MGI:99400
immune cell activation	1	69	0.66515	1	MGI:96824
nucleocytoplasmic transport	1	69	0.66515	1	MGI:1919668
cell activation	1	69	0.66515	1	MGI:96824
lipid biosynthesis	2	145	0.667438	1	MGI:2139793; MGI:97797
regulation of metabolism	1	71	0.675638	1	MGI:96824
ion transport	7	503	0.680409	1	MGI:105061; MGI:107181; MGI:1917511; MGI:1923545; MGI:2150150; MGI:2443878; MGI:99400
anti-apoptosis	1	72	0.680759	1	MGI:1197009
negative regulation of apoptosis	1	72	0.680759	1	MGI:1197009
regulation of cell cycle	4	294	0.68172	1	MGI:104627; MGI:107202; MGI:97249; MGI:98726
histogenesis and organogenesis	1	74	0.690762	1	MGI:1919769
response to DNA damage stimulus	2	152	0.69254	1	MGI:107202; MGI:1270841
cell surface receptor linked signal transduction	13	919	0.692872	1	MGI:102806; MGI:107654; MGI:108429; MGI:1341847; MGI:1859650; MGI:1918320; MGI:1919085; MGI:2445175; MGI:88180; MGI:95776; MGI:97932; MGI:98289; MGI:98728
ribosome biogenesis	1	75	0.695646	1	MGI:1913833
response to endogenous stimulus	2	153	0.695997	1	MGI:107202; MGI:1270841
protein targeting	3	228	0.69815	1	MGI:104850; MGI:1917042; MGI:97281
cell motility	3	228	0.69815	1	MGI:104631; MGI:107926; MGI:1890563
amino acid activation	1	77	0.705185	1	MGI:1917747
ribosome biogenesis and assembly	1	77	0.705185	1	MGI:1913833
tRNA aminoacylation	1	77	0.705185	1	MGI:1917747
tRNA aminoacylation for protein translation	1	77	0.705185	1	MGI:1917747
ubiquitin cycle	1	78	0.709842	1	MGI:1860490
hemopoiesis	1	79	0.714426	1	MGI:98480
macromolecule biosynthesis	10	729	0.715164	1	MGI:103268; MGI:106903; MGI:1861774; MGI:1914125; MGI:1917747; MGI:1919085; MGI:2139793; MGI:96824; MGI:97797; MGI:98372
nucleotide biosynthesis	1	80	0.718939	1	MGI:106903
tRNA modification	1	80	0.718939	1	MGI:1917747
G-protein coupled receptor protein signaling pathway	7	524	0.721003	1	MGI:108429; MGI:1859650; MGI:1919085; MGI:2445175; MGI:95776; MGI:97932; MGI:98289
mitotic cell cycle	3	237	0.722882	1	MGI:103075; MGI:1344371; MGI:1861774
vision	1	84	0.73629	1	MGI:1270841
protein biosynthesis	6	463	0.739458	1	MGI:103268; MGI:1861774; MGI:1914125; MGI:1917747; MGI:1919085; MGI:96824
response to biotic stimulus	8	610	0.748026	1	MGI:103014; MGI:104850; MGI:1313291; MGI:1332234; MGI:1341909; MGI:1928953; MGI:96824; MGI:97797
di-\, tri-valent inorganic cation transport	1	90	0.760341	1	MGI:99400
steroid metabolism	1	92	0.767864	1	MGI:2443807
RNA modification	1	93	0.771536	1	MGI:1917747
perception of light	1	93	0.771536	1	MGI:1270841
amine metabolism	3	257	0.772198	1	MGI:1917747; MGI:2136348; MGI:96915
defense response	7	555	0.77436	1	MGI:103014; MGI:104850; MGI:1313291; MGI:1332234; MGI:1341909; MGI:1928953; MGI:96824
DNA replication	1	95	0.778709	1	MGI:1861774
S phase of mitotic cell cycle	1	96	0.782212	1	MGI:1861774
response to light	1	97	0.785659	1	MGI:1270841
tRNA metabolism	1	98	0.789051	1	MGI:1917747
transmembrane receptor protein tyrosine kinase signaling pathway	1	102	0.802097	1	MGI:1341847
fatty acid metabolism	1	102	0.802097	1	MGI:97797
response to radiation	1	107	0.817282	1	MGI:1270841
behavior	1	108	0.820178	1	MGI:1270841
regulation of cellular process	2	206	0.837764	1	MGI:1201787; MGI:96440
perception of external stimulus	2	209	0.843659	1	MGI:1270841; MGI:96824
regulation of biological process	2	209	0.843659	1	MGI:1201787; MGI:96440
response to abiotic stimulus	4	376	0.846385	1	MGI:104631; MGI:106903; MGI:1270841; MGI:1928953
lipid metabolism	4	391	0.867147	1	MGI:1913456; MGI:2139793; MGI:2443807; MGI:97797
cell adhesion	5	476	0.873276	1	MGI:104627; MGI:1195263; MGI:1313266; MGI:2136348; MGI:97281
amino acid and derivative metabolism	2	228	0.876704	1	MGI:1917747; MGI:96915
response to external stimulus	11	939	0.881228	1	MGI:103014; MGI:104631; MGI:104850; MGI:106903; MGI:1270841; MGI:1313291; MGI:1332234; MGI:1341909; MGI:1928953; MGI:96824; MGI:97797
biosynthesis	10	866	0.881903	1	MGI:103268; MGI:106903; MGI:1861774; MGI:1914125; MGI:1917747; MGI:1919085; MGI:2139793; MGI:96824; MGI:97797; MGI:98372
gametogenesis	1	141	0.893939	1	MGI:1332234
cation transport	3	351	0.917214	1	MGI:1917511; MGI:1923545; MGI:99400
sexual reproduction	1	158	0.919251	1	MGI:1332234
reproduction	1	160	0.921802	1	MGI:1332234
metal ion transport	2	268	0.926341	1	MGI:1917511; MGI:99400
protein metabolism	26	2093	0.928861	1	MGI:102806; MGI:103075; MGI:103268; MGI:104850; MGI:105084; MGI:107926; MGI:107927; MGI:1309999; MGI:1312922; MGI:1344371; MGI:1860490; MGI:1861774; MGI:1890563; MGI:1914125; MGI:1917042; MGI:1917747; MGI:1919085; MGI:1925503; MGI:2135607; MGI:2138162; MGI:2445173; MGI:95776; MGI:96824; MGI:97281; MGI:98728; MGI:99683
alcohol metabolism	1	172	0.935513	1	MGI:96915
perception of abiotic stimulus	1	184	0.946833	1	MGI:1270841
amino acid metabolism	1	189	0.950945	1	MGI:1917747
sensory perception	1	191	0.9525	1	MGI:1270841
development	17	1516	0.953462	1	MGI:104631; MGI:1195263; MGI:1201787; MGI:1332234; MGI:1332637; MGI:1341847; MGI:1890563; MGI:1914856; MGI:1933172; MGI:2135607; MGI:88180; MGI:894670; MGI:94867; MGI:95776; MGI:96824; MGI:98480; MGI:98726
carbohydrate metabolism	2	313	0.959578	1	MGI:1341847; MGI:2136348
morphogenesis	9	939	0.964625	1	MGI:104631; MGI:1332637; MGI:1341847; MGI:1890563; MGI:1914856; MGI:2135607; MGI:88180; MGI:95776; MGI:98480
monovalent inorganic cation transport	1	214	0.967218	1	MGI:1917511
carboxylic acid metabolism	2	331	0.968368	1	MGI:1917747; MGI:97797
organic acid metabolism	2	332	0.968798	1	MGI:1917747; MGI:97797
organogenesis	7	861	0.984863	1	MGI:104631; MGI:1341847; MGI:1914856; MGI:2135607; MGI:88180; MGI:95776; MGI:98480
neurogenesis	1	333	0.995254	1	MGI:95776
catabolism	4	779	0.998631	1	MGI:1312922; MGI:1913833; MGI:2136348; MGI:96915
macromolecule catabolism	2	588	0.999238	1	MGI:1312922; MGI:1913833
proteolysis and peptidolysis	1	561	0.999891	1	MGI:1312922
protein catabolism	1	575	0.999913	1	MGI:1312922
