# Supplementary material for: Transcriptional Profiling Uncovers a Network of Cholesterol-Responsive Atherosclerosis Target Genes
Source: PLoS Genet. 2008 Mar 14;4(3):e1000036. doi: 10.1371/journal.pgen.1000036 (PMC2265530; doi:10.1371/journal.pgen.1000036)
Supplement: Table S17 — KEGG and Biocarta pathway analysis, lesion cluster 1 (0.01 MB XLS) [file pgen.1000036.s018.xls]

## Sheet: Table S17-Lesion cluster1
Table S17 - KEGG and Biocarta pathway analysis, lesion cluster 1
Category	Term	Count	%	P-Value	Genes
KEGG_PATHWAY	MMU04670:LEUKOCYTE TRANSENDOTHELIAL MIGRATION	10	0.036	0.00623296	Ncf4, Cxcl14, Icam1, Cxcr4, Vcam1, Ncf2, Cxcl16, Cyba, Cybb, Pik3cg,
KEGG_PATHWAY	MMU00530:AMINOSUGARS METABOLISM	4	0.0144	0.0703186	Gfpt2, Renbp, Hk3, Smpdl3b,
BIOCARTA	m_fcer1Pathway:Fc Epsilon Receptor I Signaling in Mast Cells	5	0.018	0.0320012	Nfatc1, Lyn, Fcer1g, Map2k7, Fcer1a,
KEGG_PATHWAY	MMU04660:T CELL RECEPTOR SIGNALING PATHWAY	7	0.0252	0.049586	Tec, Nfatc1, Pak1, Ptprc, Lck, Pik3cg, Cblb,
KEGG_PATHWAY	MMU04060:CYTOKINE-CYTOKINE RECEPTOR INTERACTION	15	0.054	0.00615997	Cxcl14, Il1a, Cxcl16, Csf2rb1, Tnfsf13, Cxcl1, Pdgfc, Cx3cl1, Ccl6, Il2rg, Ccr6, Tnfrsf21, Cxcr4, Il7r, Csf2rb2,
KEGG_PATHWAY	MMU04650:NATURAL KILLER CELL MEDIATED CYTOTOXICITY	10	0.036	0.00560041	Fcgr3, Sh3bp2, Nfatc1, Tyrobp, Icam1, Pak1, Lck, Fcer1g, Fcgr3a, Pik3cg,
KEGG_PATHWAY	MMU04640:HEMATOPOIETIC CELL LINEAGE	7	0.0252	0.0257175	Cd22, Il1a, Cd33, Il7r, Dntt, Cd14, Fcgr1,
BIOCARTA	m_il7Pathway:IL-7 Signal Transduction	4	0.0144	0.00557138	Il2rg, Jak1, Il7r, Lck,
KEGG_PATHWAY	MMU04512:ECM-RECEPTOR INTERACTION	7	0.0252	0.0330949	Col2a1, Col11a2, Chad, Spp1, Ibsp, Thbs1, Cd47,
BIOCARTA	m_npp1Pathway:Regulators of Bone Mineralization	3	0.0108	0.0125826	Spp1, Enpp1, Ibsp,
