# Supplementary material for: Transcriptional Profiling Uncovers a Network of Cholesterol-Responsive Atherosclerosis Target Genes
Source: PLoS Genet. 2008 Mar 14;4(3):e1000036. doi: 10.1371/journal.pgen.1000036 (PMC2265530; doi:10.1371/journal.pgen.1000036)
Supplement: Table S18 — KEGG and Biocarta pathway analysis, lesion cluster 2 (0.01 MB XLS) [file pgen.1000036.s019.xls]

## Sheet: Table S18-Lesion cluster 2
Table S18 - KEGG and Biocarta pathway analysis, lesion cluster 2
Category	Term	Count	%	P-Value	Genes
KEGG_PATHWAY	MMU05040:HUNTINGTON'S DISEASE	4	0.0129	0.00890405	Crebbp, Calm2, Casp8, Cltc,
KEGG_PATHWAY	MMU04720:LONG-TERM POTENTIATION	5	0.0162	0.0205234	Rap1a, Crebbp, Calm2, Mapk1, Ppp1r12a,
BIOCARTA	m_nfatPathway:NFAT and Hypertrophy of the heart (Transcription in the broken heart)	6	0.0194	0.0158991	Igf1, Edn1, Crebbp, Mef2c, Calm2, Mapk1,
BIOCARTA	m_iresPathway:Internal Ribosome entry pathway	2	0.0065	0.0729723	Eif4e, Eif3s10,
KEGG_PATHWAY	MMU03010:RIBOSOME	5	0.0162	0.0785706	Rpl7, Rpl23, Rpl15, Rpl22l1, Rpl21,
KEGG_PATHWAY	HSA04720:LONG-TERM POTENTIATION	2	0.0065	0.0654923	Rap1a, Calm2,
KEGG_PATHWAY	MMU04510:FOCAL ADHESION	9	0.0291	0.0228605	Itga8, Cdc42, Igf1, Pten, Cav2, Rap1a, Mapk1, Col5a2, Ppp1r12a,
KEGG_PATHWAY	MMU04910:INSULIN SIGNALING PATHWAY	6	0.0194	0.0745644	Prkar1a, Eif4e, Pde3b, Calm2, Mapk1, Foxo1,
