# Supplementary material for: Transcriptional Profiling Uncovers a Network of Cholesterol-Responsive Atherosclerosis Target Genes
Source: PLoS Genet. 2008 Mar 14;4(3):e1000036. doi: 10.1371/journal.pgen.1000036 (PMC2265530; doi:10.1371/journal.pgen.1000036)
Supplement: Table S19 — KEGG and Biocarta pathway analysis, lesion cluster 3 (0.01 MB XLS) [file pgen.1000036.s020.xls]

## Sheet: Table S19-Lesion cluster3
Table S19 - KEGG and Biocarta pathway analysis, lesion cluster 3
Category	Term	Count	%	P-Value	Genes
KEGG_PATHWAY	MMU00410:BETA-ALANINE METABOLISM	4	0.0124	0.0263191	Aoc3, Mlycd, Aldh2, Acad10,
BIOCARTA	m_pparPathway:Basic mechanism of action of PPARa	3	0.0093	0.000961516	Ppara, Pparg, Ppard,
KEGG_PATHWAY	MMU04020:CALCIUM SIGNALING PATHWAY	10	0.031	0.0420716	Ptger3, Atp2a2, Pde1b, P2rx5, Adrb1, Nos3, Itpka, Adrb3, Ptger1, Pdgfrb,
KEGG_PATHWAY	MMU00252:ALANINE AND ASPARTATE METABOLISM	4	0.0124	0.0393993	Pcx, Cad, Acy3, 5330420D20Rik,
KEGG_PATHWAY	MMU00251:GLUTAMATE METABOLISM	4	0.0124	0.0551946	Gclm, Aldh4a1, Cad, 3230401I01Rik,
