# Supplementary material for: Transcriptional Profiling Uncovers a Network of Cholesterol-Responsive Atherosclerosis Target Genes
Source: PLoS Genet. 2008 Mar 14;4(3):e1000036. doi: 10.1371/journal.pgen.1000036 (PMC2265530; doi:10.1371/journal.pgen.1000036)
Supplement: Table S20 — KEGG and Biocarta pathway analysis, lesion cluster 4 (0.01 MB XLS) [file pgen.1000036.s021.xls]

## Sheet: Table S20-Lesion cluster4
Table S20 - KEGG and Biocarta pathway analysis, lesion cluster 4
Category	Term	Count	%	P-Value	Genes
KEGG_PATHWAY	MMU04350:TGF-BETA SIGNALING PATHWAY	7	0.0246	0.00026368	Rock1, Tgfbr1, Tgfb2, Sp1, Bmp4, Acvr2a, Rock2,
