# Supplementary material for: Transcriptional Profiling Uncovers a Network of Cholesterol-Responsive Atherosclerosis Target Genes
Source: PLoS Genet. 2008 Mar 14;4(3):e1000036. doi: 10.1371/journal.pgen.1000036 (PMC2265530; doi:10.1371/journal.pgen.1000036)
Supplement: Table S21 — KEGG and Biocarta pathway analysis, all genes (0.01 MB XLS) [file pgen.1000036.s022.xls]

## Sheet: Table S21-AllGenes
Table S21 - KEGG and Biocarta pathway analysis, all genes
Category	Term	Count	%	P-Value	Genes
KEGG_PATHWAY	MMU04670:LEUKOCYTE TRANSENDOTHELIAL MIGRATION	20	0.0168	0.0055622	Cxcl14, Cdc42, Icam1, Jam3, Rap1a, Ncf2, Cxcl16, Cxcl7, Mmp9, Ncf4, Pecam1, Cxcr4, Rock1, Vcam1, Mapk14, Arhgap5, Cyba, Cybb, Pik3cg, Rock2,
KEGG_PATHWAY	MMU04540:GAP JUNCTION	13	0.0109	0.0717436	Tjp1, Tubb3, Map2k2, Tuba8, Mapk1, Gnaq, Prkx, Pdgfc, Adcy6, Gucy1a3, Adrb1, Pdgfrb, Edg2,
BIOCARTA	m_il7Pathway:IL-7 Signal Transduction	6	0.005	0.00685106	Il2rg, Nmi, Jak1, Il7r, Crebbp, Lck,
KEGG_PATHWAY	MMU04520:ADHERENS JUNCTION	11	0.0092	0.096081	Tjp1, Cdc42, Pvrl2, Fgfr1, Tgfbr1, Crebbp, Ptpn1, Tcf7, Igf1r, Wasf1, Mapk1,
KEGG_PATHWAY	MMU04510:FOCAL ADHESION	30	0.0251	0.00386294	Itga8, Cdc42, Birc2, Cav2, Pak1, Thbs1, Pdgfc, Pten, Igf1, Chad, Thbs4, Kdr, Comp, Ibsp, Ppp1r12a, Pik3cg, Spp1, Rap1a, Flt1, Igf1r, Mapk1, Figf, Col2a1, Vtn, Col11a2, Rock1, Arhgap5, Pdgfrb, Rock2, Col5a2,
KEGG_PATHWAY	MMU04350:TGF-BETA SIGNALING PATHWAY	14	0.0117	0.0238502	Bmp4, Mapk1, Thbs1, Cul1, Thbs4, Comp, Rock1, Tgfbr1, Crebbp, Tgfb2, Sp1, Bmpr1a, Acvr2a, Rock2,
KEGG_PATHWAY	MMU00410:BETA-ALANINE METABOLISM	6	0.005	0.0438976	Aoc3, Abp1, Mlycd, Sms, Aldh2, Acad10,
KEGG_PATHWAY	MMU04910:INSULIN SIGNALING PATHWAY	17	0.0142	0.0916616	Socs2, Eif4e, Map2k2, Ptpn1, Prkar1b, Mapk1, Prkaa2, Irs3, Prkx, Slc2a4, Prkar1a, Rps6, Pde3b, Calm2, Foxo1, Pik3cg, Cblb,
BIOCARTA	m_pparPathway:Basic mechanism of action of PPARa	3	0.0025	0.0245736	Ppara, Pparg, Ppard,
