# Supplementary material for: Transcriptional Profiling Uncovers a Network of Cholesterol-Responsive Atherosclerosis Target Genes
Source: PLoS Genet. 2008 Mar 14;4(3):e1000036. doi: 10.1371/journal.pgen.1000036 (PMC2265530; doi:10.1371/journal.pgen.1000036)
Supplement: Table S22 — Transcription factors in lesion cluster 1 (0.02 MB XLS) [file pgen.1000036.s023.xls]

## Sheet: Table S22 - TF Lesion cluster 1
Table S22 - Transcription factors in lesion cluster 1
MGI	Gene Symbol	Gene Name
MGI:102469	Nfatc1	nuclear factor of activated T-cells, cytoplasmic, calcineurin-dependent 1
MGI:104568	Hcls1	hematopoietic cell specific Lyn substrate 1
MGI:1350924	Irf5	interferon regulatory factor 5
MGI:894680	Bach1	BTB and CNC homology 1
MGI:95296	Egr2	early growth response 2
MGI:96647	Junb	Jun-B oncogene
MGI:98507	Tcf7	transcription factor 7, T-cell specific
