# Supplementary material for: Transcriptional Profiling Uncovers a Network of Cholesterol-Responsive Atherosclerosis Target Genes
Source: PLoS Genet. 2008 Mar 14;4(3):e1000036. doi: 10.1371/journal.pgen.1000036 (PMC2265530; doi:10.1371/journal.pgen.1000036)
Supplement: Table S24 — Transcription factors in lesion cluster 3 (0.02 MB XLS) [file pgen.1000036.s025.xls]

## Sheet: Table S24 - TF Lesion cluster 3
Table S24 - Transcription factors in lesion cluster 3
MGI	Gene Symbol	Gene Name
MGI:101884	Ppard	peroxisome proliferator activator receptor delta
MGI:102935	Pou6f1	POU domain, class 6, transcription factor 1
MGI:104541	Gcdh	glutaryl-Coenzyme A dehydrogenase
MGI:104664	Tcf15	transcription factor 15
MGI:104740	Ppara	peroxisome proliferator activated receptor alpha
MGI:107428	Gtl3	gene trap locus 3
MGI:107471	Notch4	Notch gene homolog 4 (Drosophila)
MGI:107585	Srebf2	sterol regulatory element binding factor 2
MGI:109591	Nfic	nuclear factor I/C
MGI:1277143	Gtf2h3	general transcription factor IIH, polypeptide 3
MGI:1338800	Bpnt1	bisphosphate 3'-nucleotidase 1
MGI:1341793	Pbx2	pre B-cell leukemia transcription factor 2
MGI:1888984	Tbx21	T-box 21
MGI:1914460	Gatad1	GATA zinc finger domain containing 1
MGI:2153049	Klf16	Kruppel-like factor 16
MGI:96175	Hoxa3	homeo box A3
MGI:97747	Pparg	peroxisome proliferator activated receptor gamma
MGI:98216	Rxrg	retinoid X receptor gamma
MGI:98218	Prrx2	paired related homeobox 2
