# Supplementary material for: Transcriptional Profiling Uncovers a Network of Cholesterol-Responsive Atherosclerosis Target Genes
Source: PLoS Genet. 2008 Mar 14;4(3):e1000036. doi: 10.1371/journal.pgen.1000036 (PMC2265530; doi:10.1371/journal.pgen.1000036)
Supplement: Table S25 — Transcription factors in lesion cluster 4 (0.01 MB XLS) [file pgen.1000036.s026.xls]

## Sheet: Table S25 - TF Lesion cluster 4
Table S25 - Transcription factors in lesion cluster 4
MGI	Gene Symbol	Gene Name
MGI:104661	Rora	RAR-related orphan receptor alpha
MGI:105084	Satb1	special AT-rich sequence binding protein 1
MGI:107202	Atm	ataxia telangiectasia mutated homolog (human)
MGI:1859211	Irf6	interferon regulatory factor 6
MGI:1919227	Zdhhc13	zinc finger, DHHC domain containing 13
MGI:2148705	Foxp2	forkhead box P2
MGI:2150150	Slc4a10	solute carrier family 4, sodium bicarbonate cotransporter-like, member 10
MGI:2449205	Nr1d2	nuclear receptor subfamily 1, group D, member 2
MGI:94867	Dbx1	developing brain homeobox 1
MGI:97567	Pgr	progesterone receptor
MGI:98372	Sp1	trans-acting transcription factor 1
